# Supplementary material for: Protegrin-1 Combats Multidrug-Resistant Porcine ExPEC: Potent Bactericidal Activity and Multimodal Immunometabolic Regulation In Vitro and in a Murine Model
Source: Vet Sci. 2025 Oct 23;12(11):1030. doi: 10.3390/vetsci12111030 (PMC12656810; doi:10.3390/vetsci12111030)
Supplement: Supplementary file 1 [file vetsci-12-01030-s001.zip]

Archive with 8 entries (8 files):
- Figure S2. Experimental Flow Diagram.pdf
- Table S1. Comprehensive Evaluation of Antibacterial Activity, Biosafety, and Therapeutic Efficacy.xlsx
- Table S2. Differentially Expressed Genes (DEGs).xls
- Table S3. The top ten up- and down-regulated DEGs.xls
- Table S4 GO Enrichment.xls
- Table S5. KEGG Enrichment.xls
- Table S6. Differential Gene Expression Profile (Log2 Fold Change).xlsx
- Figure S1. KEGG pathway analysis of DEGs in spleen tissue under different comparison groups.pdf
