# Supplementary material for: Protegrin-1 Combats Multidrug-Resistant Porcine ExPEC: Potent Bactericidal Activity and Multimodal Immunometabolic Regulation In Vitro and in a Murine Model
Source: Vet Sci. 2025 Oct 23;12(11):1030. doi: 10.3390/vetsci12111030 (PMC12656810; doi:10.3390/vetsci12111030)
Supplement: Supplementary file 1 [file vetsci-12-01030-s001.zip › Table S1. Comprehensive Evaluation of Antibacterial Activity, Biosafety, and Therapeutic Efficacy.xlsx]

## Sheet: Table S5
Table S5：Comprehensive Evaluation of Antibacterial Activity, Biosafety, and Therapeutic Efficacy
Item	Group		Control	PBS	PG-1	TET
Resistance Development (MICn/MIC0)	Passage 0		1	N/A	1	1
	Passage 3		1	N/A	1	1.5
	Passage 6		1	N/A	1	2
	Passage 15		1	N/A	1	2.5
	Passage 27		1	N/A	1	3
	Passage 30		1	N/A	1	3
Hemolytic Activity(%)	1/32 × MIC		N/A	N/A	0.91 ± 0.87	N/A
	1/16 × MIC		N/A	N/A	0.65 ± 0.06	N/A
	1/8 × MIC		N/A	N/A	0.49 ± 0.07	N/A
	1/4 × MIC		N/A	N/A	4.22 ± 0.25	N/A
	1/2 × MIC		N/A	N/A	9.52 ± 0.72	N/A
	1 × MIC		N/A	N/A	23.47 ±1.91	N/A
	2 × MIC		N/A	N/A	51.82 ± 1.66	N/A
	4 × MIC		N/A	N/A	94.40 ± 3.78	N/A
Survival Rate(%)	0h		100	100	100	100
	12h		100	12.5	93.8	56.3
	24h		100	0	87.5	50
	72h		100	0	87.5	50
Tissue Bacterial Loads	Blood(logCFU/mL)		0.00 ± 0.00	11.65 ± 0.54	8.48 ± 0.19	9.38 ± 0.38
	Lung(logCFU/g)		0.00 ± 0.00	6.69 ± 0.28	5.12 ± 0.31	5.56 ± 0.29
	Spleen(logCFU/g)		0.00 ± 0.00	8.07 ± 0.11	5.09 ± 0.33	6.06 ± 0.12
	Brain(logCFU/g)		0.00 ± 0.00	6.43 ± 0.21	4.66 ± 0.31	5.50 ± 0.41
Tissue Cytokine Levels (ELISA)	IL-1β (ng/L)	Serum	311.54 ± 39.40	744.46 ± 92.66	452.08 ± 109.64	435.83 ± 97.91
		Lung	249.58 ± 33.40	781.25 ± 114.64	414.17 ± 63.73	512.50 ± 87.86
		Spleen	191.25 ± 41.98	995.42 ± 122.04	391.25 ± 21.98	446.88 ± 122.04
		Brain	228.75 ± 17.68	571.81 ± 75.01	349.17 ± 41.97	463.33 ± 87.86
	TGF-β (ng/L)	Serum	199.55 ± 12.36	151.11 ± 7.21	196.20 ± 7.79	154.59 ± 7.21
		Lung	143.23 ± 14.75	119.13 ± 8.27	119.93 ± 12.36	119.13 ± 7.64
		Spleen	186.72 ± 12.36	66.36 ± 16.90	92.46 ± 8.69	103.59 ± 8.69
		Brain	108.10 ± 12.36	97.55 ± 7.64	100.46 ± 10.80	94.55 ± 12.36
	TNF-α (ng/L)	Serum	413.72 ± 78.22	1185.51 ± 217.60	527.16 ± 100.40	826.54 ± 131.36
		Lung	739.36 ± 57.74	1512.39 ± 199.06	1055.00 ± 315.36	1468.46 ± 265.68
		Spleen	844.56 ± 175.00	2341.92 ± 215.59	1937.44 ± 67.31	1624.04 ± 131.36
		Brain	366.28 ± 73.08	1092.50 ± 131.36	1038.46 ± 194.86	1066.35 ± 315.36
