# Supplementary material for: Protegrin-1 Combats Multidrug-Resistant Porcine ExPEC: Potent Bactericidal Activity and Multimodal Immunometabolic Regulation In Vitro and in a Murine Model
Source: Vet Sci. 2025 Oct 23;12(11):1030. doi: 10.3390/vetsci12111030 (PMC12656810; doi:10.3390/vetsci12111030)
Supplement: Supplementary file 1 [file vetsci-12-01030-s001.zip › Table S2. Differentially Expressed Genes (DEGs).xls]

## Sheet: PBS vs Control
Additional file 1. Differentially Expressed Genes (DEGs)
Group	gene_id	gene_name	log2FoldChange	padj	gene_description	Family
PBS vs Control	MGP_BALBcJ_G0029724	Cxcl9	5.81489799811482	1.7326608962797e-239	sp|P18340|CXCL9_MOUSE C-X-C motif chemokine 9 OS=Mus musculus OX=10090 GN=Cxcl9 PE=2 SV=2 && -	-
PBS vs Control	MGP_BALBcJ_G0015934	Slc40a1	-4.66272	3.95388016561546e-125	sp|Q9JHI9|S40A1_MOUSE Solute carrier family 40 member 1 OS=Mus musculus OX=10090 GN=Slc40a1 PE=1 SV=1 && PF06963:Ferroportin1 (FPN1)	-
PBS vs Control	MGP_BALBcJ_G0025335	Mrc1	-4.69105	3.04746572213064e-122	sp|Q61830|MRC1_MOUSE Macrophage mannose receptor 1 OS=Mus musculus OX=10090 GN=Mrc1 PE=1 SV=2 && PF00059:Lectin C-type domain|PF00040:Fibronectin type II domain|PF00652:Ricin-type beta-trefoil lectin domain	-
PBS vs Control	MGP_BALBcJ_G0009913	Cxcl11	7.18611897813654	5.68591074549151e-109	sp|Q9JHH5|CXL11_MOUSE C-X-C motif chemokine 11 OS=Mus musculus OX=10090 GN=Cxcl11 PE=3 SV=1 && PF00048:Small cytokines (intecrine/chemokine), interleukin-8 like	-
PBS vs Control	MGP_BALBcJ_G0023665	Ubd	5.68413348269598	5.46709581393735e-101	sp|P63072|UBD_MOUSE Ubiquitin D OS=Mus musculus OX=10090 GN=Ubd PE=1 SV=1 && PF00240:Ubiquitin family	-
PBS vs Control	MGP_BALBcJ_G0029139	Tnfrsf9	4.06848385122196	2.10671390398694e-100	sp|P20334|TNR9_MOUSE Tumor necrosis factor receptor superfamily member 9 OS=Mus musculus OX=10090 GN=Tnfrsf9 PE=1 SV=1 && -	-
PBS vs Control	MGP_BALBcJ_G0022246	Vdr	4.56759168805582	3.80167667048986e-96	sp|P48281|VDR_MOUSE Vitamin D3 receptor OS=Mus musculus OX=10090 GN=Vdr PE=1 SV=2 && -	THR-like
PBS vs Control	MGP_BALBcJ_G0031229	Cd163	-4.81898	1.84082419504544e-87	sp|Q2VLH6|C163A_MOUSE Scavenger receptor cysteine-rich type 1 protein M130 OS=Mus musculus OX=10090 GN=Cd163 PE=1 SV=2 && PF00530:Scavenger receptor cysteine-rich domain	-
PBS vs Control	MGP_BALBcJ_G0033931	Mt2	4.96951947191787	3.62551124941281e-79	-	-
PBS vs Control	MGP_BALBcJ_G0035465	Ccr3	-6.38903	6.54899260183342e-79	sp|P51678|CCR3_MOUSE Probable C-C chemokine receptor type 3 OS=Mus musculus OX=10090 GN=Ccr3 PE=2 SV=2 && PF00001:7 transmembrane receptor (rhodopsin family)	-
PBS vs Control	MGP_BALBcJ_G0033299	Fcer2a	-4.06329	8.25842706870479e-79	sp|P20693|FCER2_MOUSE Low affinity immunoglobulin epsilon Fc receptor OS=Mus musculus OX=10090 GN=Fcer2 PE=1 SV=1 && PF00059:Lectin C-type domain	-
PBS vs Control	MGP_BALBcJ_G0022477	Socs1	3.88039860648582	2.15536848218205e-76	sp|O35716|SOCS1_MOUSE Suppressor of cytokine signaling 1 OS=Mus musculus OX=10090 GN=Socs1 PE=1 SV=1 && PF00017:SH2 domain	-
PBS vs Control	MGP_BALBcJ_G0024394	Lox	6.07811491345905	1.74821991822725e-75	sp|P28301|LYOX_MOUSE Protein-lysine 6-oxidase OS=Mus musculus OX=10090 GN=Lox PE=1 SV=1 && PF01186:Lysyl oxidase	-
PBS vs Control	MGP_BALBcJ_G0029568	Limch1	-3.97542	3.27611788428159e-70	sp|Q3UH68|LIMC1_MOUSE LIM and calponin homology domains-containing protein 1 OS=Mus musculus OX=10090 GN=Limch1 PE=1 SV=2 && PF00307:Calponin homology (CH) domain|PF00412:LIM domain|PF15949:Domain of unknown function (DUF4757)	-
PBS vs Control	MGP_BALBcJ_G0017971	Ramp3	5.41697406213583	4.89585154187286e-70	sp|Q9WUP1|RAMP3_MOUSE Receptor activity-modifying protein 3 OS=Mus musculus OX=10090 GN=Ramp3 PE=2 SV=1 && PF04901:Receptor activity modifying family	-
PBS vs Control	MGP_BALBcJ_G0016337	Inhbb	4.23857937163929	5.4891538248518e-69	sp|Q04999|INHBB_MOUSE Inhibin beta B chain OS=Mus musculus OX=10090 GN=Inhbb PE=2 SV=4 && -	-
PBS vs Control	novel.283	-	4.27449601381797	1.32000446074905e-68	sp|Q80X76|SPA3F_MOUSE Serine protease inhibitor A3F OS=Mus musculus OX=10090 GN=Serpina3f PE=1 SV=3 && -	-
PBS vs Control	MGP_BALBcJ_G0016424	Plekha6	-3.76222	2.3074681615521e-66	sp|Q7TQG1|PKHA6_MOUSE Pleckstrin homology domain-containing family A member 6 OS=Mus musculus OX=10090 GN=Plekha6 PE=1 SV=1 && -	-
PBS vs Control	MGP_BALBcJ_G0028303	Svep1	-3.86945	6.08389700319534e-65	sp|A2AVA0|SVEP1_MOUSE Sushi, von Willebrand factor type A, EGF and pentraxin domain-containing protein 1 OS=Mus musculus OX=10090 GN=Svep1 PE=1 SV=1 && PF07645:Calcium-binding EGF domain|PF07699:Putative ephrin-receptor like|PF02494:HYR domain|PF00354:Pentaxin family|PF00092:von Willebrand factor type A domain|PF00084:Sushi repeat (SCR repeat)|PF00008:EGF-like domain	-
PBS vs Control	MGP_BALBcJ_G0030810	Tnip3	5.74113393522398	9.44249182398492e-65	-	-
PBS vs Control	MGP_BALBcJ_G0025155	Kazald1	-6.22557	1.19747336682604e-64	sp|Q8BJ66|KAZD1_MOUSE Kazal-type serine protease inhibitor domain-containing protein 1 OS=Mus musculus OX=10090 GN=Kazald1 PE=1 SV=2 && PF07679:Immunoglobulin I-set domain|PF00219:Insulin-like growth factor binding protein	-
PBS vs Control	MGP_BALBcJ_G0033363	Gas6	-3.09895	9.25262449641328e-64	sp|Q61592|GAS6_MOUSE Growth arrest-specific protein 6 OS=Mus musculus OX=10090 GN=Gas6 PE=2 SV=2 && PF07645:Calcium-binding EGF domain|PF02210:Laminin G domain|PF00054:Laminin G domain|PF14670:Coagulation Factor Xa inhibitory site|PF00594:Vitamin K-dependent carboxylation/gamma-carboxyglutamic (GLA) domain	-
PBS vs Control	MGP_BALBcJ_G0019284	Abca9	-5.78852	1.50900906623898e-63	sp|Q8K449|ABCA9_MOUSE ATP-binding cassette sub-family A member 9 OS=Mus musculus OX=10090 GN=Abca9 PE=1 SV=2 && PF00005:ABC transporter|PF12698:ABC-2 family transporter protein	-
PBS vs Control	MGP_BALBcJ_G0017706	Ifng	5.34091507625258	5.51753246431652e-63	sp|P01580|IFNG_MOUSE Interferon gamma OS=Mus musculus OX=10090 GN=Ifng PE=1 SV=1 && PF00714:Interferon gamma	-
PBS vs Control	MGP_BALBcJ_G0029726	Cxcl10	4.63454610345017	1.04293441538615e-62	sp|P17515|CXL10_MOUSE C-X-C motif chemokine 10 OS=Mus musculus OX=10090 GN=Cxcl10 PE=1 SV=1 && -	-
PBS vs Control	MGP_BALBcJ_G0020509	Nfil3	3.75300271135249	3.48495456685029e-62	sp|O08750|NFIL3_MOUSE Nuclear factor interleukin-3-regulated protein OS=Mus musculus OX=10090 GN=Nfil3 PE=1 SV=1 && PF07716:Basic region leucine zipper|PF06529:Vertebrate interleukin-3 regulated transcription factor	TF_bZIP
PBS vs Control	MGP_BALBcJ_G0018350	Rasd1	5.56435657097484	1.27695512848363e-61	sp|O35626|RASD1_MOUSE Dexamethasone-induced Ras-related protein 1 OS=Mus musculus OX=10090 GN=Rasd1 PE=1 SV=1 && PF00071:Ras family	-
PBS vs Control	MGP_BALBcJ_G0032976	Il27	4.48911066230073	2.61727779983017e-61	sp|Q8K3I6|IL27A_MOUSE Interleukin-27 subunit alpha OS=Mus musculus OX=10090 GN=Il27 PE=1 SV=1 && -	-
PBS vs Control	MGP_BALBcJ_G0018731	Nos2	5.18528620364084	4.29583577521288e-61	sp|P29477|NOS2_MOUSE Nitric oxide synthase, inducible OS=Mus musculus OX=10090 GN=Nos2 PE=1 SV=1 && PF00258:Flavodoxin|PF02898:Nitric oxide synthase, oxygenase domain|PF00667:FAD binding domain|PF00175:Oxidoreductase NAD-binding domain	-
PBS vs Control	MGP_BALBcJ_G0018763	Ccl11	5.69711458333066	2.68906977228537e-59	sp|P48298|CCL11_MOUSE Eotaxin OS=Mus musculus OX=10090 GN=Ccl11 PE=2 SV=1 && -	-
PBS vs Control	MGP_BALBcJ_G0026717	Procr	4.10702542711104	2.68906977228537e-59	sp|Q64695|EPCR_MOUSE Endothelial protein C receptor OS=Mus musculus OX=10090 GN=Procr PE=1 SV=3 && PF16497:MHC-I family domain	-
PBS vs Control	MGP_BALBcJ_G0033932	Mt1	4.02086835989232	7.49101958357877e-59	-	-
PBS vs Control	MGP_BALBcJ_G0027913	Gbp2b	4.10379943460213	1.0587662611382e-57	sp|Q01514|GBP1_MOUSE Guanylate-binding protein 1 OS=Mus musculus OX=10090 GN=Gbp1 PE=1 SV=1 && PF02841:Guanylate-binding protein, C-terminal domain|PF02263:Guanylate-binding protein, N-terminal domain	-
PBS vs Control	MGP_BALBcJ_G0016726	Kcnj10	-3.75674	3.61831524381673e-57	sp|Q9JM63|KCJ10_MOUSE ATP-sensitive inward rectifier potassium channel 10 OS=Mus musculus OX=10090 GN=Kcnj10 PE=1 SV=1 && PF01007:Inward rectifier potassium channel transmembrane domain|PF17655:Inward rectifier potassium channel C-terminal domain	-
PBS vs Control	MGP_BALBcJ_G0025606	Angptl2	-4.00329	1.19263260793765e-56	sp|Q9R045|ANGL2_MOUSE Angiopoietin-related protein 2 OS=Mus musculus OX=10090 GN=Angptl2 PE=2 SV=2 && PF00147:Fibrinogen beta and gamma chains, C-terminal globular domain	-
PBS vs Control	MGP_BALBcJ_G0018896	Abcc3	-3.61641	8.60901995145231e-56	sp|B2RX12|MRP3_MOUSE ATP-binding cassette sub-family C member 3 OS=Mus musculus OX=10090 GN=Abcc3 PE=1 SV=2 && PF00005:ABC transporter|PF00664:ABC transporter transmembrane region	-
PBS vs Control	MGP_BALBcJ_G0016878	Atf3	4.2435793086793	1.01629254894454e-55	sp|Q60765|ATF3_MOUSE Cyclic AMP-dependent transcription factor ATF-3 OS=Mus musculus OX=10090 GN=Atf3 PE=2 SV=1 && -	TF_bZIP
PBS vs Control	MGP_BALBcJ_G0027910	Gbp5	4.18435833019018	1.34819061321974e-55	sp|Q8CFB4|GBP5_MOUSE Guanylate-binding protein 5 OS=Mus musculus OX=10090 GN=Gbp5 PE=1 SV=2 && PF02841:Guanylate-binding protein, C-terminal domain	-
PBS vs Control	MGP_BALBcJ_G0027667	Olfml3	-3.16708	3.34717363418535e-55	sp|Q8BK62|OLFL3_MOUSE Olfactomedin-like protein 3 OS=Mus musculus OX=10090 GN=Olfml3 PE=2 SV=2 && -	-
PBS vs Control	MGP_BALBcJ_G0033434	Plat	3.74192322194307	8.35423153394999e-55	sp|P11214|TPA_MOUSE Tissue-type plasminogen activator OS=Mus musculus OX=10090 GN=Plat PE=1 SV=3 && PF00039:Fibronectin type I domain|PF00008:EGF-like domain|PF00051:Kringle domain|PF00089:Trypsin	-
PBS vs Control	MGP_BALBcJ_G0025600	Fam129b	2.89587552600138	1.10968090791416e-54	sp|Q8R1F1|NIBA2_MOUSE Protein Niban 2 OS=Mus musculus OX=10090 GN=Niban2 PE=1 SV=2 && -	-
PBS vs Control	MGP_BALBcJ_G0023365	Dusp1	3.77885024803776	5.19437840646883e-54	sp|P28563|DUS1_MOUSE Dual specificity protein phosphatase 1 OS=Mus musculus OX=10090 GN=Dusp1 PE=1 SV=1 && PF00782:Dual specificity phosphatase, catalytic domain	-
PBS vs Control	MGP_BALBcJ_G0017076	Fam26f	3.2098780593852	2.80827237462605e-53	sp|Q8C9E8|CAHM6_MOUSE Calcium homeostasis modulator protein 6 OS=Mus musculus OX=10090 GN=Calhm6 PE=2 SV=1 && PF14798:Calcium homeostasis modulator	-
PBS vs Control	MGP_BALBcJ_G0030500	Hilpda	3.88035761592766	3.95605961179042e-53	sp|Q9JLS0|HLPDA_MOUSE Hypoxia-inducible lipid droplet-associated protein OS=Mus musculus OX=10090 GN=Hilpda PE=1 SV=1 && -	-
PBS vs Control	MGP_BALBcJ_G0021111	Gdf10	-6.37444	4.90458718124661e-52	sp|P97737|GDF10_MOUSE Growth/differentiation factor 10 OS=Mus musculus OX=10090 GN=Gdf10 PE=1 SV=2 && PF00019:Transforming growth factor beta like domain	-
PBS vs Control	MGP_BALBcJ_G0020444	Edn1	4.34329636374331	7.86085741496923e-52	sp|P22387|EDN1_MOUSE Endothelin-1 OS=Mus musculus OX=10090 GN=Edn1 PE=1 SV=3 && PF00322:Endothelin family	-
PBS vs Control	MGP_BALBcJ_G0027914	Gbp2	3.80223479713794	2.87411919879663e-51	sp|Q9Z0E6|GBP2_MOUSE Guanylate-binding protein 2 OS=Mus musculus OX=10090 GN=Gbp2 PE=1 SV=1 && PF02263:Guanylate-binding protein, N-terminal domain|PF02841:Guanylate-binding protein, C-terminal domain	-
PBS vs Control	MGP_BALBcJ_G0029795	Abcg3	-3.61849	1.20192072314316e-50	sp|Q99P81|ABCG3_MOUSE ATP-binding cassette sub-family G member 3 OS=Mus musculus OX=10090 GN=Abcg3 PE=1 SV=2 && PF01061:ABC-2 type transporter|PF00005:ABC transporter	-
PBS vs Control	MGP_BALBcJ_G0029137	Errfi1	4.09119764387906	1.63797175333278e-50	sp|Q99JZ7|ERRFI_MOUSE ERBB receptor feedback inhibitor 1 OS=Mus musculus OX=10090 GN=Errfi1 PE=1 SV=1 && PF11555:EGFR receptor inhibitor Mig-6	-
PBS vs Control	MGP_BALBcJ_G0024718	Batf2	3.69709933354987	2.94721816359488e-50	sp|Q8R1H8|BATF2_MOUSE Basic leucine zipper transcriptional factor ATF-like 2 OS=Mus musculus OX=10090 GN=Batf2 PE=2 SV=1 && -	-
PBS vs Control	MGP_BALBcJ_G0015799	Pi15	3.63209632194816	2.94721816359488e-50	sp|Q8BS03|PI15_MOUSE Peptidase inhibitor 15 OS=Mus musculus OX=10090 GN=Pi15 PE=2 SV=2 && PF00188:Cysteine-rich secretory protein family	-
PBS vs Control	MGP_BALBcJ_G0023420	Cdkn1a	3.83535153919636	1.61533111490118e-49	sp|P39689|CDN1A_MOUSE Cyclin-dependent kinase inhibitor 1 OS=Mus musculus OX=10090 GN=Cdkn1a PE=1 SV=4 && PF02234:Cyclin-dependent kinase inhibitor	-
PBS vs Control	MGP_BALBcJ_G0032849	Lyve1	5.27945791473802	5.66343830461328e-49	sp|Q8BHC0|LYVE1_MOUSE Lymphatic vessel endothelial hyaluronic acid receptor 1 OS=Mus musculus OX=10090 GN=Lyve1 PE=1 SV=1 && PF00193:Extracellular link domain	-
PBS vs Control	MGP_BALBcJ_G0035406	Cx3cr1	-5.68318	2.18323946321006e-48	sp|Q9Z0D9|CX3C1_MOUSE CX3C chemokine receptor 1 OS=Mus musculus OX=10090 GN=Cx3cr1 PE=1 SV=1 && -	-
PBS vs Control	MGP_BALBcJ_G0029900	Tmem119	3.88730359590237	1.0116165480703e-47	sp|Q8R138|TM119_MOUSE Transmembrane protein 119 OS=Mus musculus OX=10090 GN=Tmem119 PE=1 SV=1 && PF15724:TMEM119 family	-
PBS vs Control	MGP_BALBcJ_G0026764	Tgm2	2.92419948247817	2.09854216873536e-47	sp|P21981|TGM2_MOUSE Protein-glutamine gamma-glutamyltransferase 2 OS=Mus musculus OX=10090 GN=Tgm2 PE=1 SV=4 && PF00868:Transglutaminase family|PF00927:Transglutaminase family, C-terminal ig like domain|PF01841:Transglutaminase-like superfamily	-
PBS vs Control	MGP_BALBcJ_G0017562	Igf1	-2.98903	1.58475156398049e-46	sp|P05017|IGF1_MOUSE Insulin-like growth factor I OS=Mus musculus OX=10090 GN=Igf1 PE=1 SV=2 && PF00049:Insulin/IGF/Relaxin family	-
PBS vs Control	MGP_BALBcJ_G0028013	Gdf6	-5.58384	1.55341763766701e-45	sp|P43028|GDF6_MOUSE Growth/differentiation factor 6 OS=Mus musculus OX=10090 GN=Gdf6 PE=2 SV=2 && PF00019:Transforming growth factor beta like domain|PF00688:TGF-beta propeptide	-
PBS vs Control	MGP_BALBcJ_G0028473	Ak4	4.66468150197853	2.51390335497891e-45	sp|Q9WUR9|KAD4_MOUSE Adenylate kinase 4, mitochondrial OS=Mus musculus OX=10090 GN=Ak4 PE=1 SV=1 && PF00406:Adenylate kinase|PF05191:Adenylate kinase, active site lid	-
PBS vs Control	MGP_BALBcJ_G0020605	Ctla2a	2.95335130060066	7.35702239164214e-45	sp|P12399|CTL2A_MOUSE Protein CTLA-2-alpha OS=Mus musculus OX=10090 GN=Ctla2a PE=2 SV=2 && PF08246:Cathepsin propeptide inhibitor domain (I29)	-
PBS vs Control	MGP_BALBcJ_G0019967	Fbln5	-3.65091	3.60698001622669e-44	sp|Q9WVH9|FBLN5_MOUSE Fibulin-5 OS=Mus musculus OX=10090 GN=Fbln5 PE=1 SV=1 && PF12662:Complement Clr-like EGF-like|PF07645:Calcium-binding EGF domain	-
PBS vs Control	MGP_BALBcJ_G0025156	Tlx1	-3.50286	4.75229536504856e-44	sp|P31314|TLX1_HUMAN T-cell leukemia homeobox protein 1 OS=Homo sapiens OX=9606 GN=TLX1 PE=1 SV=1 && PF00046:Homeodomain	Homeobox
PBS vs Control	MGP_BALBcJ_G0025886	Rtn4rl2	3.56091938148625	1.02073914260981e-43	sp|Q7M6Z0|R4RL2_MOUSE Reticulon-4 receptor-like 2 OS=Mus musculus OX=10090 GN=Rtn4rl2 PE=1 SV=1 && PF13855:Leucine rich repeat	-
PBS vs Control	MGP_BALBcJ_G0019475	Slc16a3	3.20207461890916	4.85676268912832e-43	sp|P57787|MOT4_MOUSE Monocarboxylate transporter 4 OS=Mus musculus OX=10090 GN=Slc16a3 PE=1 SV=1 && PF07690:Major Facilitator Superfamily	-
PBS vs Control	MGP_BALBcJ_G0019407	Timp2	-2.09384	6.18700893239758e-43	sp|P30121|TIMP2_RAT Metalloproteinase inhibitor 2 OS=Rattus norvegicus OX=10116 GN=Timp2 PE=1 SV=3 && PF00965:Tissue inhibitor of metalloproteinase	-
PBS vs Control	MGP_BALBcJ_G0025320	Il15ra	2.98180680117848	8.20920383902213e-43	sp|Q60819|I15RA_MOUSE Interleukin-15 receptor subunit alpha OS=Mus musculus OX=10090 GN=Il15ra PE=1 SV=1 && -	-
PBS vs Control	MGP_BALBcJ_G0017558	Stab2	-2.62673	1.92715475301801e-42	sp|Q8R4U0|STAB2_MOUSE Stabilin-2 OS=Mus musculus OX=10090 GN=Stab2 PE=1 SV=1 && PF00193:Extracellular link domain|PF12947:EGF domain|PF02469:Fasciclin domain	-
PBS vs Control	MGP_BALBcJ_G0031385	Bcl2l14	4.14427027467881	2.31984298224752e-42	sp|Q9CPT0|B2L14_MOUSE Apoptosis facilitator Bcl-2-like protein 14 OS=Mus musculus OX=10090 GN=Bcl2l14 PE=1 SV=1 && -	-
PBS vs Control	MGP_BALBcJ_G0024251	Cd14	3.59466005967311	4.88271632381435e-42	sp|P10810|CD14_MOUSE Monocyte differentiation antigen CD14 OS=Mus musculus OX=10090 GN=Cd14 PE=1 SV=1 && -	-
PBS vs Control	MGP_BALBcJ_G0018152	Olfr56	4.33368384824752	7.35791496858648e-42	-	-
PBS vs Control	MGP_BALBcJ_G0027800	Cnn3	2.42519608263712	2.88849483664538e-41	sp|Q9DAW9|CNN3_MOUSE Calponin-3 OS=Mus musculus OX=10090 GN=Cnn3 PE=1 SV=1 && PF00402:Calponin family repeat	-
PBS vs Control	MGP_BALBcJ_G0021987	Apol6	4.90133282275874	2.92348992715029e-41	sp|Q9BWW8|APOL6_HUMAN Apolipoprotein L6 OS=Homo sapiens OX=9606 GN=APOL6 PE=1 SV=1 && PF05461:Apolipoprotein L	-
PBS vs Control	MGP_BALBcJ_G0017010	Tcf21	-3.51961	1.11977860683715e-40	sp|O35437|TCF21_MOUSE Transcription factor 21 OS=Mus musculus OX=10090 GN=Tcf21 PE=2 SV=1 && PF00010:Helix-loop-helix DNA-binding domain	bHLH
PBS vs Control	MGP_BALBcJ_G0024998	Cd274	3.30967931503528	3.47453769224082e-40	sp|Q9EP73|PD1L1_MOUSE Programmed cell death 1 ligand 1 OS=Mus musculus OX=10090 GN=Cd274 PE=1 SV=1 && PF07686:Immunoglobulin V-set domain	-
PBS vs Control	MGP_BALBcJ_G0025579	Lcn2	3.42716189134114	5.39868197254265e-40	sp|P11672|NGAL_MOUSE Neutrophil gelatinase-associated lipocalin OS=Mus musculus OX=10090 GN=Lcn2 PE=1 SV=1 && -	-
PBS vs Control	MGP_BALBcJ_G0026826	Sdc4	2.72792598283428	6.01335697069271e-40	sp|O35988|SDC4_MOUSE Syndecan-4 OS=Mus musculus OX=10090 GN=Sdc4 PE=1 SV=1 && PF01034:Syndecan domain	-
PBS vs Control	MGP_BALBcJ_G0024052	Gm10309	5.58587836278024	1.07918614214228e-39	-	-
PBS vs Control	MGP_BALBcJ_G0023553	Tnxb	-3.35028	1.42782024682175e-39	sp|P22105|TENX_HUMAN Tenascin-X OS=Homo sapiens OX=9606 GN=TNXB PE=1 SV=5 && PF00041:Fibronectin type III domain|PF00147:Fibrinogen beta and gamma chains, C-terminal globular domain|PF18720:Tenascin EGF domain	-
PBS vs Control	MGP_BALBcJ_G0028437	Jun	2.87347274859815	2.54938180266973e-39	sp|P05627|JUN_MOUSE Transcription factor AP-1 OS=Mus musculus OX=10090 GN=Jun PE=1 SV=3 && PF00170:bZIP transcription factor|PF03957:Jun-like transcription factor	TF_bZIP
PBS vs Control	MGP_BALBcJ_G0022406	Itga5	2.1740175971307	4.98307945925524e-39	sp|P11688|ITA5_MOUSE Integrin alpha-5 OS=Mus musculus OX=10090 GN=Itga5 PE=1 SV=3 && PF08441:Integrin alpha|PF01839:FG-GAP repeat	-
PBS vs Control	MGP_BALBcJ_G0019988	Asb2	-2.36465	5.28861175500939e-39	sp|Q8K0L0|ASB2_MOUSE Ankyrin repeat and SOCS box protein 2 OS=Mus musculus OX=10090 GN=Asb2 PE=1 SV=1 && PF12796:Ankyrin repeats (3 copies)|PF13637:Ankyrin repeats (many copies)|PF07525:SOCS box	-
PBS vs Control	MGP_BALBcJ_G0023126	Sod2	3.12170716743225	2.68529240785816e-38	sp|P09671|SODM_MOUSE Superoxide dismutase [Mn], mitochondrial OS=Mus musculus OX=10090 GN=Sod2 PE=1 SV=3 && PF02777:Iron/manganese superoxide dismutases, C-terminal domain|PF00081:Iron/manganese superoxide dismutases, alpha-hairpin domain	-
PBS vs Control	MGP_BALBcJ_G0025480	Slc2a6	2.48966926216814	5.04419584190592e-38	sp|Q3UDF0|GTR6_MOUSE Solute carrier family 2, facilitated glucose transporter member 6 OS=Mus musculus OX=10090 GN=Slc2a6 PE=1 SV=1 && PF00083:Sugar (and other) transporter	-
PBS vs Control	MGP_BALBcJ_G0022575	Arvcf	-3.37257	1.78128178100674e-37	sp|P98203|ARVC_MOUSE Armadillo repeat protein deleted in velo-cardio-facial syndrome homolog OS=Mus musculus OX=10090 GN=Arvcf PE=1 SV=2 && PF00514:Armadillo/beta-catenin-like repeat	-
PBS vs Control	MGP_BALBcJ_G0030306	Fscn1	3.18173067818639	2.97272510980829e-37	sp|Q61553|FSCN1_MOUSE Fascin OS=Mus musculus OX=10090 GN=Fscn1 PE=1 SV=4 && -	-
PBS vs Control	MGP_BALBcJ_G0018797	Ccl4	3.68404166291605	3.21842256112041e-37	sp|P14097|CCL4_MOUSE C-C motif chemokine 4 OS=Mus musculus OX=10090 GN=Ccl4 PE=3 SV=3 && -	-
PBS vs Control	MGP_BALBcJ_G0034099	Mtss1l	-2.9491	4.19418510324767e-37	sp|Q6P9S0|MTSS2_MOUSE Protein MTSS 2 OS=Mus musculus OX=10090 GN=Mtss2 PE=1 SV=1 && PF08397:IRSp53/MIM homology domain	-
PBS vs Control	MGP_BALBcJ_G0028206	Glipr2	2.10534003258921	4.19418510324767e-37	sp|Q9CYL5|GAPR1_MOUSE Golgi-associated plant pathogenesis-related protein 1 OS=Mus musculus OX=10090 GN=Glipr2 PE=1 SV=3 && PF00188:Cysteine-rich secretory protein family	-
PBS vs Control	MGP_BALBcJ_G0018244	Irf1	2.18470342265634	2.06244335976659e-36	sp|P15314|IRF1_MOUSE Interferon regulatory factor 1 OS=Mus musculus OX=10090 GN=Irf1 PE=1 SV=1 && PF00605:Interferon regulatory factor transcription factor	IRF
PBS vs Control	MGP_BALBcJ_G0028778	Gja4	2.56733588074335	8.45276299442205e-36	sp|P28235|CXA4_MOUSE Gap junction alpha-4 protein OS=Mus musculus OX=10090 GN=Gja4 PE=1 SV=2 && PF00029:Connexin	-
PBS vs Control	MGP_BALBcJ_G0017506	Tle2	-3.09695	9.1388373334738e-36	sp|Q9WVB2|TLE2_MOUSE Transducin-like enhancer protein 2 OS=Mus musculus OX=10090 GN=Tle2 PE=2 SV=1 && PF03920:Groucho/TLE N-terminal Q-rich domain	-
PBS vs Control	MGP_BALBcJ_G0028345	Orm1	4.03194852944186	1.51243614941723e-35	sp|Q60590|A1AG1_MOUSE Alpha-1-acid glycoprotein 1 OS=Mus musculus OX=10090 GN=Orm1 PE=1 SV=1 && PF00061:Lipocalin / cytosolic fatty-acid binding protein family	-
PBS vs Control	MGP_BALBcJ_G0020549	Dbn1	2.42978062362829	2.03172470266048e-35	sp|Q9QXS6|DREB_MOUSE Drebrin OS=Mus musculus OX=10090 GN=Dbn1 PE=1 SV=4 && PF00241:Cofilin/tropomyosin-type actin-binding protein	-
PBS vs Control	MGP_BALBcJ_G0016906	Cr2	-2.31462	2.55550679198607e-35	sp|P19070|CR2_MOUSE Complement receptor type 2 OS=Mus musculus OX=10090 GN=Cr2 PE=1 SV=1 && PF00084:Sushi repeat (SCR repeat)	-
PBS vs Control	MGP_BALBcJ_G0027299	Gucy1a3	-3.1153	3.56819576605841e-35	sp|Q9ERL9|GCYA1_MOUSE Guanylate cyclase soluble subunit alpha-1 OS=Mus musculus OX=10090 GN=Gucy1a1 PE=1 SV=2 && PF07701:Heme NO binding associated|PF00211:Adenylate and Guanylate cyclase catalytic domain	-
PBS vs Control	MGP_BALBcJ_G0024080	Crem	2.45819909503163	6.99597310427759e-35	sp|P27699|CREM_MOUSE cAMP-responsive element modulator OS=Mus musculus OX=10090 GN=Crem PE=1 SV=2 && PF02173:pKID domain|PF00170:bZIP transcription factor	TF_bZIP
PBS vs Control	MGP_BALBcJ_G0025893	Aplnr	-4.73185	1.27965072076512e-34	sp|Q9WV08|APJ_MOUSE Apelin receptor OS=Mus musculus OX=10090 GN=Aplnr PE=1 SV=1 && -	-
PBS vs Control	MGP_BALBcJ_G0035462	Xcr1	-3.82824	1.4217935950071e-34	sp|Q9R0M1|XCR1_MOUSE Chemokine XC receptor 1 OS=Mus musculus OX=10090 GN=Xcr1 PE=2 SV=1 && PF00001:7 transmembrane receptor (rhodopsin family)	-
PBS vs Control	MGP_BALBcJ_G0023612	Ier3	3.49616488191179	1.45925932608615e-34	sp|P46694|IEX1_MOUSE Radiation-inducible immediate-early gene IEX-1 OS=Mus musculus OX=10090 GN=Ier3 PE=1 SV=1 && -	-
PBS vs Control	MGP_BALBcJ_G0027215	Gpr171	2.31100555772644	1.71486657532231e-34	sp|Q8BG55|GP171_MOUSE Probable G-protein coupled receptor 171 OS=Mus musculus OX=10090 GN=Gpr171 PE=2 SV=1 && PF00001:7 transmembrane receptor (rhodopsin family)	-
PBS vs Control	MGP_BALBcJ_G0028793	Rnf19b	2.07627474088236	2.07907627850662e-34	sp|A2A7Q9|RN19B_MOUSE E3 ubiquitin-protein ligase RNF19B OS=Mus musculus OX=10090 GN=Rnf19b PE=1 SV=2 && PF01485:IBR domain, a half RING-finger domain	-
PBS vs Control	MGP_BALBcJ_G0019778	Hif1a	2.38791520476504	1.87800649317185e-33	sp|Q61221|HIF1A_MOUSE Hypoxia-inducible factor 1-alpha OS=Mus musculus OX=10090 GN=Hif1a PE=1 SV=3 && PF11413:Hypoxia-inducible factor-1|PF08778:HIF-1 alpha C terminal transactivation domain|PF00989:PAS fold|PF08447:PAS fold	-
PBS vs Control	MGP_BALBcJ_G0025323	Itga8	-4.18985	1.89423533580648e-33	sp|A2ARA8|ITA8_MOUSE Integrin alpha-8 OS=Mus musculus OX=10090 GN=Itga8 PE=1 SV=1 && PF01839:FG-GAP repeat|PF08441:Integrin alpha	-
PBS vs Control	MGP_BALBcJ_G0019615	Nampt	2.51022497698763	3.69433215988118e-33	sp|Q99KQ4|NAMPT_MOUSE Nicotinamide phosphoribosyltransferase OS=Mus musculus OX=10090 GN=Nampt PE=1 SV=1 && PF04095:Nicotinate phosphoribosyltransferase (NAPRTase) family|PF18127:Domain of unknown function (DUF5598)	-
PBS vs Control	MGP_BALBcJ_G0021669	Egflam	-3.60689	8.14032941813011e-33	sp|Q4VBE4|EGFLA_MOUSE Pikachurin OS=Mus musculus OX=10090 GN=Egflam PE=1 SV=1 && PF00054:Laminin G domain|PF02210:Laminin G domain|PF00041:Fibronectin type III domain	-
PBS vs Control	MGP_BALBcJ_G0035345	Ccrl2	3.35599492602653	1.13472806393473e-32	sp|O35457|CCRL2_MOUSE C-C chemokine receptor-like 2 OS=Mus musculus OX=10090 GN=Ccrl2 PE=1 SV=2 && -	-
PBS vs Control	MGP_BALBcJ_G0019288	Kcnj16	-6.15901	3.40077581636049e-32	sp|Q9Z307|KCJ16_MOUSE Inward rectifier potassium channel 16 OS=Mus musculus OX=10090 GN=Kcnj16 PE=1 SV=2 && PF17655:Inward rectifier potassium channel C-terminal domain|PF01007:Inward rectifier potassium channel transmembrane domain	-
PBS vs Control	MGP_BALBcJ_G0021200	Tlr11	-4.96556	4.75902734125672e-32	sp|Q6R5P0|TLR11_MOUSE Toll-like receptor 11 OS=Mus musculus OX=10090 GN=Tlr11 PE=1 SV=1 && PF13855:Leucine rich repeat|PF13676:TIR domain	-
PBS vs Control	MGP_BALBcJ_G0018796	Ccl3	4.2198374762462	5.7188991414276e-32	sp|P10855|CCL3_MOUSE C-C motif chemokine 3 OS=Mus musculus OX=10090 GN=Ccl3 PE=1 SV=2 && PF00048:Small cytokines (intecrine/chemokine), interleukin-8 like	-
PBS vs Control	MGP_BALBcJ_G0032481	Prss23	2.49647496095569	1.11421959227843e-31	sp|Q9D6X6|PRS23_MOUSE Serine protease 23 OS=Mus musculus OX=10090 GN=Prss23 PE=2 SV=2 && PF00089:Trypsin	-
PBS vs Control	MGP_BALBcJ_G0025005	Il33	2.42272092362842	1.21827418609701e-31	sp|Q8BVZ5|IL33_MOUSE Interleukin-33 OS=Mus musculus OX=10090 GN=Il33 PE=1 SV=1 && PF15095:Interleukin 33	-
PBS vs Control	MGP_BALBcJ_G0034081	Hp	2.57023679518469	1.23349821006612e-31	sp|Q61646|HPT_MOUSE Haptoglobin OS=Mus musculus OX=10090 GN=Hp PE=1 SV=1 && PF00089:Trypsin	-
PBS vs Control	MGP_BALBcJ_G0031320	Cd69	2.84749972891685	1.3910799617159e-31	sp|P37217|CD69_MOUSE Early activation antigen CD69 OS=Mus musculus OX=10090 GN=Cd69 PE=2 SV=1 && -	-
PBS vs Control	MGP_BALBcJ_G0021516	Gfra2	-3.09942	1.57181905922752e-31	sp|O08842|GFRA2_MOUSE GDNF family receptor alpha-2 OS=Mus musculus OX=10090 GN=Gfra2 PE=1 SV=2 && PF02351:GDNF/GAS1 domain	-
PBS vs Control	MGP_BALBcJ_G0033943	Cx3cl1	3.79225222362789	1.91032442814284e-31	sp|O35188|X3CL1_MOUSE Fractalkine OS=Mus musculus OX=10090 GN=Cx3cl1 PE=1 SV=3 && PF00048:Small cytokines (intecrine/chemokine), interleukin-8 like	-
PBS vs Control	MGP_BALBcJ_G0021500	Slc39a14	2.9874926890449	3.84661514738011e-31	sp|Q75N73|S39AE_MOUSE Metal cation symporter ZIP14 OS=Mus musculus OX=10090 GN=Slc39a14 PE=1 SV=1 && -	-
PBS vs Control	MGP_BALBcJ_G0024734	Prdx5	1.78736466708579	4.47544624511658e-31	sp|P99029|PRDX5_MOUSE Peroxiredoxin-5, mitochondrial OS=Mus musculus OX=10090 GN=Prdx5 PE=1 SV=2 && PF08534:Redoxin	-
PBS vs Control	MGP_BALBcJ_G0019226	Mrc2	-2.96876	4.56260307831704e-31	sp|Q64449|MRC2_MOUSE C-type mannose receptor 2 OS=Mus musculus OX=10090 GN=Mrc2 PE=1 SV=3 && PF00059:Lectin C-type domain|PF00040:Fibronectin type II domain	-
PBS vs Control	MGP_BALBcJ_G0028808	Marcksl1	2.25849380412038	5.11821651171185e-31	sp|P28667|MRP_MOUSE MARCKS-related protein OS=Mus musculus OX=10090 GN=Marcksl1 PE=1 SV=2 && PF02063:MARCKS family	-
PBS vs Control	MGP_BALBcJ_G0027036	Fabp4	3.05281048301757	5.78349829695375e-31	sp|P04117|FABP4_MOUSE Fatty acid-binding protein, adipocyte OS=Mus musculus OX=10090 GN=Fabp4 PE=1 SV=3 && PF00061:Lipocalin / cytosolic fatty-acid binding protein family	-
PBS vs Control	MGP_BALBcJ_G0018458	Per1	2.17341908605699	6.67392112900472e-31	sp|O35973|PER1_MOUSE Period circadian protein homolog 1 OS=Mus musculus OX=10090 GN=Per1 PE=1 SV=2 && PF08447:PAS fold|PF12114:Period protein 2/3C-terminal region	-
PBS vs Control	MGP_BALBcJ_G0031738	Dmpk	-2.65816	1.87559930771311e-30	sp|P54265|DMPK_MOUSE Myotonin-protein kinase OS=Mus musculus OX=10090 GN=Dmpk PE=1 SV=1 && PF08826:DMPK coiled coil domain like|PF00069:Protein kinase domain	-
PBS vs Control	MGP_BALBcJ_G0024099	Fzd8	-2.92387	2.93117428003406e-30	sp|Q61091|FZD8_MOUSE Frizzled-8 OS=Mus musculus OX=10090 GN=Fzd8 PE=1 SV=2 && PF01534:Frizzled/Smoothened family membrane region|PF01392:Fz domain	-
PBS vs Control	MGP_BALBcJ_G0028698	Rims3	-2.3741	9.07968865886752e-30	sp|Q80U57|RIMS3_MOUSE Regulating synaptic membrane exocytosis protein 3 OS=Mus musculus OX=10090 GN=Rims3 PE=1 SV=2 && PF00168:C2 domain	-
PBS vs Control	MGP_BALBcJ_G0025316	Pfkfb3	2.47817103772967	1.34580144539553e-29	sp|Q16875|F263_HUMAN 6-phosphofructo-2-kinase/fructose-2,6-bisphosphatase 3 OS=Homo sapiens OX=9606 GN=PFKFB3 PE=1 SV=1 && PF00300:Histidine phosphatase superfamily (branch 1)|PF01591:6-phosphofructo-2-kinase	-
PBS vs Control	novel.415	-	-7.08873	1.35029375754338e-29	-	-
PBS vs Control	MGP_BALBcJ_G0029722	Naaa	-2.25414	1.56097379701811e-29	sp|Q9D7V9|NAAA_MOUSE N-acylethanolamine-hydrolyzing acid amidase OS=Mus musculus OX=10090 GN=Naaa PE=1 SV=2 && PF15508:beta subunit of N-acylethanolamine-hydrolyzing acid amidase	-
PBS vs Control	MGP_BALBcJ_G0026894	Cebpb	3.07548445995465	1.56949697679796e-29	sp|P28033|CEBPB_MOUSE CCAAT/enhancer-binding protein beta OS=Mus musculus OX=10090 GN=Cebpb PE=1 SV=1 && PF07716:Basic region leucine zipper	C/EBP
PBS vs Control	MGP_BALBcJ_G0022039	Maff	3.50528191914021	1.79044599933477e-29	sp|O54791|MAFF_MOUSE Transcription factor MafF OS=Mus musculus OX=10090 GN=Maff PE=2 SV=1 && PF03131:bZIP Maf transcription factor	TF_bZIP
PBS vs Control	MGP_BALBcJ_G0020051	Wars	2.19432612254928	2.14153400921692e-29	sp|P32921|SYWC_MOUSE Tryptophan--tRNA ligase, cytoplasmic OS=Mus musculus OX=10090 GN=Wars1 PE=1 SV=2 && -	-
PBS vs Control	MGP_BALBcJ_G0021876	Ndrg1	2.09618249615316	2.69154668139807e-29	sp|Q62433|NDRG1_MOUSE Protein NDRG1 OS=Mus musculus OX=10090 GN=Ndrg1 PE=1 SV=1 && PF03096:Ndr family	-
PBS vs Control	MGP_BALBcJ_G0023860	Adgre4	-2.66107	3.44070955313491e-29	sp|Q91ZE5|AGRE4_MOUSE Adhesion G protein-coupled receptor E4 OS=Mus musculus OX=10090 GN=Adgre4 PE=1 SV=1 && PF07645:Calcium-binding EGF domain	-
PBS vs Control	MGP_BALBcJ_G0024826	Slc15a3	2.54228662755272	4.25980093133196e-29	sp|Q8BPX9|S15A3_MOUSE Solute carrier family 15 member 3 OS=Mus musculus OX=10090 GN=Slc15a3 PE=1 SV=1 && PF00854:POT family	-
PBS vs Control	MGP_BALBcJ_G0031393	Apold1	3.75932515087706	4.78971176457413e-29	sp|Q6B959|APLD1_RAT Apolipoprotein L domain-containing protein 1 OS=Rattus norvegicus OX=10116 GN=Apold1 PE=1 SV=1 && -	-
PBS vs Control	MGP_BALBcJ_G0027334	Cd5l	-3.46537	6.39182167295353e-29	sp|Q9QWK4|CD5L_MOUSE CD5 antigen-like OS=Mus musculus OX=10090 GN=Cd5l PE=1 SV=3 && PF00530:Scavenger receptor cysteine-rich domain	-
PBS vs Control	MGP_BALBcJ_G0028860	Smpdl3b	3.07354758204527	7.33200937404754e-29	sp|P58242|ASM3B_MOUSE Acid sphingomyelinase-like phosphodiesterase 3b OS=Mus musculus OX=10090 GN=Smpdl3b PE=1 SV=1 && PF00149:Calcineurin-like phosphoesterase	-
PBS vs Control	MGP_BALBcJ_G0033896	Nkd1	-3.21558	1.01963767079932e-28	sp|Q99MH6|NKD1_MOUSE Protein naked cuticle homolog 1 OS=Mus musculus OX=10090 GN=Nkd1 PE=1 SV=1 && -	-
PBS vs Control	MGP_BALBcJ_G0005783	AW112010	2.59548579881728	1.1235259619998e-28	-	-
PBS vs Control	MGP_BALBcJ_G0034980	Aldh1a2	4.09516322700364	1.65501845848861e-28	sp|Q62148|AL1A2_MOUSE Retinal dehydrogenase 2 OS=Mus musculus OX=10090 GN=Aldh1a2 PE=1 SV=2 && PF00171:Aldehyde dehydrogenase family	-
PBS vs Control	MGP_BALBcJ_G0016141	Kcne4	3.11615940347251	1.70883612552005e-28	sp|Q9WTW3|KCNE4_MOUSE Potassium voltage-gated channel subfamily E member 4 OS=Mus musculus OX=10090 GN=Kcne4 PE=2 SV=1 && PF02060:Slow voltage-gated potassium channel	-
PBS vs Control	MGP_BALBcJ_G0020603	Ctla2b	2.72200372767009	1.88750601138622e-28	sp|P12399|CTL2A_MOUSE Protein CTLA-2-alpha OS=Mus musculus OX=10090 GN=Ctla2a PE=2 SV=2 && -	-
PBS vs Control	MGP_BALBcJ_G0016979	Tnfaip3	3.1202027408759	2.70371754652336e-28	sp|Q60769|TNAP3_MOUSE Tumor necrosis factor alpha-induced protein 3 OS=Mus musculus OX=10090 GN=Tnfaip3 PE=1 SV=2 && -	-
PBS vs Control	MGP_BALBcJ_G0024489	Tubb6	2.31334712735707	2.70371754652336e-28	sp|Q922F4|TBB6_MOUSE Tubulin beta-6 chain OS=Mus musculus OX=10090 GN=Tubb6 PE=1 SV=1 && PF03953:Tubulin C-terminal domain|PF00091:Tubulin/FtsZ family, GTPase domain	-
PBS vs Control	MGP_BALBcJ_G0036165	Kctd12b	-2.75746	2.91293793204726e-28	sp|Q96CX2|KCD12_HUMAN BTB/POZ domain-containing protein KCTD12 OS=Homo sapiens OX=9606 GN=KCTD12 PE=1 SV=1 && PF02214:BTB/POZ domain	-
PBS vs Control	MGP_BALBcJ_G0034228	Tubb3	3.87688835031653	3.66020916423092e-28	sp|Q9ERD7|TBB3_MOUSE Tubulin beta-3 chain OS=Mus musculus OX=10090 GN=Tubb3 PE=1 SV=1 && PF00091:Tubulin/FtsZ family, GTPase domain|PF03953:Tubulin C-terminal domain	-
PBS vs Control	MGP_BALBcJ_G0015774	Prex2	-3.39138	4.16209042501512e-28	sp|Q3LAC4|PREX2_MOUSE Phosphatidylinositol 3,4,5-trisphosphate-dependent Rac exchanger 2 protein OS=Mus musculus OX=10090 GN=Prex2 PE=1 SV=2 && PF00621:RhoGEF domain|PF00610:Domain found in Dishevelled, Egl-10, and Pleckstrin (DEP)	-
PBS vs Control	MGP_BALBcJ_G0020537	Fgfr4	-3.67386	1.06634679882967e-27	sp|Q03142|FGFR4_MOUSE Fibroblast growth factor receptor 4 OS=Mus musculus OX=10090 GN=Fgfr4 PE=1 SV=3 && PF07679:Immunoglobulin I-set domain|PF07714:Protein tyrosine kinase|PF13927:Immunoglobulin domain	-
PBS vs Control	MGP_BALBcJ_G0027912	Gbp3	2.5622610911506	2.232242717823e-27	sp|Q61107|GBP4_MOUSE Guanylate-binding protein 4 OS=Mus musculus OX=10090 GN=Gbp4 PE=1 SV=1 && PF02841:Guanylate-binding protein, C-terminal domain|PF02263:Guanylate-binding protein, N-terminal domain	-
PBS vs Control	MGP_BALBcJ_G0017351	Trpm2	-1.96529	3.10780867761099e-27	sp|Q91YD4|TRPM2_MOUSE Transient receptor potential cation channel subfamily M member 2 OS=Mus musculus OX=10090 GN=Trpm2 PE=1 SV=2 && PF18139:SLOG in TRPM|PF00520:Ion transport protein	-
PBS vs Control	MGP_BALBcJ_G0017728	Avpr1a	4.45350464449541	3.54863114752265e-27	sp|Q62463|V1AR_MOUSE Vasopressin V1a receptor OS=Mus musculus OX=10090 GN=Avpr1a PE=1 SV=1 && PF08983:Domain of unknown function (DUF1856)|PF00001:7 transmembrane receptor (rhodopsin family)	-
PBS vs Control	MGP_BALBcJ_G0024441	Csf1r	-2.53686	3.55652355351151e-27	sp|P09581|CSF1R_MOUSE Macrophage colony-stimulating factor 1 receptor OS=Mus musculus OX=10090 GN=Csf1r PE=1 SV=3 && PF07714:Protein tyrosine kinase|PF00047:Immunoglobulin domain	-
PBS vs Control	MGP_BALBcJ_G0019094	Jup	-2.00433	5.77351775339026e-27	sp|Q02257|PLAK_MOUSE Junction plakoglobin OS=Mus musculus OX=10090 GN=Jup PE=1 SV=3 && PF00514:Armadillo/beta-catenin-like repeat	-
PBS vs Control	MGP_BALBcJ_G0034854	Sema7a	1.96635304854502	8.50675969974959e-27	sp|Q9QUR8|SEM7A_MOUSE Semaphorin-7A OS=Mus musculus OX=10090 GN=Sema7a PE=1 SV=1 && PF01403:Sema domain|PF13895:Immunoglobulin domain	-
PBS vs Control	MGP_BALBcJ_G0033707	Il12rb1	2.16931437169999	8.50675969974959e-27	sp|Q60837|I12R1_MOUSE Interleukin-12 receptor subunit beta-1 OS=Mus musculus OX=10090 GN=Il12rb1 PE=1 SV=2 && -	-
PBS vs Control	MGP_BALBcJ_G0018262	Tnip1	2.08730928048363	1.50158967964762e-26	sp|Q9WUU8|TNIP1_MOUSE TNFAIP3-interacting protein 1 OS=Mus musculus OX=10090 GN=Tnip1 PE=1 SV=1 && -	-
PBS vs Control	MGP_BALBcJ_G0020012	MGP_BALBcJ_G0020012	2.80807542220176	2.589588949899e-26	sp|Q5I2A0|SPA3G_MOUSE Serine protease inhibitor A3G OS=Mus musculus OX=10090 GN=Serpina3g PE=1 SV=2 && PF00079:Serpin (serine protease inhibitor)	-
PBS vs Control	MGP_BALBcJ_G0026932	Pmepa1	2.30173774040199	2.73354906120483e-26	sp|Q9D7R2|PMEPA_MOUSE Protein TMEPAI OS=Mus musculus OX=10090 GN=Pmepa1 PE=1 SV=1 && -	-
PBS vs Control	MGP_BALBcJ_G0017353	Pfkl	1.91838662657527	3.52749457146071e-26	sp|P12382|PFKAL_MOUSE ATP-dependent 6-phosphofructokinase, liver type OS=Mus musculus OX=10090 GN=Pfkl PE=1 SV=4 && PF00365:Phosphofructokinase	-
PBS vs Control	MGP_BALBcJ_G0016293	Pdcd1	2.88081197093378	6.86627036521892e-26	sp|Q02242|PDCD1_MOUSE Programmed cell death protein 1 OS=Mus musculus OX=10090 GN=Pdcd1 PE=1 SV=1 && PF07686:Immunoglobulin V-set domain	-
PBS vs Control	MGP_BALBcJ_G0021734	Cmbl	-5.06937	8.86277695586348e-26	sp|Q8R1G2|CMBL_MOUSE Carboxymethylenebutenolidase homolog OS=Mus musculus OX=10090 GN=Cmbl PE=1 SV=1 && PF01738:Dienelactone hydrolase family	-
PBS vs Control	MGP_BALBcJ_G0018265	Gm2a	-1.82485	1.04024288145906e-25	sp|Q60648|SAP3_MOUSE Ganglioside GM2 activator OS=Mus musculus OX=10090 GN=Gm2a PE=1 SV=2 && -	-
PBS vs Control	MGP_BALBcJ_G0016018	Ctla4	2.95316254576255	1.28109263229587e-25	sp|P09793|CTLA4_MOUSE Cytotoxic T-lymphocyte protein 4 OS=Mus musculus OX=10090 GN=Ctla4 PE=1 SV=1 && PF07686:Immunoglobulin V-set domain	-
PBS vs Control	MGP_BALBcJ_G0016446	Ppfia4	-2.54103	1.41393165501137e-25	sp|Q91Z80|LIPA4_RAT Liprin-alpha-4 (Fragment) OS=Rattus norvegicus OX=10116 GN=Ppfia4 PE=1 SV=1 && -	-
PBS vs Control	MGP_BALBcJ_G0030451	Cav1	-2.46839	1.65453724929392e-25	sp|P49817|CAV1_MOUSE Caveolin-1 OS=Mus musculus OX=10090 GN=Cav1 PE=1 SV=1 && PF01146:Caveolin	-
PBS vs Control	MGP_BALBcJ_G0029429	Fgfr3	-2.78	1.7109482210258e-25	sp|Q61851|FGFR3_MOUSE Fibroblast growth factor receptor 3 OS=Mus musculus OX=10090 GN=Fgfr3 PE=1 SV=1 && PF13927:Immunoglobulin domain|PF07679:Immunoglobulin I-set domain|PF18123:Fibroblast growth factor receptor 3 transmembrane domain|PF07714:Protein tyrosine kinase	-
PBS vs Control	MGP_BALBcJ_G0024723	Ehd1	1.84591526595632	1.84930477723609e-25	sp|Q9WVK4|EHD1_MOUSE EH domain-containing protein 1 OS=Mus musculus OX=10090 GN=Ehd1 PE=1 SV=1 && PF18150:Domain of unknown function (DUF5600)|PF12763:Cytoskeletal-regulatory complex EF hand|PF16880:N-terminal EH-domain containing protein|PF00350:Dynamin family	-
PBS vs Control	MGP_BALBcJ_G0035106	Slc9a9	-2.81122	3.17017401115832e-25	sp|Q8BZ00|SL9A9_MOUSE Sodium/hydrogen exchanger 9 OS=Mus musculus OX=10090 GN=Slc9a9 PE=2 SV=1 && PF00999:Sodium/hydrogen exchanger family	-
PBS vs Control	MGP_BALBcJ_G0020306	Hfe	-3.14057	4.28492873870899e-25	sp|P70387|HFE_MOUSE Hereditary hemochromatosis protein homolog OS=Mus musculus OX=10090 GN=Hfe PE=1 SV=2 && PF07654:Immunoglobulin C1-set domain|PF00129:Class I Histocompatibility antigen, domains alpha 1 and 2	-
PBS vs Control	MGP_BALBcJ_G0023152	Fpr2	2.43505583682929	4.28492873870899e-25	sp|O88536|FPR2_MOUSE Formyl peptide receptor 2 OS=Mus musculus OX=10090 GN=Fpr2 PE=1 SV=1 && PF00001:7 transmembrane receptor (rhodopsin family)	-
PBS vs Control	MGP_BALBcJ_G0029256	Steap2	3.24590838469747	4.85818717778073e-25	sp|Q8BWB6|STEA2_MOUSE Metalloreductase STEAP2 OS=Mus musculus OX=10090 GN=Steap2 PE=1 SV=1 && -	-
PBS vs Control	MGP_BALBcJ_G0016724	Atp1a2	-3.57389	6.27983990341184e-25	sp|Q6PIE5|AT1A2_MOUSE Sodium/potassium-transporting ATPase subunit alpha-2 OS=Mus musculus OX=10090 GN=Atp1a2 PE=1 SV=1 && -	-
PBS vs Control	MGP_BALBcJ_G0020078	Ckb	-2.71331	8.14769605925872e-25	sp|Q04447|KCRB_MOUSE Creatine kinase B-type OS=Mus musculus OX=10090 GN=Ckb PE=1 SV=1 && PF02807:ATP:guanido phosphotransferase, N-terminal domain|PF00217:ATP:guanido phosphotransferase, C-terminal catalytic domain	-
PBS vs Control	MGP_BALBcJ_G0021822	Col14a1	-2.73572	9.20623966372463e-25	sp|Q80X19|COEA1_MOUSE Collagen alpha-1(XIV) chain OS=Mus musculus OX=10090 GN=Col14a1 PE=1 SV=2 && PF00041:Fibronectin type III domain|PF01391:Collagen triple helix repeat (20 copies)|PF00092:von Willebrand factor type A domain	-
PBS vs Control	MGP_BALBcJ_G0022780	Pla1a	2.73267570673703	9.64874844462633e-25	sp|Q8VI78|PLA1A_MOUSE Phospholipase A1 member A OS=Mus musculus OX=10090 GN=Pla1a PE=2 SV=3 && PF00151:Lipase	-
PBS vs Control	MGP_BALBcJ_G0020619	Fbp1	4.0953374775459	9.91177302714685e-25	sp|Q9QXD6|F16P1_MOUSE Fructose-1,6-bisphosphatase 1 OS=Mus musculus OX=10090 GN=Fbp1 PE=1 SV=3 && PF00316:Fructose-1-6-bisphosphatase, N-terminal domain	-
PBS vs Control	MGP_BALBcJ_G0033860	Junb	2.19140101235216	1.08089005812567e-24	sp|P09450|JUNB_MOUSE Transcription factor jun-B OS=Mus musculus OX=10090 GN=Junb PE=1 SV=1 && PF00170:bZIP transcription factor|PF03957:Jun-like transcription factor	TF_bZIP
PBS vs Control	MGP_BALBcJ_G0016510	Rgs1	2.80811154475451	1.090598763547e-24	sp|Q9JL25|RGS1_MOUSE Regulator of G-protein signaling 1 OS=Mus musculus OX=10090 GN=Rgs1 PE=2 SV=2 && -	-
PBS vs Control	MGP_BALBcJ_G0016520	Hmcn1	-3.02332	1.21783879669578e-24	sp|D3YXG0|HMCN1_MOUSE Hemicentin-1 OS=Mus musculus OX=10090 GN=Hmcn1 PE=1 SV=1 && PF07474:G2F domain|PF07679:Immunoglobulin I-set domain|PF12662:Complement Clr-like EGF-like|PF07645:Calcium-binding EGF domain|PF13927:Immunoglobulin domain|PF00090:Thrombospondin type 1 domain	-
PBS vs Control	MGP_BALBcJ_G0025550	Ptges	2.17455717220454	1.29196188318593e-24	sp|Q9JM51|PTGES_MOUSE Prostaglandin E synthase OS=Mus musculus OX=10090 GN=Ptges PE=1 SV=1 && PF01124:MAPEG family	-
PBS vs Control	MGP_BALBcJ_G0028747	Zc3h12a	2.02005617028928	1.35799192862347e-24	sp|Q5D1E7|ZC12A_MOUSE Endoribonuclease ZC3H12A OS=Mus musculus OX=10090 GN=Zc3h12a PE=1 SV=2 && PF18561:Endoribonuclease Regnase 1/ ZC3H12 C-terminal domain|PF18039:UBA-like domain|PF11977:Zc3h12a-like Ribonuclease NYN domain	-
PBS vs Control	MGP_BALBcJ_G0033385	Angpt2	2.84688918640075	1.55658999095463e-24	sp|O35608|ANGP2_MOUSE Angiopoietin-2 OS=Mus musculus OX=10090 GN=Angpt2 PE=2 SV=2 && PF00147:Fibrinogen beta and gamma chains, C-terminal globular domain	-
PBS vs Control	MGP_BALBcJ_G0023428	Pim1	1.79579445880765	1.7393208046983e-24	sp|P06803|PIM1_MOUSE Serine/threonine-protein kinase pim-1 OS=Mus musculus OX=10090 GN=Pim1 PE=1 SV=3 && PF00069:Protein kinase domain	-
PBS vs Control	MGP_BALBcJ_G0015632	4931431B13Rik	-5.01589	3.26480625390152e-24	sp|Q3V0T4|ITAD_MOUSE Integrin alpha-D OS=Mus musculus OX=10090 GN=Itgad PE=1 SV=1 && -	-
PBS vs Control	MGP_BALBcJ_G0033535	Slc7a2	2.89211923016659	3.46815613604292e-24	sp|P18581|CTR2_MOUSE Cationic amino acid transporter 2 OS=Mus musculus OX=10090 GN=Slc7a2 PE=1 SV=3 && -	-
PBS vs Control	MGP_BALBcJ_G0032846	Adm	3.9492878125623	3.67568087681893e-24	sp|P97297|ADML_MOUSE Pro-adrenomedullin OS=Mus musculus OX=10090 GN=Adm PE=2 SV=2 && PF00214:Calcitonin / CGRP / IAPP family	-
PBS vs Control	MGP_BALBcJ_G0019675	Egln3	3.03742646818206	7.52955490646345e-24	sp|Q91UZ4|EGLN3_MOUSE Prolyl hydroxylase EGLN3 OS=Mus musculus OX=10090 GN=Egln3 PE=1 SV=1 && PF13640:2OG-Fe(II) oxygenase superfamily	-
PBS vs Control	MGP_BALBcJ_G0022943	Adamts1	2.98566726663635	1.11546370854488e-23	sp|P97857|ATS1_MOUSE A disintegrin and metalloproteinase with thrombospondin motifs 1 OS=Mus musculus OX=10090 GN=Adamts1 PE=1 SV=4 && PF05986:ADAM-TS Spacer 1|PF01421:Reprolysin (M12B) family zinc metalloprotease|PF00090:Thrombospondin type 1 domain|PF17771:ADAM cysteine-rich domain|PF01562:Reprolysin family propeptide	-
PBS vs Control	MGP_BALBcJ_G0021993	Apol10b	2.9919709248442	1.15673457038778e-23	sp|O95236|APOL3_HUMAN Apolipoprotein L3 OS=Homo sapiens OX=9606 GN=APOL3 PE=1 SV=3 && PF05461:Apolipoprotein L	-
PBS vs Control	MGP_BALBcJ_G0025218	Dusp5	2.01575752331703	1.20957370335826e-23	sp|O54838|DUS5_RAT Dual specificity protein phosphatase 5 OS=Rattus norvegicus OX=10116 GN=Dusp5 PE=2 SV=1 && PF00782:Dual specificity phosphatase, catalytic domain|PF00581:Rhodanese-like domain	-
PBS vs Control	MGP_BALBcJ_G0030885	Hk2	2.3453547276169	1.23328152527499e-23	sp|O08528|HXK2_MOUSE Hexokinase-2 OS=Mus musculus OX=10090 GN=Hk2 PE=1 SV=1 && -	-
PBS vs Control	MGP_BALBcJ_G0020381	Serpinb9	1.67121063585007	1.29034094106914e-23	sp|P50453|SPB9_HUMAN Serpin B9 OS=Homo sapiens OX=9606 GN=SERPINB9 PE=1 SV=1 && PF00079:Serpin (serine protease inhibitor)	-
PBS vs Control	MGP_BALBcJ_G0028434	Tek	-2.58423	1.57355708093004e-23	sp|Q02858|TIE2_MOUSE Angiopoietin-1 receptor OS=Mus musculus OX=10090 GN=Tek PE=1 SV=2 && PF10430:Tie-2 Ig-like domain 1|PF00041:Fibronectin type III domain|PF07714:Protein tyrosine kinase	-
PBS vs Control	MGP_BALBcJ_G0033597	Hpgd	-2.8588	1.72090183665239e-23	sp|Q8VCC1|PGDH_MOUSE 15-hydroxyprostaglandin dehydrogenase [NAD(+)] OS=Mus musculus OX=10090 GN=Hpgd PE=1 SV=1 && PF00106:short chain dehydrogenase	-
PBS vs Control	MGP_BALBcJ_G0016200	Efhd1	-3.83484	1.90774245064398e-23	sp|Q9D4J1|EFHD1_MOUSE EF-hand domain-containing protein D1 OS=Mus musculus OX=10090 GN=Efhd1 PE=1 SV=1 && PF13499:EF-hand domain pair	-
PBS vs Control	MGP_BALBcJ_G0026151	MGP_BALBcJ_G0026151	2.87771223625505	2.08589828430181e-23	sp|Q3UPL5|CK096_MOUSE Uncharacterized protein C11orf96 homolog OS=Mus musculus OX=10090 GN=Ag2 PE=1 SV=2 && PF15766:Domain of unknown function (DUF4695)	-
PBS vs Control	MGP_BALBcJ_G0035764	Gabra3	-2.90466	2.80661810330278e-23	sp|P26049|GBRA3_MOUSE Gamma-aminobutyric acid receptor subunit alpha-3 OS=Mus musculus OX=10090 GN=Gabra3 PE=1 SV=1 && PF02931:Neurotransmitter-gated ion-channel ligand binding domain|PF02932:Neurotransmitter-gated ion-channel transmembrane region	-
PBS vs Control	MGP_BALBcJ_G0019025	Ccr7	2.19495416512735	2.91565752256428e-23	sp|P47774|CCR7_MOUSE C-C chemokine receptor type 7 OS=Mus musculus OX=10090 GN=Ccr7 PE=1 SV=2 && PF00001:7 transmembrane receptor (rhodopsin family)	-
PBS vs Control	MGP_BALBcJ_G0033942	Ccl22	2.53757245187965	4.80645795340625e-23	sp|O88430|CCL22_MOUSE C-C motif chemokine 22 OS=Mus musculus OX=10090 GN=Ccl22 PE=2 SV=1 && -	-
PBS vs Control	novel.554	-	-3.92355	5.27364245507983e-23	sp|P11260|LORF1_MOUSE LINE-1 retrotransposable element ORF1 protein OS=Mus musculus OX=10090 GN=Lire1 PE=1 SV=2 && -	-
PBS vs Control	novel.732	-	-2.86086	6.30481662079869e-23	sp|Q6DHV5|C2D2B_HUMAN Protein CC2D2B OS=Homo sapiens OX=9606 GN=CC2D2B PE=2 SV=4 && -	-
PBS vs Control	MGP_BALBcJ_G0028356	Tnc	3.14200982120165	6.82547343021932e-23	sp|Q80YX1|TENA_MOUSE Tenascin OS=Mus musculus OX=10090 GN=Tnc PE=1 SV=1 && PF00041:Fibronectin type III domain|PF00147:Fibrinogen beta and gamma chains, C-terminal globular domain|PF18720:Tenascin EGF domain	-
PBS vs Control	MGP_BALBcJ_G0035165	Slco2a1	-2.01384	8.35956834523175e-23	sp|Q9EPT5|SO2A1_MOUSE Solute carrier organic anion transporter family member 2A1 OS=Mus musculus OX=10090 GN=Slco2a1 PE=1 SV=2 && -	-
PBS vs Control	MGP_BALBcJ_G0023505	Daxx	2.40025437903141	1.53108761943014e-22	sp|O35613|DAXX_MOUSE Death domain-associated protein 6 OS=Mus musculus OX=10090 GN=Daxx PE=1 SV=1 && PF03344:Daxx N-terminal Rassf1C-interacting domain	-
PBS vs Control	MGP_BALBcJ_G0021647	MGP_BALBcJ_G0021647	-2.02336	1.5430849392117e-22	sp|P70274|SEPP1_MOUSE Selenoprotein P OS=Mus musculus OX=10090 GN=Selenop PE=1 SV=3 && -	-
PBS vs Control	MGP_BALBcJ_G0035681	Hs6st2	-2.59051	1.99126411542622e-22	sp|Q80UW0|H6ST2_MOUSE Heparan-sulfate 6-O-sulfotransferase 2 OS=Mus musculus OX=10090 GN=Hs6st2 PE=2 SV=3 && PF03567:Sulfotransferase family	-
PBS vs Control	MGP_BALBcJ_G0028587	Cyp4b1	-5.08013	2.66572905576673e-22	sp|Q64462|CP4B1_MOUSE Cytochrome P450 4B1 OS=Mus musculus OX=10090 GN=Cyp4b1 PE=1 SV=1 && PF00067:Cytochrome P450	-
PBS vs Control	MGP_BALBcJ_G0031524	Ncr1	-2.54855	2.86154434860772e-22	sp|Q8C567|NCTR1_MOUSE Natural cytotoxicity triggering receptor 1 OS=Mus musculus OX=10090 GN=Ncr1 PE=1 SV=2 && PF13895:Immunoglobulin domain	-
PBS vs Control	MGP_BALBcJ_G0023060	MGP_BALBcJ_G0023060	2.98012069513484	3.55369679417186e-22	sp|P09922|MX1B_MOUSE Interferon-induced GTP-binding protein Mx1 OS=Mus musculus OX=10090 GN=Mx1 PE=1 SV=1 && PF02212:Dynamin GTPase effector domain|PF01031:Dynamin central region	-
PBS vs Control	MGP_BALBcJ_G0019527	Rhob	1.81381246218796	3.82481917432068e-22	sp|Q3ZBW5|RHOB_BOVIN Rho-related GTP-binding protein RhoB OS=Bos taurus OX=9913 GN=RHOB PE=2 SV=1 && PF00071:Ras family	-
PBS vs Control	MGP_BALBcJ_G0025042	Htr7	2.72235710547897	3.99123430508919e-22	sp|P32304|5HT7R_MOUSE 5-hydroxytryptamine receptor 7 OS=Mus musculus OX=10090 GN=Htr7 PE=2 SV=2 && PF00001:7 transmembrane receptor (rhodopsin family)	-
PBS vs Control	MGP_BALBcJ_G0020572	Tgfbi	-2.23922	5.13654130516488e-22	sp|P82198|BGH3_MOUSE Transforming growth factor-beta-induced protein ig-h3 OS=Mus musculus OX=10090 GN=Tgfbi PE=1 SV=1 && PF02469:Fasciclin domain	-
PBS vs Control	MGP_BALBcJ_G0031325	Clec9a	-2.81402	5.54780915672345e-22	sp|Q8BRU4|CLC9A_MOUSE C-type lectin domain family 9 member A OS=Mus musculus OX=10090 GN=Clec9a PE=1 SV=1 && PF00059:Lectin C-type domain	-
PBS vs Control	MGP_BALBcJ_G0022726	Itgb5	-2.08911	7.09984476849617e-22	sp|O70309|ITB5_MOUSE Integrin beta-5 OS=Mus musculus OX=10090 GN=Itgb5 PE=1 SV=2 && PF00362:Integrin beta chain VWA domain|PF08725:Integrin beta cytoplasmic domain|PF07965:Integrin beta tail domain|PF18372:Integrin beta epidermal growth factor like domain 1|PF17205:Integrin plexin domain	-
PBS vs Control	MGP_BALBcJ_G0025559	MGP_BALBcJ_G0025559	2.19447851803869	9.18928483648862e-22	sp|P16460|ASSY_MOUSE Argininosuccinate synthase OS=Mus musculus OX=10090 GN=Ass1 PE=1 SV=1 && PF00764:Arginosuccinate synthase	-
PBS vs Control	MGP_BALBcJ_G0016876	Batf3	2.62872302098899	9.72759085867237e-22	sp|Q9D275|BATF3_MOUSE Basic leucine zipper transcriptional factor ATF-like 3 OS=Mus musculus OX=10090 GN=Batf3 PE=2 SV=1 && -	-
PBS vs Control	MGP_BALBcJ_G0018817	Car4	5.42111901875296	9.79360574379173e-22	sp|Q64444|CAH4_MOUSE Carbonic anhydrase 4 OS=Mus musculus OX=10090 GN=Ca4 PE=1 SV=1 && PF00194:Eukaryotic-type carbonic anhydrase	-
PBS vs Control	MGP_BALBcJ_G0033057	MGP_BALBcJ_G0033057	-2.18332	9.79360574379173e-22	sp|Q3V0T4|ITAD_MOUSE Integrin alpha-D OS=Mus musculus OX=10090 GN=Itgad PE=1 SV=1 && -	-
PBS vs Control	MGP_BALBcJ_G0011430	MGP_BALBcJ_G0011430	4.02360439112446	1.12013993618076e-21	sp|Q9QZ85|IIGP1_MOUSE Interferon-inducible GTPase 1 OS=Mus musculus OX=10090 GN=Iigp1 PE=1 SV=2 && PF05049:Interferon-inducible GTPase (IIGP)	-
PBS vs Control	MGP_BALBcJ_G0034284	Casp4	1.9842494082998	1.15155033185527e-21	sp|P70343|CASP4_MOUSE Caspase-4 OS=Mus musculus OX=10090 GN=Casp4 PE=1 SV=2 && PF00656:Caspase domain	-
PBS vs Control	MGP_BALBcJ_G0021654	C6	-2.37446	1.15155033185527e-21	sp|Q811M5|CO6_RAT Complement component C6 OS=Rattus norvegicus OX=10116 GN=C6 PE=2 SV=1 && PF00090:Thrombospondin type 1 domain|PF00057:Low-density lipoprotein receptor domain class A|PF00084:Sushi repeat (SCR repeat)|PF01823:MAC/Perforin domain	-
PBS vs Control	MGP_BALBcJ_G0018792	Ccl5	2.07146432964196	1.21374248998746e-21	sp|P30882|CCL5_MOUSE C-C motif chemokine 5 OS=Mus musculus OX=10090 GN=Ccl5 PE=1 SV=2 && -	-
PBS vs Control	MGP_BALBcJ_G0029410	Fosl2	2.7493485754793	1.82846650288828e-21	sp|P47930|FOSL2_MOUSE Fos-related antigen 2 OS=Mus musculus OX=10090 GN=Fosl2 PE=1 SV=2 && PF00170:bZIP transcription factor	TF_bZIP
PBS vs Control	novel.561	-	2.3733498541108	1.96857833064283e-21	sp|Q9EST8|IKBZ_MOUSE NF-kappa-B inhibitor zeta OS=Mus musculus OX=10090 GN=Nfkbiz PE=1 SV=1 && PF12796:Ankyrin repeats (3 copies)	-
PBS vs Control	MGP_BALBcJ_G0015929	Gulp1	-2.83235	2.78553122642859e-21	sp|Q8K2A1|GULP1_MOUSE PTB domain-containing engulfment adapter protein 1 OS=Mus musculus OX=10090 GN=Gulp1 PE=1 SV=1 && PF00640:Phosphotyrosine interaction domain (PTB/PID)	-
PBS vs Control	MGP_BALBcJ_G0023745	Clic5	-2.29507	2.80878809744743e-21	sp|Q8BXK9|CLIC5_MOUSE Chloride intracellular channel protein 5 OS=Mus musculus OX=10090 GN=Clic5 PE=1 SV=1 && PF13410:Glutathione S-transferase, C-terminal domain|PF13417:Glutathione S-transferase, N-terminal domain	-
PBS vs Control	MGP_BALBcJ_G0029175	Megf6	-3.35353	2.93143371338128e-21	sp|Q80V70|MEGF6_MOUSE Multiple epidermal growth factor-like domains protein 6 OS=Mus musculus OX=10090 GN=Megf6 PE=2 SV=3 && -	-
PBS vs Control	MGP_BALBcJ_G0032190	Fcgrt	-2.1521	3.00300082541992e-21	sp|Q61559|FCGRN_MOUSE IgG receptor FcRn large subunit p51 OS=Mus musculus OX=10090 GN=Fcgrt PE=1 SV=1 && PF07654:Immunoglobulin C1-set domain|PF00129:Class I Histocompatibility antigen, domains alpha 1 and 2	-
PBS vs Control	MGP_BALBcJ_G0020533	Hk3	1.51058303312793	3.7463201460558e-21	sp|Q3TRM8|HXK3_MOUSE Hexokinase-3 OS=Mus musculus OX=10090 GN=Hk3 PE=1 SV=2 && PF03727:Hexokinase|PF00349:Hexokinase	-
PBS vs Control	MGP_BALBcJ_G0020880	Plk2	2.77111647285877	3.81962799594666e-21	sp|P53351|PLK2_MOUSE Serine/threonine-protein kinase PLK2 OS=Mus musculus OX=10090 GN=Plk2 PE=1 SV=1 && PF00069:Protein kinase domain|PF00659:POLO box duplicated region	-
PBS vs Control	MGP_BALBcJ_G0031814	Plaur	2.06957472878092	4.36293694378731e-21	sp|P35456|UPAR_MOUSE Urokinase plasminogen activator surface receptor OS=Mus musculus OX=10090 GN=Plaur PE=1 SV=1 && PF00021:u-PAR/Ly-6 domain	-
PBS vs Control	MGP_BALBcJ_G0000953	MGP_BALBcJ_G0000953	3.35101373461396	4.47106065592682e-21	-	-
PBS vs Control	MGP_BALBcJ_G0028827	Tinagl1	1.67242261118314	4.47106065592682e-21	sp|Q99JR5|TINAL_MOUSE Tubulointerstitial nephritis antigen-like OS=Mus musculus OX=10090 GN=Tinagl1 PE=1 SV=1 && PF00112:Papain family cysteine protease	-
PBS vs Control	MGP_BALBcJ_G0035404	Csrnp1	2.11683522565709	5.55255169861152e-21	sp|P59054|CSRN1_MOUSE Cysteine/serine-rich nuclear protein 1 OS=Mus musculus OX=10090 GN=Csrnp1 PE=2 SV=1 && PF16019:Cysteine/serine-rich nuclear protein N-terminus	-
PBS vs Control	MGP_BALBcJ_G0028871	Map3k6	2.00353370144152	6.5662992695669e-21	sp|Q9WTR2|M3K6_MOUSE Mitogen-activated protein kinase kinase kinase 6 OS=Mus musculus OX=10090 GN=Map3k6 PE=1 SV=4 && PF13281:Domain of unknown function (DUF4071)|PF00069:Protein kinase domain	-
PBS vs Control	MGP_BALBcJ_G0033056	MGP_BALBcJ_G0033056	-1.82104	6.74788038376369e-21	sp|Q9QXH4|ITAX_MOUSE Integrin alpha-X OS=Mus musculus OX=10090 GN=Itgax PE=1 SV=1 && PF01839:FG-GAP repeat|PF08441:Integrin alpha	-
PBS vs Control	MGP_BALBcJ_G0016680	Fcgr4	3.12040914691337	1.25058542453624e-20	sp|A0A0B4J1G0|FCGR4_MOUSE Low affinity immunoglobulin gamma Fc region receptor IV OS=Mus musculus OX=10090 GN=Fcgr4 PE=1 SV=1 && PF13895:Immunoglobulin domain|PF13927:Immunoglobulin domain	-
PBS vs Control	MGP_BALBcJ_G0025757	Scn7a	-3.77546	1.25585966907395e-20	sp|Q01118|SCN7A_HUMAN Sodium channel protein type 7 subunit alpha OS=Homo sapiens OX=9606 GN=SCN7A PE=1 SV=2 && PF00520:Ion transport protein|PF06512:Sodium ion transport-associated	-
PBS vs Control	MGP_BALBcJ_G0022454	AU021092	-2.14059	1.29682272577943e-20	sp|Q3UST5|CP089_MOUSE UPF0764 protein C16orf89 homolog OS=Mus musculus OX=10090 PE=2 SV=2 && PF15882:Domain of unknown function (DUF4735)	-
PBS vs Control	MGP_BALBcJ_G0030924	Cyp26b1	2.5330066369223	1.3150738399563e-20	sp|Q811W2|CP26B_MOUSE Cytochrome P450 26B1 OS=Mus musculus OX=10090 GN=Cyp26b1 PE=1 SV=1 && PF00067:Cytochrome P450	-
PBS vs Control	MGP_BALBcJ_G0030417	Asb4	3.52064025970712	1.38129976228836e-20	sp|Q9WV71|ASB4_MOUSE Ankyrin repeat and SOCS box protein 4 OS=Mus musculus OX=10090 GN=Asb4 PE=1 SV=1 && PF12796:Ankyrin repeats (3 copies)|PF07525:SOCS box	-
PBS vs Control	MGP_BALBcJ_G0029616	Kdr	-1.68429	1.43617516642826e-20	sp|P35918|VGFR2_MOUSE Vascular endothelial growth factor receptor 2 OS=Mus musculus OX=10090 GN=Kdr PE=1 SV=2 && PF07679:Immunoglobulin I-set domain|PF17988:VEGFR-2 Transmembrane domain|PF07714:Protein tyrosine kinase|PF13927:Immunoglobulin domain	-
PBS vs Control	MGP_BALBcJ_G0029459	Htra3	-3.01129	1.55635391443288e-20	sp|Q9D236|HTRA3_MOUSE Serine protease HTRA3 OS=Mus musculus OX=10090 GN=Htra3 PE=1 SV=3 && PF13365:Trypsin-like peptidase domain|PF00219:Insulin-like growth factor binding protein|PF07648:Kazal-type serine protease inhibitor domain	-
PBS vs Control	MGP_BALBcJ_G0032539	Slco2b1	-1.80308	1.69265034418338e-20	sp|Q8BXB6|SO2B1_MOUSE Solute carrier organic anion transporter family member 2B1 OS=Mus musculus OX=10090 GN=Slco2b1 PE=1 SV=1 && PF03137:Organic Anion Transporter Polypeptide (OATP) family	-
PBS vs Control	MGP_BALBcJ_G0030962	Anxa4	1.87417767918391	1.76959477347615e-20	sp|P97429|ANXA4_MOUSE Annexin A4 OS=Mus musculus OX=10090 GN=Anxa4 PE=1 SV=4 && PF00191:Annexin	-
PBS vs Control	MGP_BALBcJ_G0020597	Gas1	-2.67546	2.35532930109664e-20	sp|Q01721|GAS1_MOUSE Growth arrest-specific protein 1 OS=Mus musculus OX=10090 GN=Gas1 PE=1 SV=2 && -	-
PBS vs Control	MGP_BALBcJ_G0018286	Igtp	2.39682203335512	2.61184966603097e-20	sp|Q60766|IRGM1_MOUSE Immunity-related GTPase family M protein 1 OS=Mus musculus OX=10090 GN=Irgm1 PE=1 SV=1 && PF05049:Interferon-inducible GTPase (IIGP)	-
PBS vs Control	MGP_BALBcJ_G0023828	Treml4	-2.61901	2.88671624326031e-20	sp|Q3LRV9|TRML4_MOUSE Trem-like transcript 4 protein OS=Mus musculus OX=10090 GN=Treml4 PE=1 SV=1 && PF07686:Immunoglobulin V-set domain	-
PBS vs Control	MGP_BALBcJ_G0032385	Pex11a	2.54157243729116	3.03036177788862e-20	sp|Q9Z211|PX11A_MOUSE Peroxisomal membrane protein 11A OS=Mus musculus OX=10090 GN=Pex11a PE=1 SV=1 && PF05648:Peroxisomal biogenesis factor 11 (PEX11)	-
PBS vs Control	MGP_BALBcJ_G0028759	Col8a2	-3.43597	3.75017116241453e-20	sp|P25318|CO8A2_MOUSE Collagen alpha-2(VIII) chain OS=Mus musculus OX=10090 GN=Col8a2 PE=2 SV=2 && PF00386:C1q domain|PF01391:Collagen triple helix repeat (20 copies)	-
PBS vs Control	MGP_BALBcJ_G0003473	Gm10851	2.34110001731655	4.461284770677e-20	-	-
PBS vs Control	novel.1051	-	-5.23508	4.72035568012016e-20	sp|P03359|POL_WMSV Gag-Pol polyprotein OS=Woolly monkey sarcoma virus OX=11970 GN=pol PE=3 SV=2 && PF02093:Gag P30 core shell protein	-
PBS vs Control	MGP_BALBcJ_G0020505	Gadd45g	2.15111402745324	5.0600526822094e-20	sp|Q9WTQ7|GA45G_RAT Growth arrest and DNA damage-inducible protein GADD45 gamma OS=Rattus norvegicus OX=10116 GN=Gadd45g PE=2 SV=1 && PF01248:Ribosomal protein L7Ae/L30e/S12e/Gadd45 family	-
PBS vs Control	MGP_BALBcJ_G0018569	Pitpnm3	-4.06487	6.6381904426261e-20	sp|Q3UHE1|PITM3_MOUSE Membrane-associated phosphatidylinositol transfer protein 3 OS=Mus musculus OX=10090 GN=Pitpnm3 PE=1 SV=2 && -	-
PBS vs Control	MGP_BALBcJ_G0003402	4930426D05Rik	-2.96562	8.06387586920199e-20	-	-
PBS vs Control	MGP_BALBcJ_G0028328	Slc31a2	1.63080186349824	8.15228409012401e-20	sp|Q9CPU9|COPT2_MOUSE Probable low affinity copper uptake protein 2 OS=Mus musculus OX=10090 GN=Slc31a2 PE=1 SV=1 && PF04145:Ctr copper transporter family	-
PBS vs Control	MGP_BALBcJ_G0020100	Pld4	-1.87768	8.46928498972636e-20	sp|Q8BG07|PLD4_MOUSE 5'-3' exonuclease PLD4 OS=Mus musculus OX=10090 GN=Pld4 PE=1 SV=1 && PF13918:PLD-like domain|PF00614:Phospholipase D Active site motif	-
PBS vs Control	MGP_BALBcJ_G0027865	Npnt	-1.67989	9.38429806802442e-20	sp|Q91V88|NPNT_MOUSE Nephronectin OS=Mus musculus OX=10090 GN=Npnt PE=1 SV=1 && PF00629:MAM domain, meprin/A5/mu|PF07645:Calcium-binding EGF domain	-
PBS vs Control	MGP_BALBcJ_G0024328	Pcdh12	-2.46635	1.1044218894192e-19	sp|O55134|PCD12_MOUSE Protocadherin-12 OS=Mus musculus OX=10090 GN=Pcdh12 PE=1 SV=2 && PF08266:Cadherin-like|PF00028:Cadherin domain	-
PBS vs Control	MGP_BALBcJ_G0032352	Synm	-3.68295	1.19139597886702e-19	sp|Q70IV5|SYNEM_MOUSE Synemin OS=Mus musculus OX=10090 GN=Synm PE=1 SV=2 && PF00038:Intermediate filament protein	-
PBS vs Control	MGP_BALBcJ_G0018767	Tmem132e	4.4080839674196	1.38674745299676e-19	sp|Q6IEE6|T132E_MOUSE Transmembrane protein 132E OS=Mus musculus OX=10090 GN=Tmem132e PE=1 SV=2 && PF15706:Mature oligodendrocyte transmembrane protein, TMEM132D, C-term|PF16070:Transmembrane protein family 132|PF15705:Mature oligodendrocyte transmembrane protein, TMEM132D, N-term	-
PBS vs Control	MGP_BALBcJ_G0023133	Thbs2	-2.05351	1.5270448737496e-19	sp|Q03350|TSP2_MOUSE Thrombospondin-2 OS=Mus musculus OX=10090 GN=Thbs2 PE=1 SV=2 && PF00093:von Willebrand factor type C domain|PF07645:Calcium-binding EGF domain|PF02412:Thrombospondin type 3 repeat|PF05735:Thrombospondin C-terminal region|PF12947:EGF domain|PF00090:Thrombospondin type 1 domain	-
PBS vs Control	MGP_BALBcJ_G0021272	Mmp14	2.06995557685563	1.58599692995713e-19	sp|P53690|MMP14_MOUSE Matrix metalloproteinase-14 OS=Mus musculus OX=10090 GN=Mmp14 PE=2 SV=3 && PF01471:Putative peptidoglycan binding domain|PF00413:Matrixin|PF00045:Hemopexin|PF11857:Domain of unknown function (DUF3377)	-
PBS vs Control	MGP_BALBcJ_G0031881	Egln2	1.61126871361892	1.96148306376962e-19	sp|Q91YE2|EGLN2_MOUSE Prolyl hydroxylase EGLN2 OS=Mus musculus OX=10090 GN=Egln2 PE=1 SV=2 && PF13640:2OG-Fe(II) oxygenase superfamily	-
PBS vs Control	MGP_BALBcJ_G0024153	Klhl14	-3.02592	2.15514450944615e-19	sp|Q69ZK5|KLH14_MOUSE Kelch-like protein 14 OS=Mus musculus OX=10090 GN=Klhl14 PE=1 SV=2 && PF07707:BTB And C-terminal Kelch|PF01344:Kelch motif|PF00651:BTB/POZ domain	ZBTB
PBS vs Control	MGP_BALBcJ_G0019552	Lpin1	-1.77704	2.3756487073989e-19	sp|Q91ZP3|LPIN1_MOUSE Phosphatidate phosphatase LPIN1 OS=Mus musculus OX=10090 GN=Lpin1 PE=1 SV=1 && PF16876:Lipin/Ned1/Smp2 multi-domain protein middle domain|PF08235:LNS2 (Lipin/Ned1/Smp2)|PF04571:lipin, N-terminal conserved region	-
PBS vs Control	MGP_BALBcJ_G0034170	Crispld2	2.58493312610185	3.5838482612606e-19	sp|Q8BZQ2|CRLD2_MOUSE Cysteine-rich secretory protein LCCL domain-containing 2 OS=Mus musculus OX=10090 GN=Crispld2 PE=1 SV=1 && -	-
PBS vs Control	MGP_BALBcJ_G0015858	Arid5a	2.03828241105576	3.81296870991741e-19	sp|Q3U108|ARI5A_MOUSE AT-rich interactive domain-containing protein 5A OS=Mus musculus OX=10090 GN=Arid5a PE=1 SV=1 && -	-
PBS vs Control	MGP_BALBcJ_G0017533	Nuak1	-3.052	3.88928488071167e-19	sp|Q641K5|NUAK1_MOUSE NUAK family SNF1-like kinase 1 OS=Mus musculus OX=10090 GN=Nuak1 PE=1 SV=1 && PF00069:Protein kinase domain	-
PBS vs Control	MGP_BALBcJ_G0024426	Iigp1	2.92976338235739	3.97957870179723e-19	sp|Q9QZ85|IIGP1_MOUSE Interferon-inducible GTPase 1 OS=Mus musculus OX=10090 GN=Iigp1 PE=1 SV=2 && PF05049:Interferon-inducible GTPase (IIGP)	-
PBS vs Control	MGP_BALBcJ_G0027682	Rhoc	1.82648935643307	4.83304101384558e-19	sp|Q1RMJ6|RHOC_BOVIN Rho-related GTP-binding protein RhoC OS=Bos taurus OX=9913 GN=RHOC PE=2 SV=1 && PF00071:Ras family	-
PBS vs Control	MGP_BALBcJ_G0022269	Cacnb3	2.05888320658664	5.20166230541713e-19	sp|P54285|CACB3_MOUSE Voltage-dependent L-type calcium channel subunit beta-3 OS=Mus musculus OX=10090 GN=Cacnb3 PE=1 SV=2 && PF12052:Voltage gated calcium channel subunit beta domain 4Aa N terminal|PF00625:Guanylate kinase	-
PBS vs Control	MGP_BALBcJ_G0015866	Sema4c	2.14958822390806	5.28300421652517e-19	sp|Q64151|SEM4C_MOUSE Semaphorin-4C OS=Mus musculus OX=10090 GN=Sema4c PE=1 SV=1 && PF01437:Plexin repeat|PF01403:Sema domain	-
PBS vs Control	MGP_BALBcJ_G0034290	Mmp13	3.67707605398547	5.44551488549965e-19	sp|P33435|MMP13_MOUSE Collagenase 3 OS=Mus musculus OX=10090 GN=Mmp13 PE=1 SV=1 && PF00413:Matrixin|PF00045:Hemopexin|PF01471:Putative peptidoglycan binding domain	-
PBS vs Control	MGP_BALBcJ_G0020849	Cd180	-2.05996	6.1048321827652e-19	sp|Q62192|CD180_MOUSE CD180 antigen OS=Mus musculus OX=10090 GN=Cd180 PE=1 SV=2 && PF13855:Leucine rich repeat|PF18831:Leucine-rich repeat	-
PBS vs Control	MGP_BALBcJ_G0022813	Ccdc80	-3.19604	6.67258982115472e-19	sp|Q8R2G6|CCD80_MOUSE Coiled-coil domain-containing protein 80 OS=Mus musculus OX=10090 GN=Ccdc80 PE=1 SV=2 && PF13778:Domain of unknown function (DUF4174)	-
PBS vs Control	MGP_BALBcJ_G0017826	MGP_BALBcJ_G0017826	-2.14936	6.99908037431073e-19	sp|O95390|GDF11_HUMAN Growth/differentiation factor 11 OS=Homo sapiens OX=9606 GN=GDF11 PE=1 SV=1 && PF00019:Transforming growth factor beta like domain|PF00688:TGF-beta propeptide	-
PBS vs Control	MGP_BALBcJ_G0023506	Tapbp	1.67146147788357	7.71874550970803e-19	sp|Q9R233|TPSN_MOUSE Tapasin OS=Mus musculus OX=10090 GN=Tapbp PE=1 SV=2 && -	-
PBS vs Control	MGP_BALBcJ_G0019898	Fos	2.82626390431108	7.91758784592217e-19	sp|P01101|FOS_MOUSE Proto-oncogene c-Fos OS=Mus musculus OX=10090 GN=Fos PE=1 SV=1 && PF00170:bZIP transcription factor	TF_bZIP
PBS vs Control	MGP_BALBcJ_G0017922	Lif	3.33547557332032	8.60220259853599e-19	sp|P09056|LIF_MOUSE Leukemia inhibitory factor OS=Mus musculus OX=10090 GN=Lif PE=1 SV=1 && -	-
PBS vs Control	MGP_BALBcJ_G0032502	Tenm4	-2.94702	9.14911201163329e-19	sp|Q3UHK6|TEN4_MOUSE Teneurin-4 OS=Mus musculus OX=10090 GN=Tenm4 PE=1 SV=2 && PF15636:GHH signature containing HNH/Endo VII superfamily nuclease toxin|PF06484:Teneurin Intracellular Region	-
PBS vs Control	MGP_BALBcJ_G0033801	Rnf150	-2.13245	9.15034184472681e-19	sp|Q5DTZ6|RN150_MOUSE RING finger protein 150 OS=Mus musculus OX=10090 GN=Rnf150 PE=2 SV=2 && -	-
PBS vs Control	MGP_BALBcJ_G0019688	Nfkbia	2.14176068910768	1.06902836903627e-18	sp|Q9Z1E3|IKBA_MOUSE NF-kappa-B inhibitor alpha OS=Mus musculus OX=10090 GN=Nfkbia PE=1 SV=2 && PF00023:Ankyrin repeat|PF12796:Ankyrin repeats (3 copies)	-
PBS vs Control	MGP_BALBcJ_G0018148	MGP_BALBcJ_G0018148	2.43363116490393	1.44960763777447e-18	sp|Q62293|TGTP1_MOUSE T-cell-specific guanine nucleotide triphosphate-binding protein 1 OS=Mus musculus OX=10090 GN=Tgtp1 PE=1 SV=1 && PF05049:Interferon-inducible GTPase (IIGP)	-
PBS vs Control	MGP_BALBcJ_G0023404	Fkbp5	2.05289368829038	1.53219712438247e-18	sp|Q64378|FKBP5_MOUSE Peptidyl-prolyl cis-trans isomerase FKBP5 OS=Mus musculus OX=10090 GN=Fkbp5 PE=1 SV=1 && PF00515:Tetratricopeptide repeat|PF00254:FKBP-type peptidyl-prolyl cis-trans isomerase	-
PBS vs Control	MGP_BALBcJ_G0036038	Tmem35a	-3.39799	1.54041650830428e-18	sp|Q9D328|NACHO_MOUSE Novel acetylcholine receptor chaperone OS=Mus musculus OX=10090 GN=Tmem35a PE=1 SV=1 && PF13564:DoxX-like family	-
PBS vs Control	MGP_BALBcJ_G0022404	Gpr84	3.29025887747201	1.81837286918799e-18	sp|Q8CIM5|GPR84_MOUSE G-protein coupled receptor 84 OS=Mus musculus OX=10090 GN=Gpr84 PE=1 SV=1 && PF00001:7 transmembrane receptor (rhodopsin family)	-
PBS vs Control	MGP_BALBcJ_G0020811	Enc1	1.97786884959215	1.82683521660899e-18	sp|O35709|ENC1_MOUSE Ectoderm-neural cortex protein 1 OS=Mus musculus OX=10090 GN=Enc1 PE=2 SV=2 && PF07707:BTB And C-terminal Kelch|PF00651:BTB/POZ domain|PF01344:Kelch motif	ZBTB
PBS vs Control	MGP_BALBcJ_G0023528	Tap1	1.48817477363464	2.14561956110715e-18	sp|P21958|TAP1_MOUSE Antigen peptide transporter 1 OS=Mus musculus OX=10090 GN=Tap1 PE=1 SV=3 && PF00005:ABC transporter|PF00664:ABC transporter transmembrane region	-
PBS vs Control	MGP_BALBcJ_G0034112	Mlkl	2.16166128011792	2.15437878633842e-18	sp|Q9D2Y4|MLKL_MOUSE Mixed lineage kinase domain-like protein OS=Mus musculus OX=10090 GN=Mlkl PE=1 SV=1 && PF07714:Protein tyrosine kinase	-
PBS vs Control	MGP_BALBcJ_G0017222	Ppa1	2.02280804299286	2.29450536165699e-18	sp|Q9D819|IPYR_MOUSE Inorganic pyrophosphatase OS=Mus musculus OX=10090 GN=Ppa1 PE=1 SV=1 && -	-
PBS vs Control	MGP_BALBcJ_G0029106	Angptl7	-4.06468	2.41659569838454e-18	sp|Q8R1Q3|ANGL7_MOUSE Angiopoietin-related protein 7 OS=Mus musculus OX=10090 GN=Angptl7 PE=2 SV=1 && PF00147:Fibrinogen beta and gamma chains, C-terminal globular domain	-
PBS vs Control	MGP_BALBcJ_G0018155	Ifi47	2.29558918688081	2.5124321937382e-18	sp|Q62293|TGTP1_MOUSE T-cell-specific guanine nucleotide triphosphate-binding protein 1 OS=Mus musculus OX=10090 GN=Tgtp1 PE=1 SV=1 && PF05049:Interferon-inducible GTPase (IIGP)	-
PBS vs Control	novel.387	-	4.81295894996553	2.74191917178031e-18	sp|P21414|POL_GALV Gag-Pol polyprotein OS=Gibbon ape leukemia virus OX=11840 GN=pol PE=3 SV=2 && -	-
PBS vs Control	MGP_BALBcJ_G0029503	Cd38	1.5666608543325	2.83523661848764e-18	sp|P56528|CD38_MOUSE ADP-ribosyl cyclase/cyclic ADP-ribose hydrolase 1 OS=Mus musculus OX=10090 GN=Cd38 PE=1 SV=2 && PF02267:ADP-ribosyl cyclase	-
PBS vs Control	MGP_BALBcJ_G0017290	Adora2a	1.75153865277362	3.37096566596667e-18	sp|Q60613|AA2AR_MOUSE Adenosine receptor A2a OS=Mus musculus OX=10090 GN=Adora2a PE=1 SV=3 && -	-
PBS vs Control	MGP_BALBcJ_G0028670	Slc2a1	2.22808358563784	3.38321219100312e-18	sp|P17809|GTR1_MOUSE Solute carrier family 2, facilitated glucose transporter member 1 OS=Mus musculus OX=10090 GN=Slc2a1 PE=1 SV=4 && PF00083:Sugar (and other) transporter	-
PBS vs Control	MGP_BALBcJ_G0032523	Tsku	2.29484715176507	3.46660031122816e-18	sp|Q8CBR6|TSK_MOUSE Tsukushi OS=Mus musculus OX=10090 GN=Tsku PE=1 SV=2 && PF13855:Leucine rich repeat	-
PBS vs Control	MGP_BALBcJ_G0026751	Samhd1	1.56712172846047	4.30750007463047e-18	sp|Q60710|SAMH1_MOUSE Deoxynucleoside triphosphate triphosphohydrolase SAMHD1 OS=Mus musculus OX=10090 GN=Samhd1 PE=1 SV=3 && PF07647:SAM domain (Sterile alpha motif)|PF01966:HD domain	-
PBS vs Control	MGP_BALBcJ_G0000877	MGP_BALBcJ_G0000877	-2.63572	4.90184687819336e-18	-	-
PBS vs Control	MGP_BALBcJ_G0032565	P2ry2	2.43714453333689	5.59756599785018e-18	sp|P35383|P2RY2_MOUSE P2Y purinoceptor 2 OS=Mus musculus OX=10090 GN=P2ry2 PE=1 SV=1 && PF00001:7 transmembrane receptor (rhodopsin family)	-
PBS vs Control	MGP_BALBcJ_G0019646	Ifrd1	1.78831125970589	5.6537050428297e-18	sp|P19182|IFRD1_MOUSE Interferon-related developmental regulator 1 OS=Mus musculus OX=10090 GN=Ifrd1 PE=1 SV=2 && PF05004:Interferon-related developmental regulator (IFRD)|PF04836:Interferon-related protein conserved region	-
PBS vs Control	MGP_BALBcJ_G0029799	MGP_BALBcJ_G0029799	2.60365577581372	7.79818527057748e-18	sp|Q61107|GBP4_MOUSE Guanylate-binding protein 4 OS=Mus musculus OX=10090 GN=Gbp4 PE=1 SV=1 && PF02841:Guanylate-binding protein, C-terminal domain	-
PBS vs Control	MGP_BALBcJ_G0035100	Plscr1	1.79417800969955	8.12350232413256e-18	sp|Q9JJ00|PLS1_MOUSE Phospholipid scramblase 1 OS=Mus musculus OX=10090 GN=Plscr1 PE=1 SV=1 && PF03803:Scramblase	-
PBS vs Control	MGP_BALBcJ_G0024672	Fosl1	2.98781080919442	8.33671197062832e-18	sp|P48755|FOSL1_MOUSE Fos-related antigen 1 OS=Mus musculus OX=10090 GN=Fosl1 PE=2 SV=2 && PF00170:bZIP transcription factor	TF_bZIP
PBS vs Control	MGP_BALBcJ_G0035916	Gdpd2	-2.56	1.05643646419282e-17	sp|Q9HCC8|GDPD2_HUMAN Glycerophosphoinositol inositolphosphodiesterase GDPD2 OS=Homo sapiens OX=9606 GN=GDPD2 PE=2 SV=1 && -	-
PBS vs Control	MGP_BALBcJ_G0024039	Plekhh2	-2.48636	1.16529498128381e-17	sp|Q8C115|PKHH2_MOUSE Pleckstrin homology domain-containing family H member 2 OS=Mus musculus OX=10090 GN=Plekhh2 PE=1 SV=3 && PF00784:MyTH4 domain|PF00169:PH domain|PF00373:FERM central domain	-
PBS vs Control	MGP_BALBcJ_G0025067	Plce1	-2.56922	1.1656597298375e-17	sp|Q8K4S1|PLCE1_MOUSE 1-phosphatidylinositol 4,5-bisphosphate phosphodiesterase epsilon-1 OS=Mus musculus OX=10090 GN=Plce1 PE=1 SV=3 && PF00168:C2 domain|PF00617:RasGEF domain|PF00387:Phosphatidylinositol-specific phospholipase C, Y domain|PF00788:Ras association (RalGDS/AF-6) domain|PF00388:Phosphatidylinositol-specific phospholipase C, X domain	-
PBS vs Control	MGP_BALBcJ_G0025033	Ifit2	2.72110227141087	1.37541704453879e-17	sp|Q64112|IFIT2_MOUSE Interferon-induced protein with tetratricopeptide repeats 2 OS=Mus musculus OX=10090 GN=Ifit2 PE=1 SV=1 && PF14559:Tetratricopeptide repeat	-
PBS vs Control	MGP_BALBcJ_G0029419	Spon2	-3.48326	1.41383935343127e-17	sp|Q8BMS2|SPON2_MOUSE Spondin-2 OS=Mus musculus OX=10090 GN=Spon2 PE=2 SV=2 && PF06468:Spondin_N	-
PBS vs Control	MGP_BALBcJ_G0017643	Tmtc2	2.57497973104636	1.51804070997289e-17	sp|Q56A06|TMTC2_MOUSE Protein O-mannosyl-transferase TMTC2 OS=Mus musculus OX=10090 GN=Tmtc2 PE=2 SV=1 && -	-
PBS vs Control	MGP_BALBcJ_G0025101	Pgam1	1.35587534675512	1.67964526768495e-17	sp|P18669|PGAM1_HUMAN Phosphoglycerate mutase 1 OS=Homo sapiens OX=9606 GN=PGAM1 PE=1 SV=2 && PF00300:Histidine phosphatase superfamily (branch 1)	-
PBS vs Control	MGP_BALBcJ_G0023594	Tnf	1.86742420084618	1.81947419846783e-17	sp|P06804|TNFA_MOUSE Tumor necrosis factor OS=Mus musculus OX=10090 GN=Tnf PE=1 SV=2 && PF00229:TNF(Tumour Necrosis Factor) family	-
PBS vs Control	MGP_BALBcJ_G0017711	Irak3	2.3484666373469	2.00463463010965e-17	sp|Q8K4B2|IRAK3_MOUSE Interleukin-1 receptor-associated kinase 3 OS=Mus musculus OX=10090 GN=Irak3 PE=1 SV=2 && PF00069:Protein kinase domain|PF00531:Death domain	-
PBS vs Control	MGP_BALBcJ_G0027245	Tiparp	2.11507	2.45189012891871e-17	sp|Q8C1B2|PARPT_MOUSE Protein mono-ADP-ribosyltransferase TIPARP OS=Mus musculus OX=10090 GN=Tiparp PE=2 SV=1 && -	-
PBS vs Control	MGP_BALBcJ_G0018146	MGP_BALBcJ_G0018146	-2.11293	3.4943727255034e-17	sp|Q923T7|TRIM7_MOUSE E3 ubiquitin-protein ligase TRIM7 OS=Mus musculus OX=10090 GN=Trim7 PE=2 SV=2 && PF00622:SPRY domain|PF13765:SPRY-associated domain	-
PBS vs Control	MGP_BALBcJ_G0016400	Rab7b	-3.02751	3.72774934885949e-17	sp|Q8VEA8|RAB7B_MOUSE Ras-related protein Rab-7b OS=Mus musculus OX=10090 GN=Rab7b PE=1 SV=1 && -	-
PBS vs Control	MGP_BALBcJ_G0030717	Snx10	1.74410935013473	4.6560125895832e-17	-	-
PBS vs Control	MGP_BALBcJ_G0016704	F11r	1.53151736892805	5.3386362980312e-17	sp|O88792|JAM1_MOUSE Junctional adhesion molecule A OS=Mus musculus OX=10090 GN=F11r PE=1 SV=2 && PF13927:Immunoglobulin domain|PF07686:Immunoglobulin V-set domain	-
PBS vs Control	MGP_BALBcJ_G0018536	Cxcl16	1.64002511609541	5.58822264048061e-17	sp|Q8BSU2|CXL16_MOUSE C-X-C motif chemokine 16 OS=Mus musculus OX=10090 GN=Cxcl16 PE=1 SV=2 && -	-
PBS vs Control	MGP_BALBcJ_G0029777	Slc10a6	3.49965626842968	6.31636121755529e-17	sp|Q9CXB2|SOAT_MOUSE Solute carrier family 10 member 6 OS=Mus musculus OX=10090 GN=Slc10a6 PE=2 SV=1 && PF01758:Sodium Bile acid symporter family	-
PBS vs Control	MGP_BALBcJ_G0025214	Add3	-1.34091	6.83730270266639e-17	sp|Q9QYB5|ADDG_MOUSE Gamma-adducin OS=Mus musculus OX=10090 GN=Add3 PE=1 SV=2 && PF00596:Class II Aldolase and Adducin N-terminal domain	-
PBS vs Control	MGP_BALBcJ_G0026143	Trp53i11	1.30893541053448	6.8405080714645e-17	sp|Q4QQM4|P5I11_MOUSE Tumor protein p53-inducible protein 11 OS=Mus musculus OX=10090 GN=Trp53i11 PE=1 SV=1 && PF14936:Tumour protein p53-inducible protein 11	-
PBS vs Control	MGP_BALBcJ_G0016593	Prdx6	1.74960181253219	7.05523097071624e-17	sp|O08709|PRDX6_MOUSE Peroxiredoxin-6 OS=Mus musculus OX=10090 GN=Prdx6 PE=1 SV=3 && -	-
PBS vs Control	MGP_BALBcJ_G0017638	Nts	3.84769549468564	8.41497112312838e-17	sp|Q9D3P9|NEUT_MOUSE Neurotensin/neuromedin N OS=Mus musculus OX=10090 GN=Nts PE=2 SV=1 && PF07421:Neurotensin/neuromedin N precursor	-
PBS vs Control	MGP_BALBcJ_G0034877	Pkm	1.60853964030086	1.04308479903085e-16	sp|P52480|KPYM_MOUSE Pyruvate kinase PKM OS=Mus musculus OX=10090 GN=Pkm PE=1 SV=4 && PF00224:Pyruvate kinase, barrel domain|PF02887:Pyruvate kinase, alpha/beta domain	-
PBS vs Control	MGP_BALBcJ_G0019273	Gna13	1.52206889272779	1.20675331631874e-16	sp|P27601|GNA13_MOUSE Guanine nucleotide-binding protein subunit alpha-13 OS=Mus musculus OX=10090 GN=Gna13 PE=1 SV=1 && PF00503:G-protein alpha subunit	-
PBS vs Control	MGP_BALBcJ_G0019899	Jdp2	1.86110556627518	1.31350506606319e-16	sp|P97875|JDP2_MOUSE Jun dimerization protein 2 OS=Mus musculus OX=10090 GN=Jdp2 PE=1 SV=2 && -	TF_bZIP
PBS vs Control	MGP_BALBcJ_G0028712	Mycl	-2.9491	1.34546957450724e-16	sp|P10166|MYCL_MOUSE Protein L-Myc OS=Mus musculus OX=10090 GN=Mycl PE=2 SV=1 && PF00010:Helix-loop-helix DNA-binding domain|PF01056:Myc amino-terminal region	bHLH
PBS vs Control	MGP_BALBcJ_G0017469	Gadd45b	2.27150209881199	1.35172429206346e-16	sp|P22339|GA45B_MOUSE Growth arrest and DNA damage-inducible protein GADD45 beta OS=Mus musculus OX=10090 GN=Gadd45b PE=1 SV=1 && PF01248:Ribosomal protein L7Ae/L30e/S12e/Gadd45 family	-
PBS vs Control	MGP_BALBcJ_G0035531	Srpx	-2.8301	1.44208500906042e-16	sp|Q9R0M3|SRPX_MOUSE Sushi-repeat-containing protein SRPX OS=Mus musculus OX=10090 GN=Srpx PE=2 SV=1 && PF00084:Sushi repeat (SCR repeat)|PF13778:Domain of unknown function (DUF4174)|PF02494:HYR domain	-
PBS vs Control	MGP_BALBcJ_G0031244	Eno2	2.41948987872942	1.71042975152807e-16	sp|P17183|ENOG_MOUSE Gamma-enolase OS=Mus musculus OX=10090 GN=Eno2 PE=1 SV=2 && PF03952:Enolase, N-terminal domain|PF00113:Enolase, C-terminal TIM barrel domain	-
PBS vs Control	MGP_BALBcJ_G0005928	Gm13710	-3.84798	2.07987828290386e-16	-	-
PBS vs Control	MGP_BALBcJ_G0035710	Fhl1	-1.85817	2.24449580342677e-16	sp|Q13642|FHL1_HUMAN Four and a half LIM domains protein 1 OS=Homo sapiens OX=9606 GN=FHL1 PE=1 SV=4 && PF00412:LIM domain	-
PBS vs Control	MGP_BALBcJ_G0021102	1810011H11Rik	-3.15761	2.46736108785274e-16	sp|Q5T292|TM273_HUMAN Transmembrane protein 273 OS=Homo sapiens OX=9606 GN=TMEM273 PE=3 SV=1 && PF14986:Domain of unknown function (DUF4514)	-
PBS vs Control	MGP_BALBcJ_G0018647	Rtn4rl1	-2.25435	2.52960879398163e-16	sp|Q8K0S5|R4RL1_MOUSE Reticulon-4 receptor-like 1 OS=Mus musculus OX=10090 GN=Rtn4rl1 PE=1 SV=1 && PF13855:Leucine rich repeat	-
PBS vs Control	MGP_BALBcJ_G0033730	Bst2	2.69188722235128	2.65653178039684e-16	sp|Q8R2Q8|BST2_MOUSE Bone marrow stromal antigen 2 OS=Mus musculus OX=10090 GN=Bst2 PE=1 SV=1 && PF16716:Bone marrow stromal antigen 2	-
PBS vs Control	MGP_BALBcJ_G0034115	Znrf1	1.51691131979898	2.67886529050819e-16	sp|Q91V17|ZNRF1_MOUSE E3 ubiquitin-protein ligase ZNRF1 OS=Mus musculus OX=10090 GN=Znrf1 PE=1 SV=1 && -	-
PBS vs Control	MGP_BALBcJ_G0030959	Mxd1	1.67838752094941	2.9750233961049e-16	sp|P50538|MAD1_MOUSE Max dimerization protein 1 OS=Mus musculus OX=10090 GN=Mxd1 PE=1 SV=2 && -	bHLH
PBS vs Control	MGP_BALBcJ_G0027180	Frem2	-2.70397	3.15499224547416e-16	sp|Q6NVD0|FREM2_MOUSE FRAS1-related extracellular matrix protein 2 OS=Mus musculus OX=10090 GN=Frem2 PE=1 SV=2 && PF16184:Cadherin-like|PF03160:Calx-beta domain	-
PBS vs Control	MGP_BALBcJ_G0029262	Adam22	-2.43754	3.25024050814594e-16	sp|Q9R1V6|ADA22_MOUSE Disintegrin and metalloproteinase domain-containing protein 22 OS=Mus musculus OX=10090 GN=Adam22 PE=1 SV=2 && PF00200:Disintegrin|PF08516:ADAM cysteine-rich|PF01421:Reprolysin (M12B) family zinc metalloprotease|PF07974:EGF-like domain|PF01562:Reprolysin family propeptide	-
PBS vs Control	MGP_BALBcJ_G0026175	Abtb2	1.99170008762269	4.16010732972173e-16	sp|Q7TQI7|ABTB2_MOUSE Ankyrin repeat and BTB/POZ domain-containing protein 2 OS=Mus musculus OX=10090 GN=Abtb2 PE=1 SV=1 && -	ZBTB
PBS vs Control	MGP_BALBcJ_G0030409	Col1a2	-1.27877	4.35011676240436e-16	sp|Q01149|CO1A2_MOUSE Collagen alpha-2(I) chain OS=Mus musculus OX=10090 GN=Col1a2 PE=1 SV=2 && PF01391:Collagen triple helix repeat (20 copies)|PF01410:Fibrillar collagen C-terminal domain	-
PBS vs Control	MGP_BALBcJ_G0028249	Nr4a3	2.16480025791687	6.49698030857113e-16	sp|Q9QZB6|NR4A3_MOUSE Nuclear receptor subfamily 4 group A member 3 OS=Mus musculus OX=10090 GN=Nr4a3 PE=1 SV=1 && -	NGFIB-like
PBS vs Control	MGP_BALBcJ_G0024729	Rasgrp2	-1.49153	6.58198166013412e-16	sp|Q9QUG9|GRP2_MOUSE RAS guanyl-releasing protein 2 OS=Mus musculus OX=10090 GN=Rasgrp2 PE=1 SV=2 && -	-
PBS vs Control	MGP_BALBcJ_G0023530	Tap2	1.49808008502791	6.69645911832711e-16	sp|P36371|TAP2_MOUSE Antigen peptide transporter 2 OS=Mus musculus OX=10090 GN=Tap2 PE=1 SV=1 && PF00664:ABC transporter transmembrane region|PF00005:ABC transporter	-
PBS vs Control	MGP_BALBcJ_G0019115	Stat3	1.71570905927036	6.84375121322685e-16	sp|P42227|STAT3_MOUSE Signal transducer and activator of transcription 3 OS=Mus musculus OX=10090 GN=Stat3 PE=1 SV=2 && PF00017:SH2 domain|PF02864:STAT protein, DNA binding domain|PF01017:STAT protein, all-alpha domain|PF02865:STAT protein, protein interaction domain	STAT
PBS vs Control	MGP_BALBcJ_G0028401	Hacd4	-2.20525	6.98570110484353e-16	sp|A2AKM2|HACD4_MOUSE Very-long-chain (3R)-3-hydroxyacyl-CoA dehydratase 4 OS=Mus musculus OX=10090 GN=Hacd4 PE=2 SV=2 && PF04387:Protein tyrosine phosphatase-like protein, PTPLA	-
PBS vs Control	MGP_BALBcJ_G0025032	Lipa	-1.49936	7.12483626235285e-16	sp|Q9Z0M5|LICH_MOUSE Lysosomal acid lipase/cholesteryl ester hydrolase OS=Mus musculus OX=10090 GN=Lipa PE=1 SV=2 && PF00561:alpha/beta hydrolase fold	-
PBS vs Control	MGP_BALBcJ_G0019283	Abca8a	-6.97391	7.56912098000065e-16	sp|Q8K442|ABC8A_MOUSE ABC-type organic anion transporter ABCA8A OS=Mus musculus OX=10090 GN=Abca8a PE=1 SV=2 && PF12698:ABC-2 family transporter protein|PF00005:ABC transporter	-
PBS vs Control	MGP_BALBcJ_G0019160	Cd300lg	-3.73986	7.71973992387173e-16	sp|Q1ERP8|CLM9_MOUSE CMRF35-like molecule 9 OS=Mus musculus OX=10090 GN=Cd300lg PE=1 SV=1 && PF07686:Immunoglobulin V-set domain	-
PBS vs Control	MGP_BALBcJ_G0028114	Tmem215	-3.28786	8.21967953891687e-16	sp|A7E1Z1|TM215_MOUSE Transmembrane protein 215 OS=Mus musculus OX=10090 GN=Tmem215 PE=2 SV=1 && -	-
PBS vs Control	MGP_BALBcJ_G0024972	Tmem252	3.69997054472296	8.44822982868887e-16	sp|Q8C353|TM252_MOUSE Transmembrane protein 252 OS=Mus musculus OX=10090 GN=Tmem252 PE=2 SV=1 && PF15664:Transmembrane protein 252 family	-
PBS vs Control	MGP_BALBcJ_G0022175	Pim3	1.60600031722886	9.79486565179255e-16	sp|P58750|PIM3_MOUSE Serine/threonine-protein kinase pim-3 OS=Mus musculus OX=10090 GN=Pim3 PE=1 SV=1 && PF00069:Protein kinase domain	-
PBS vs Control	MGP_BALBcJ_G0033721	Ushbp1	-2.19969	1.10866587124126e-15	sp|Q8R370|USBP1_MOUSE Usher syndrome type-1C protein-binding protein 1 OS=Mus musculus OX=10090 GN=Ushbp1 PE=1 SV=2 && PF10506:PDZ domain of MCC-2 bdg protein for Usher syndrome	-
PBS vs Control	MGP_BALBcJ_G0034530	Slc37a2	-1.74031	1.12651302162253e-15	sp|Q9WU81|G6PT3_MOUSE Glucose-6-phosphate exchanger SLC37A2 OS=Mus musculus OX=10090 GN=Slc37a2 PE=1 SV=1 && PF07690:Major Facilitator Superfamily	-
PBS vs Control	MGP_BALBcJ_G0026931	Zbp1	2.77563876594725	1.12651302162253e-15	sp|Q9QY24|ZBP1_MOUSE Z-DNA-binding protein 1 OS=Mus musculus OX=10090 GN=Zbp1 PE=1 SV=1 && -	-
PBS vs Control	MGP_BALBcJ_G0032472	Folh1	2.60126892482983	1.19337138611696e-15	sp|O35409|FOLH1_MOUSE Glutamate carboxypeptidase 2 OS=Mus musculus OX=10090 GN=Folh1 PE=1 SV=2 && PF02225:PA domain|PF04389:Peptidase family M28|PF04253:Transferrin receptor-like dimerisation domain	-
PBS vs Control	MGP_BALBcJ_G0029928	Oasl1	2.62859285264528	1.22285560635046e-15	sp|Q8VI94|OASL1_MOUSE 2'-5'-oligoadenylate synthase-like protein 1 OS=Mus musculus OX=10090 GN=Oasl1 PE=2 SV=1 && PF10421:2'-5'-oligoadenylate synthetase 1, domain 2, C-terminus|PF00240:Ubiquitin family	-
PBS vs Control	MGP_BALBcJ_G0027911	Gbp7	2.11438028120227	1.2494625596767e-15	sp|Q61107|GBP4_MOUSE Guanylate-binding protein 4 OS=Mus musculus OX=10090 GN=Gbp4 PE=1 SV=1 && PF02841:Guanylate-binding protein, C-terminal domain|PF02263:Guanylate-binding protein, N-terminal domain	-
PBS vs Control	MGP_BALBcJ_G0020471	Rnf144b	-2.55888	1.2502459867256e-15	sp|Q8BKD6|R144B_MOUSE E3 ubiquitin-protein ligase RNF144B OS=Mus musculus OX=10090 GN=Rnf144b PE=2 SV=2 && PF01485:IBR domain, a half RING-finger domain	-
PBS vs Control	MGP_BALBcJ_G0033273	Ano1	-3.00352	1.25445396566979e-15	sp|Q8BHY3|ANO1_MOUSE Anoctamin-1 OS=Mus musculus OX=10090 GN=Ano1 PE=1 SV=2 && PF04547:Calcium-activated chloride channel|PF16178:Dimerisation domain of Ca+-activated chloride-channel, anoctamin	-
PBS vs Control	MGP_BALBcJ_G0033334	Rab20	2.2917054470114	1.3524428700373e-15	sp|P35295|RAB20_MOUSE Ras-related protein Rab-20 OS=Mus musculus OX=10090 GN=Rab20 PE=2 SV=2 && PF00071:Ras family	-
PBS vs Control	MGP_BALBcJ_G0023138	Dll1	-1.8008	1.62267340082206e-15	sp|Q61483|DLL1_MOUSE Delta-like protein 1 OS=Mus musculus OX=10090 GN=Dll1 PE=1 SV=2 && -	-
PBS vs Control	MGP_BALBcJ_G0028923	Clic4	1.61680336419494	1.66150040324812e-15	sp|Q9QYB1|CLIC4_MOUSE Chloride intracellular channel protein 4 OS=Mus musculus OX=10090 GN=Clic4 PE=1 SV=3 && PF13410:Glutathione S-transferase, C-terminal domain	-
PBS vs Control	MGP_BALBcJ_G0017973	Adcy1	-3.09487	1.68731324458239e-15	sp|O88444|ADCY1_MOUSE Adenylate cyclase type 1 OS=Mus musculus OX=10090 GN=Adcy1 PE=1 SV=2 && -	-
PBS vs Control	novel.888	-	-3.06453	1.71054408936758e-15	-	-
PBS vs Control	MGP_BALBcJ_G0031467	Sspn	-1.99646	2.16304010950466e-15	sp|Q62147|SSPN_MOUSE Sarcospan OS=Mus musculus OX=10090 GN=Sspn PE=1 SV=1 && PF04103:CD20-like family	-
PBS vs Control	MGP_BALBcJ_G0020205	A530099J19Rik	-3.25979	2.32950823269988e-15	sp|Q7Z602|GP141_HUMAN Probable G-protein coupled receptor 141 OS=Homo sapiens OX=9606 GN=GPR141 PE=1 SV=1 && PF00001:7 transmembrane receptor (rhodopsin family)	-
PBS vs Control	MGP_BALBcJ_G0033350	F10	2.06934709799377	2.41355374907585e-15	sp|O88947|FA10_MOUSE Coagulation factor X OS=Mus musculus OX=10090 GN=F10 PE=1 SV=1 && PF00089:Trypsin|PF00594:Vitamin K-dependent carboxylation/gamma-carboxyglutamic (GLA) domain|PF14670:Coagulation Factor Xa inhibitory site|PF00008:EGF-like domain	-
PBS vs Control	MGP_BALBcJ_G0025674	Nek6	1.47683829294665	2.41355374907585e-15	sp|Q9ES70|NEK6_MOUSE Serine/threonine-protein kinase Nek6 OS=Mus musculus OX=10090 GN=Nek6 PE=1 SV=1 && -	-
PBS vs Control	MGP_BALBcJ_G0034775	Arhgap20	-3.49657	2.49282243214974e-15	sp|Q6IFT4|RHG20_MOUSE Rho GTPase-activating protein 20 OS=Mus musculus OX=10090 GN=Arhgap20 PE=1 SV=1 && -	-
PBS vs Control	novel.563	-	2.88408382370092	2.59802768297647e-15	-	-
PBS vs Control	MGP_BALBcJ_G0021121	Syt15	-3.0897	3.03508189990534e-15	sp|Q8C6N3|SYT15_MOUSE Synaptotagmin-15 OS=Mus musculus OX=10090 GN=Syt15 PE=2 SV=1 && PF00168:C2 domain	-
PBS vs Control	MGP_BALBcJ_G0032265	Ldha	1.45377356814381	3.62461031857056e-15	sp|P06151|LDHA_MOUSE L-lactate dehydrogenase A chain OS=Mus musculus OX=10090 GN=Ldha PE=1 SV=3 && PF00056:lactate/malate dehydrogenase, NAD binding domain|PF02866:lactate/malate dehydrogenase, alpha/beta C-terminal domain	-
PBS vs Control	MGP_BALBcJ_G0031247	Tpi1	1.71062885887026	4.14471335170381e-15	sp|P17751|TPIS_MOUSE Triosephosphate isomerase OS=Mus musculus OX=10090 GN=Tpi1 PE=1 SV=5 && PF00121:Triosephosphate isomerase	-
PBS vs Control	MGP_BALBcJ_G0031406	Plbd1	-1.27597	4.14471335170381e-15	sp|Q8VCI0|PLBL1_MOUSE Phospholipase B-like 1 OS=Mus musculus OX=10090 GN=Plbd1 PE=1 SV=1 && PF04916:Phospholipase B	-
PBS vs Control	MGP_BALBcJ_G0036046	Gla	1.77787292010439	4.14783606382873e-15	sp|P51569|AGAL_MOUSE Alpha-galactosidase A OS=Mus musculus OX=10090 GN=Gla PE=1 SV=1 && PF16499:Alpha galactosidase A|PF17450:Alpha galactosidase A C-terminal beta sandwich domain	-
PBS vs Control	MGP_BALBcJ_G0031927	Zfp36	1.51218557032365	5.15080599551368e-15	sp|P22893|TTP_MOUSE mRNA decay activator protein ZFP36 OS=Mus musculus OX=10090 GN=Zfp36 PE=1 SV=1 && PF00642:Zinc finger C-x8-C-x5-C-x3-H type (and similar)	-
PBS vs Control	MGP_BALBcJ_G0018424	Sco1	1.63089161817783	5.18650441524007e-15	sp|Q5SUC9|SCO1_MOUSE Protein SCO1 homolog, mitochondrial OS=Mus musculus OX=10090 GN=Sco1 PE=1 SV=1 && -	-
PBS vs Control	MGP_BALBcJ_G0030177	Rasa4	1.40703916669729	5.49459045298819e-15	sp|Q6PFQ7|RASL2_MOUSE Ras GTPase-activating protein 4 OS=Mus musculus OX=10090 GN=Rasa4 PE=1 SV=1 && PF00616:GTPase-activator protein for Ras-like GTPase	-
PBS vs Control	MGP_BALBcJ_G0031523	Lilra5	-4.16951	6.32351366621356e-15	sp|A6NI73|LIRA5_HUMAN Leukocyte immunoglobulin-like receptor subfamily A member 5 OS=Homo sapiens OX=9606 GN=LILRA5 PE=1 SV=1 && PF13895:Immunoglobulin domain	-
PBS vs Control	MGP_BALBcJ_G0024957	Tmem2	2.33662895311988	7.14665627712077e-15	sp|Q5FWI3|CEIP2_MOUSE Cell surface hyaluronidase OS=Mus musculus OX=10090 GN=Cemip2 PE=1 SV=1 && PF10162:G8 domain|PF15711:Interleukin-like EMT inducer	-
PBS vs Control	MGP_BALBcJ_G0016710	Slamf1	1.72966454213225	7.28171078494562e-15	sp|Q9QUM4|SLAF1_MOUSE Signaling lymphocytic activation molecule OS=Mus musculus OX=10090 GN=Slamf1 PE=1 SV=1 && PF06214:Signaling lymphocytic activation molecule (SLAM) protein	-
PBS vs Control	MGP_BALBcJ_G0029785	Sparcl1	-1.51378	8.72537221230914e-15	sp|P70663|SPRL1_MOUSE SPARC-like protein 1 OS=Mus musculus OX=10090 GN=Sparcl1 PE=1 SV=3 && PF00050:Kazal-type serine protease inhibitor domain|PF10591:Secreted protein acidic and rich in cysteine Ca binding region|PF09289:Follistatin/Osteonectin-like EGF domain	-
PBS vs Control	MGP_BALBcJ_G0022925	Samsn1	1.36215374272732	8.83627997082268e-15	sp|P57725|SAMN1_MOUSE SAM domain-containing protein SAMSN-1 OS=Mus musculus OX=10090 GN=Samsn1 PE=1 SV=2 && PF12485:Lymphocyte signaling adaptor protein|PF07647:SAM domain (Sterile alpha motif)	-
PBS vs Control	MGP_BALBcJ_G0023678	H2-M2	-2.78094	9.10474963278293e-15	sp|P01902|HA1D_MOUSE H-2 class I histocompatibility antigen, K-D alpha chain OS=Mus musculus OX=10090 GN=H2-K1 PE=1 SV=1 && PF07654:Immunoglobulin C1-set domain|PF00129:Class I Histocompatibility antigen, domains alpha 1 and 2	-
PBS vs Control	MGP_BALBcJ_G0031077	Lrrn1	-2.45188	9.53754688218644e-15	sp|Q61809|LRRN1_MOUSE Leucine-rich repeat neuronal protein 1 OS=Mus musculus OX=10090 GN=Lrrn1 PE=2 SV=1 && -	-
PBS vs Control	MGP_BALBcJ_G0016098	Cyp27a1	-2.25047	9.53754688218644e-15	sp|Q9DBG1|CP27A_MOUSE Sterol 26-hydroxylase, mitochondrial OS=Mus musculus OX=10090 GN=Cyp27a1 PE=1 SV=1 && PF00067:Cytochrome P450	-
PBS vs Control	MGP_BALBcJ_G0022066	Cacna1i	-2.59016	1.05311760237976e-14	sp|Q9Z0Y8|CAC1I_RAT Voltage-dependent T-type calcium channel subunit alpha-1I OS=Rattus norvegicus OX=10116 GN=Cacna1i PE=1 SV=3 && PF00520:Ion transport protein	-
PBS vs Control	MGP_BALBcJ_G0032088	MGP_BALBcJ_G0032088	1.55788592512989	1.09009708824259e-14	sp|Q8WUR0|CS012_MOUSE Protein C19orf12 homolog OS=Mus musculus OX=10090 PE=1 SV=1 && -	-
PBS vs Control	MGP_BALBcJ_G0026631	Trib3	3.85125939418414	1.09550288284588e-14	sp|Q8K4K2|TRIB3_MOUSE Tribbles homolog 3 OS=Mus musculus OX=10090 GN=Trib3 PE=1 SV=2 && PF00069:Protein kinase domain	-
PBS vs Control	MGP_BALBcJ_G0026392	AA467197	4.11330078214731	1.23941205565071e-14	sp|Q810Q5|NMES1_MOUSE Normal mucosa of esophagus-specific gene 1 protein OS=Mus musculus OX=10090 GN=Nmes1 PE=1 SV=1 && -	-
PBS vs Control	MGP_BALBcJ_G0025376	Il1f9	2.83375475952381	1.38862018032504e-14	sp|Q8R460|IL36G_MOUSE Interleukin-36 gamma OS=Mus musculus OX=10090 GN=Il36g PE=2 SV=1 && PF00340:Interleukin-1 / 18	-
PBS vs Control	MGP_BALBcJ_G0033452	Adam9	1.62674255099767	1.50687713370113e-14	sp|Q61072|ADAM9_MOUSE Disintegrin and metalloproteinase domain-containing protein 9 OS=Mus musculus OX=10090 GN=Adam9 PE=1 SV=2 && PF00200:Disintegrin|PF08516:ADAM cysteine-rich|PF01421:Reprolysin (M12B) family zinc metalloprotease|PF01562:Reprolysin family propeptide	-
PBS vs Control	MGP_BALBcJ_G0020710	Tppp	-4.18958	1.50975827396236e-14	sp|Q7TQD2|TPPP_MOUSE Tubulin polymerization-promoting protein OS=Mus musculus OX=10090 GN=Tppp PE=1 SV=1 && PF05517:p25-alpha	-
PBS vs Control	MGP_BALBcJ_G0030192	Vgf	5.99299761233475	1.51198766219856e-14	sp|Q0VGU4|VGF_MOUSE Neurosecretory protein VGF OS=Mus musculus OX=10090 GN=Vgf PE=1 SV=1 && -	-
PBS vs Control	MGP_BALBcJ_G0035398	Scn5a	3.59608504710936	1.62025599975604e-14	sp|Q9JJV9|SCN5A_MOUSE Sodium channel protein type 5 subunit alpha OS=Mus musculus OX=10090 GN=Scn5a PE=1 SV=2 && -	-
PBS vs Control	MGP_BALBcJ_G0022336	Krt80	-2.90425	1.64960285676212e-14	sp|Q0VBK2|K2C80_MOUSE Keratin, type II cytoskeletal 80 OS=Mus musculus OX=10090 GN=Krt80 PE=1 SV=1 && PF16208:Keratin type II head|PF00038:Intermediate filament protein	-
PBS vs Control	MGP_BALBcJ_G0030558	Dgki	-3.31448	1.64960285676212e-14	sp|D3YWQ0|DGKI_MOUSE Diacylglycerol kinase iota OS=Mus musculus OX=10090 GN=Dgki PE=1 SV=1 && PF00609:Diacylglycerol kinase accessory domain|PF12796:Ankyrin repeats (3 copies)|PF00130:Phorbol esters/diacylglycerol binding domain (C1 domain)|PF00781:Diacylglycerol kinase catalytic domain	-
PBS vs Control	MGP_BALBcJ_G0035169	Trf	-2.60788	1.65386866715765e-14	sp|Q921I1|TRFE_MOUSE Serotransferrin OS=Mus musculus OX=10090 GN=Tf PE=1 SV=1 && PF00405:Transferrin	-
PBS vs Control	MGP_BALBcJ_G0020154	Pfkp	1.48568329682528	1.75140237350079e-14	sp|Q9WUA3|PFKAP_MOUSE ATP-dependent 6-phosphofructokinase, platelet type OS=Mus musculus OX=10090 GN=Pfkp PE=1 SV=1 && -	-
PBS vs Control	MGP_BALBcJ_G0025637	Ptgs1	-2.11557	1.92697220357663e-14	sp|P22437|PGH1_MOUSE Prostaglandin G/H synthase 1 OS=Mus musculus OX=10090 GN=Ptgs1 PE=1 SV=1 && PF03098:Animal haem peroxidase	-
PBS vs Control	MGP_BALBcJ_G0027303	Lrat	-2.32484	2.11821282493671e-14	sp|Q9JI60|LRAT_MOUSE Lecithin retinol acyltransferase OS=Mus musculus OX=10090 GN=Lrat PE=1 SV=1 && PF04970:Lecithin retinol acyltransferase	-
PBS vs Control	MGP_BALBcJ_G0022782	Cd80	1.91853927544117	2.1271597147162e-14	sp|Q00609|CD80_MOUSE T-lymphocyte activation antigen CD80 OS=Mus musculus OX=10090 GN=Cd80 PE=1 SV=1 && PF08205:CD80-like C2-set immunoglobulin domain|PF07686:Immunoglobulin V-set domain	-
PBS vs Control	MGP_BALBcJ_G0000876	MGP_BALBcJ_G0000876	-2.79811	2.13225792936668e-14	sp|P11260|LORF1_MOUSE LINE-1 retrotransposable element ORF1 protein OS=Mus musculus OX=10090 GN=Lire1 PE=1 SV=2 && -	-
PBS vs Control	MGP_BALBcJ_G0018115	Ccnjl	2.27237572974365	2.14748088360478e-14	sp|Q5SRT8|CCNJL_MOUSE Cyclin-J-like protein OS=Mus musculus OX=10090 GN=Ccnjl PE=2 SV=1 && PF02984:Cyclin, C-terminal domain|PF00134:Cyclin, N-terminal domain	-
PBS vs Control	MGP_BALBcJ_G0035903	Efnb1	-1.76388	2.32288223309386e-14	sp|P52795|EFNB1_MOUSE Ephrin-B1 OS=Mus musculus OX=10090 GN=Efnb1 PE=1 SV=1 && PF00812:Ephrin	-
PBS vs Control	MGP_BALBcJ_G0023976	Lbh	-1.29009	2.37685761131833e-14	sp|Q9CX60|LBH_MOUSE Protein LBH OS=Mus musculus OX=10090 GN=Lbh PE=1 SV=1 && PF15317:Cardiac transcription factor regulator, Developmental protein	-
PBS vs Control	MGP_BALBcJ_G0034278	Gucy1a2	-3.42963	2.79258012712885e-14	sp|Q9WVI4|GCYA2_RAT Guanylate cyclase soluble subunit alpha-2 OS=Rattus norvegicus OX=10116 GN=Gucy1a2 PE=1 SV=2 && PF07700:Haem-NO-binding|PF07701:Heme NO binding associated|PF00211:Adenylate and Guanylate cyclase catalytic domain	-
PBS vs Control	MGP_BALBcJ_G0029255	Cfap69	3.81400511241789	2.85647005062998e-14	sp|Q8BH53|CFA69_MOUSE Cilia- and flagella-associated protein 69 OS=Mus musculus OX=10090 GN=Cfap69 PE=1 SV=1 && -	-
PBS vs Control	MGP_BALBcJ_G0015800	Crispld1	-2.34996	3.05892878626859e-14	sp|Q8CGD2|CRLD1_MOUSE Cysteine-rich secretory protein LCCL domain-containing 1 OS=Mus musculus OX=10090 GN=Crispld1 PE=2 SV=1 && PF00188:Cysteine-rich secretory protein family|PF03815:LCCL domain	-
PBS vs Control	MGP_BALBcJ_G0031459	Casc1	3.58433884828184	3.28798533664088e-14	sp|Q6TDU8|DNAI7_MOUSE Dynein axonemal intermediate chain 7 OS=Mus musculus OX=10090 GN=Dnai7 PE=1 SV=1 && PF15927:Cancer susceptibility candidate 1 N-terminus	-
PBS vs Control	MGP_BALBcJ_G0035790	Arhgap4	-1.50244	3.32070901779905e-14	sp|P98171|RHG04_HUMAN Rho GTPase-activating protein 4 OS=Homo sapiens OX=9606 GN=ARHGAP4 PE=1 SV=2 && PF00018:SH3 domain|PF00620:RhoGAP domain|PF00611:Fes/CIP4, and EFC/F-BAR homology domain	-
PBS vs Control	MGP_BALBcJ_G0029434	Nat8l	-2.27967	3.37954485865045e-14	sp|D3ZVU9|NAT8L_RAT N-acetylaspartate synthetase OS=Rattus norvegicus OX=10116 GN=Nat8l PE=1 SV=1 && -	-
PBS vs Control	MGP_BALBcJ_G0020074	Tnfaip2	1.58099991573648	3.61318578652092e-14	sp|Q61333|TNAP2_MOUSE Tumor necrosis factor alpha-induced protein 2 OS=Mus musculus OX=10090 GN=Tnfaip2 PE=1 SV=2 && PF06046:Exocyst complex component Sec6	-
PBS vs Control	MGP_BALBcJ_G0017238	Srgn	1.39853457630011	3.67320074716076e-14	sp|P13609|SRGN_MOUSE Serglycin OS=Mus musculus OX=10090 GN=Srgn PE=1 SV=1 && PF04360:Serglycin	-
PBS vs Control	MGP_BALBcJ_G0034728	Cadm1	-1.82092	3.88616088445111e-14	sp|Q8R5M8|CADM1_MOUSE Cell adhesion molecule 1 OS=Mus musculus OX=10090 GN=Cadm1 PE=1 SV=2 && -	-
PBS vs Control	MGP_BALBcJ_G0016442	Chil1	2.24510800320623	3.91139102296571e-14	sp|Q61362|CH3L1_MOUSE Chitinase-3-like protein 1 OS=Mus musculus OX=10090 GN=Chi3l1 PE=1 SV=3 && PF00704:Glycosyl hydrolases family 18	-
PBS vs Control	MGP_BALBcJ_G0027057	Gm5150	-2.3966	3.94650607861953e-14	sp|P97797|SHPS1_MOUSE Tyrosine-protein phosphatase non-receptor type substrate 1 OS=Mus musculus OX=10090 GN=Sirpa PE=1 SV=2 && PF07686:Immunoglobulin V-set domain	-
PBS vs Control	MGP_BALBcJ_G0025708	Fmnl2	1.8620539203051	3.99261539913068e-14	sp|A2APV2|FMNL2_MOUSE Formin-like protein 2 OS=Mus musculus OX=10090 GN=Fmnl2 PE=1 SV=2 && PF02181:Formin Homology 2 Domain|PF06371:Diaphanous GTPase-binding Domain|PF06367:Diaphanous FH3 Domain	-
PBS vs Control	MGP_BALBcJ_G0033212	Slc25a22	1.57102541805352	4.1600180489747e-14	sp|Q9D6M3|GHC1_MOUSE Mitochondrial glutamate carrier 1 OS=Mus musculus OX=10090 GN=Slc25a22 PE=1 SV=1 && -	-
PBS vs Control	MGP_BALBcJ_G0018142	Timd4	-1.85002	4.37005137137503e-14	sp|Q6U7R4|TIMD4_MOUSE T-cell immunoglobulin and mucin domain-containing protein 4 OS=Mus musculus OX=10090 GN=Timd4 PE=1 SV=2 && PF07686:Immunoglobulin V-set domain	-
PBS vs Control	MGP_BALBcJ_G0022484	Litaf	1.53486160769554	4.42984663471374e-14	sp|Q9JLJ0|LITAF_MOUSE Lipopolysaccharide-induced tumor necrosis factor-alpha factor homolog OS=Mus musculus OX=10090 GN=Litaf PE=1 SV=1 && PF10601:LITAF-like zinc ribbon domain	zf-LITAF-like
PBS vs Control	MGP_BALBcJ_G0022271	Rnd1	2.85195354809956	4.64419722499442e-14	sp|Q8BLR7|RND1_MOUSE Rho-related GTP-binding protein Rho6 OS=Mus musculus OX=10090 GN=Rnd1 PE=2 SV=1 && PF00071:Ras family	-
PBS vs Control	novel.1062	-	1.7401529427304	4.67799576149454e-14	sp|P11369|LORF2_MOUSE LINE-1 retrotransposable element ORF2 protein OS=Mus musculus OX=10090 GN=Pol PE=1 SV=2 && -	-
PBS vs Control	MGP_BALBcJ_G0033871	Man2b1	-1.22707	4.71230614830987e-14	sp|O09159|MA2B1_MOUSE Lysosomal alpha-mannosidase OS=Mus musculus OX=10090 GN=Man2b1 PE=1 SV=4 && PF07748:Glycosyl hydrolases family 38 C-terminal domain|PF01074:Glycosyl hydrolases family 38 N-terminal domain|PF17677:Glycosyl hydrolases family 38 C-terminal beta sandwich domain|PF09261:Alpha mannosidase middle domain	-
PBS vs Control	MGP_BALBcJ_G0030194	Serpine1	6.38134357259093	5.322242833346e-14	sp|P22777|PAI1_MOUSE Plasminogen activator inhibitor 1 OS=Mus musculus OX=10090 GN=Serpine1 PE=1 SV=1 && PF00079:Serpin (serine protease inhibitor)	-
PBS vs Control	MGP_BALBcJ_G0022305	Gpd1	-3.1921	5.71505211796577e-14	sp|P13707|GPDA_MOUSE Glycerol-3-phosphate dehydrogenase [NAD(+)], cytoplasmic OS=Mus musculus OX=10090 GN=Gpd1 PE=1 SV=3 && PF01210:NAD-dependent glycerol-3-phosphate dehydrogenase N-terminus|PF07479:NAD-dependent glycerol-3-phosphate dehydrogenase C-terminus	-
PBS vs Control	MGP_BALBcJ_G0034404	Icam1	1.71434293676312	5.77489331769815e-14	sp|P13597|ICAM1_MOUSE Intercellular adhesion molecule 1 OS=Mus musculus OX=10090 GN=Icam1 PE=1 SV=1 && PF03921:Intercellular adhesion molecule (ICAM), N-terminal domain|PF13895:Immunoglobulin domain	-
PBS vs Control	MGP_BALBcJ_G0019403	Pgs1	1.35214196908508	5.89545127670419e-14	sp|Q8BHF7|PGPS1_MOUSE CDP-diacylglycerol--glycerol-3-phosphate 3-phosphatidyltransferase, mitochondrial OS=Mus musculus OX=10090 GN=Pgs1 PE=1 SV=1 && -	-
PBS vs Control	MGP_BALBcJ_G0024841	Ms4a1	-1.35678	5.99767575865502e-14	sp|P19437|CD20_MOUSE B-lymphocyte antigen CD20 OS=Mus musculus OX=10090 GN=Ms4a1 PE=1 SV=1 && PF04103:CD20-like family	-
PBS vs Control	MGP_BALBcJ_G0021478	Stc1	3.06353242210803	6.22866498471e-14	sp|O55183|STC1_MOUSE Stanniocalcin-1 OS=Mus musculus OX=10090 GN=Stc1 PE=2 SV=1 && PF03298:Stanniocalcin family	-
PBS vs Control	MGP_BALBcJ_G0027758	Stxbp3	1.28967603699141	7.29560534672793e-14	sp|Q60770|STXB3_MOUSE Syntaxin-binding protein 3 OS=Mus musculus OX=10090 GN=Stxbp3 PE=1 SV=1 && PF00995:Sec1 family	-
PBS vs Control	MGP_BALBcJ_G0033445	1810011O10Rik	-2.51967	7.63372111355741e-14	sp|Q9D915|TCIM_MOUSE Transcriptional and immune response regulator OS=Mus musculus OX=10090 GN=Tcim PE=1 SV=1 && -	-
PBS vs Control	MGP_BALBcJ_G0025704	Neb	2.61503684049367	7.81448544114828e-14	sp|P20929|NEBU_HUMAN Nebulin OS=Homo sapiens OX=9606 GN=NEB PE=1 SV=5 && PF00880:Nebulin repeat|PF14604:Variant SH3 domain	-
PBS vs Control	MGP_BALBcJ_G0032444	Mesdc1	1.22631497687964	8.19930347302711e-14	sp|Q9ERE8|TLRN1_MOUSE Talin rod domain-containing protein 1 OS=Mus musculus OX=10090 GN=Tlnrd1 PE=1 SV=1 && -	-
PBS vs Control	MGP_BALBcJ_G0016419	Nfasc	-1.82217	8.21862475782632e-14	sp|O94856|NFASC_HUMAN Neurofascin OS=Homo sapiens OX=9606 GN=NFASC PE=1 SV=4 && PF07679:Immunoglobulin I-set domain|PF13882:Bravo-like intracellular region|PF13927:Immunoglobulin domain|PF00041:Fibronectin type III domain	-
PBS vs Control	MGP_BALBcJ_G0019900	Batf	2.25108392096575	9.17177472305307e-14	sp|O35284|BATF_MOUSE Basic leucine zipper transcriptional factor ATF-like OS=Mus musculus OX=10090 GN=Batf PE=1 SV=1 && PF00170:bZIP transcription factor	TF_bZIP
PBS vs Control	MGP_BALBcJ_G0033127	Bnip3	2.70087704148596	9.45961089606231e-14	sp|O55003|BNIP3_MOUSE BCL2/adenovirus E1B 19 kDa protein-interacting protein 3 OS=Mus musculus OX=10090 GN=Bnip3 PE=1 SV=1 && PF06553:BNIP3	-
PBS vs Control	MGP_BALBcJ_G0021386	Phf11c	2.0130322335659	9.59000929976254e-14	sp|A6H5X4|PHF11_MOUSE PHD finger protein 11 OS=Mus musculus OX=10090 GN=Phf11 PE=2 SV=1 && PF13771:PHD-like zinc-binding domain	-
PBS vs Control	MGP_BALBcJ_G0035466	Ccr2	-1.96784	1.03571195417121e-13	sp|P51683|CCR2_MOUSE C-C chemokine receptor type 2 OS=Mus musculus OX=10090 GN=Ccr2 PE=1 SV=2 && PF00001:7 transmembrane receptor (rhodopsin family)	-
PBS vs Control	MGP_BALBcJ_G0018251	P4ha2	2.32195241275798	1.04510626915609e-13	sp|Q60716|P4HA2_MOUSE Prolyl 4-hydroxylase subunit alpha-2 OS=Mus musculus OX=10090 GN=P4ha2 PE=1 SV=1 && -	-
PBS vs Control	MGP_BALBcJ_G0020208	Aoah	1.98382805192714	1.083825452328e-13	sp|O35298|AOAH_MOUSE Acyloxyacyl hydrolase OS=Mus musculus OX=10090 GN=Aoah PE=1 SV=1 && PF00657:GDSL-like Lipase/Acylhydrolase	-
PBS vs Control	MGP_BALBcJ_G0022758	Slc15a2	-3.31997	1.11373723971273e-13	sp|Q9ES07|S15A2_MOUSE Solute carrier family 15 member 2 OS=Mus musculus OX=10090 GN=Slc15a2 PE=1 SV=1 && PF00854:POT family	-
PBS vs Control	MGP_BALBcJ_G0024406	Gramd3	1.7051521757888	1.12191261446442e-13	sp|Q6PEM6|GRM2B_MOUSE GRAM domain-containing protein 2B OS=Mus musculus OX=10090 GN=Gramd2b PE=1 SV=2 && PF02893:GRAM domain	-
PBS vs Control	MGP_BALBcJ_G0017981	Upp1	4.70929007514646	1.16811457996346e-13	sp|P52624|UPP1_MOUSE Uridine phosphorylase 1 OS=Mus musculus OX=10090 GN=Upp1 PE=1 SV=2 && PF01048:Phosphorylase superfamily	-
PBS vs Control	MGP_BALBcJ_G0029641	Stap1	-1.56364	1.19576171913202e-13	sp|Q9JM90|STAP1_MOUSE Signal-transducing adaptor protein 1 OS=Mus musculus OX=10090 GN=Stap1 PE=1 SV=1 && PF00169:PH domain	-
PBS vs Control	MGP_BALBcJ_G0017421	Sbno2	1.38898452046185	1.2702049333252e-13	sp|Q7TNB8|SBNO2_MOUSE Protein strawberry notch homolog 2 OS=Mus musculus OX=10090 GN=Sbno2 PE=1 SV=1 && PF13871:C-terminal domain on Strawberry notch homologue|PF13872:P-loop containing NTP hydrolase pore-1	-
PBS vs Control	MGP_BALBcJ_G0024137	Dsc3	-1.89589	1.42764332013115e-13	sp|P55850|DSC3_MOUSE Desmocollin-3 OS=Mus musculus OX=10090 GN=Dsc3 PE=1 SV=3 && PF08758:Cadherin prodomain like|PF00028:Cadherin domain|PF01049:Cadherin cytoplasmic region	-
PBS vs Control	MGP_BALBcJ_G0029499	C1qtnf7	-3.84485	1.43826579919223e-13	sp|Q8BVD7|C1QT7_MOUSE Complement C1q tumor necrosis factor-related protein 7 OS=Mus musculus OX=10090 GN=C1qtnf7 PE=2 SV=2 && PF00386:C1q domain|PF01391:Collagen triple helix repeat (20 copies)	-
PBS vs Control	MGP_BALBcJ_G0024199	Nrep	-2.52758	1.44750440267163e-13	sp|Q07475|NREP_MOUSE Neuronal regeneration-related protein OS=Mus musculus OX=10090 GN=Nrep PE=1 SV=1 && -	-
PBS vs Control	MGP_BALBcJ_G0026416	Hdc	2.14869183836616	1.49425322005217e-13	sp|P23738|DCHS_MOUSE Histidine decarboxylase OS=Mus musculus OX=10090 GN=Hdc PE=1 SV=2 && -	-
PBS vs Control	MGP_BALBcJ_G0004931	F730311O21Rik	-2.36002	1.50335997006264e-13	-	-
PBS vs Control	MGP_BALBcJ_G0039760	MGP_BALBcJ_G0039760	2.40895828359364	1.5173888143611e-13	sp|P0DOV2|IFI4_MOUSE Interferon-activable protein 204 OS=Mus musculus OX=10090 GN=Ifi204 PE=1 SV=1 && PF02760:HIN-200/IF120x domain	-
PBS vs Control	MGP_BALBcJ_G0029285	Gnai1	2.12868308021955	1.52387180948492e-13	sp|P63097|GNAI1_BOVIN Guanine nucleotide-binding protein G(i) subunit alpha-1 OS=Bos taurus OX=9913 GN=GNAI1 PE=1 SV=2 && PF00503:G-protein alpha subunit	-
PBS vs Control	novel.198	-	-2.23437	1.52461126854924e-13	-	-
PBS vs Control	MGP_BALBcJ_G0017032	Ctgf	2.20627085052698	1.56647751092655e-13	sp|P29268|CCN2_MOUSE CCN family member 2 OS=Mus musculus OX=10090 GN=Ccn2 PE=1 SV=3 && PF00090:Thrombospondin type 1 domain|PF00093:von Willebrand factor type C domain|PF00219:Insulin-like growth factor binding protein	-
PBS vs Control	MGP_BALBcJ_G0017178	Pkib	1.63806074482402	1.70936201569744e-13	sp|Q04758|IPKB_MOUSE cAMP-dependent protein kinase inhibitor beta OS=Mus musculus OX=10090 GN=Pkib PE=3 SV=1 && -	-
PBS vs Control	MGP_BALBcJ_G0026948	Edn3	-4.83808	1.91904820458863e-13	sp|P48299|EDN3_MOUSE Endothelin-3 OS=Mus musculus OX=10090 GN=Edn3 PE=2 SV=1 && PF00322:Endothelin family	-
PBS vs Control	MGP_BALBcJ_G0027836	Tifa	1.18334439715022	1.99421642863244e-13	sp|Q793I8|TIFA_MOUSE TRAF-interacting protein with FHA domain-containing protein A OS=Mus musculus OX=10090 GN=Tifa PE=1 SV=1 && PF00498:FHA domain	-
PBS vs Control	MGP_BALBcJ_G0032988	Aldoa	1.39541390020598	2.28313428878391e-13	sp|P05064|ALDOA_MOUSE Fructose-bisphosphate aldolase A OS=Mus musculus OX=10090 GN=Aldoa PE=1 SV=2 && PF00274:Fructose-bisphosphate aldolase class-I	-
PBS vs Control	MGP_BALBcJ_G0018440	Pik3r5	1.50652290691014	2.6477722533044e-13	sp|Q5SW28|PI3R5_MOUSE Phosphoinositide 3-kinase regulatory subunit 5 OS=Mus musculus OX=10090 GN=Pik3r5 PE=1 SV=1 && PF10486:Phosphoinositide 3-kinase gamma adapter protein p101 subunit	-
PBS vs Control	MGP_BALBcJ_G0027689	Kcnd3	-2.79565	2.72391326321088e-13	sp|Q9Z0V1|KCND3_MOUSE Potassium voltage-gated channel subfamily D member 3 OS=Mus musculus OX=10090 GN=Kcnd3 PE=1 SV=1 && -	-
PBS vs Control	MGP_BALBcJ_G0025576	Dnm1	-2.71671	2.75135692708086e-13	sp|P39053|DYN1_MOUSE Dynamin-1 OS=Mus musculus OX=10090 GN=Dnm1 PE=1 SV=2 && PF00350:Dynamin family|PF00169:PH domain|PF01031:Dynamin central region|PF02212:Dynamin GTPase effector domain	-
PBS vs Control	MGP_BALBcJ_G0031596	Peg3	-3.48986	2.79655236545316e-13	sp|Q3URU2|PEG3_MOUSE Paternally-expressed gene 3 protein OS=Mus musculus OX=10090 GN=Peg3 PE=1 SV=1 && -	zf-C2H2
PBS vs Control	MGP_BALBcJ_G0027778	Gpr88	-3.1053	2.96060081248379e-13	sp|Q9EPB7|GPR88_MOUSE Probable G-protein coupled receptor 88 OS=Mus musculus OX=10090 GN=Gpr88 PE=2 SV=1 && PF00001:7 transmembrane receptor (rhodopsin family)	-
PBS vs Control	MGP_BALBcJ_G0017195	Oit3	-3.44287	2.9609077872061e-13	sp|Q8R4V5|OIT3_MOUSE Oncoprotein-induced transcript 3 protein OS=Mus musculus OX=10090 GN=Oit3 PE=2 SV=2 && PF00100:Zona pellucida-like domain|PF14670:Coagulation Factor Xa inhibitory site	-
PBS vs Control	MGP_BALBcJ_G0016046	Idh1	-1.46571	3.01118993463702e-13	sp|O88844|IDHC_MOUSE Isocitrate dehydrogenase [NADP] cytoplasmic OS=Mus musculus OX=10090 GN=Idh1 PE=1 SV=2 && -	-
PBS vs Control	MGP_BALBcJ_G0031389	Dusp16	1.94139475271555	3.01908657253208e-13	sp|Q9BY84|DUS16_HUMAN Dual specificity protein phosphatase 16 OS=Homo sapiens OX=9606 GN=DUSP16 PE=1 SV=1 && PF00581:Rhodanese-like domain|PF00782:Dual specificity phosphatase, catalytic domain	-
PBS vs Control	MGP_BALBcJ_G0027687	Cttnbp2nl	1.93373623971731	3.0456797660517e-13	sp|Q99LJ0|CT2NL_MOUSE CTTNBP2 N-terminal-like protein OS=Mus musculus OX=10090 GN=Cttnbp2nl PE=1 SV=1 && PF09727:Cortactin-binding protein-2	-
PBS vs Control	MGP_BALBcJ_G0027049	Car13	1.65470625544713	3.10814119982316e-13	sp|Q9D6N1|CAH13_MOUSE Carbonic anhydrase 13 OS=Mus musculus OX=10090 GN=Ca13 PE=1 SV=1 && PF00194:Eukaryotic-type carbonic anhydrase	-
PBS vs Control	MGP_BALBcJ_G0024424	Gm4841	2.78045824771659	3.15888830364392e-13	sp|Q9QZ85|IIGP1_MOUSE Interferon-inducible GTPase 1 OS=Mus musculus OX=10090 GN=Iigp1 PE=1 SV=2 && PF05049:Interferon-inducible GTPase (IIGP)	-
PBS vs Control	MGP_BALBcJ_G0009916	Clec7a	-1.75816	3.15888830364392e-13	sp|Q6QLQ4|CLC7A_MOUSE C-type lectin domain family 7 member A OS=Mus musculus OX=10090 GN=Clec7a PE=1 SV=3 && PF00059:Lectin C-type domain	-
PBS vs Control	MGP_BALBcJ_G0034414	S1pr5	-4.41774	3.66775538690705e-13	sp|Q91X56|S1PR5_MOUSE Sphingosine 1-phosphate receptor 5 OS=Mus musculus OX=10090 GN=S1pr5 PE=1 SV=1 && PF00001:7 transmembrane receptor (rhodopsin family)	-
PBS vs Control	MGP_BALBcJ_G0023301	Tmem204	-1.70958	3.6861410690106e-13	sp|Q7TQI0|TM204_MOUSE Transmembrane protein 204 OS=Mus musculus OX=10090 GN=Tmem204 PE=1 SV=1 && -	-
PBS vs Control	MGP_BALBcJ_G0016391	Mapkapk2	1.16334456355482	3.71988417856705e-13	sp|P49138|MAPK2_MOUSE MAP kinase-activated protein kinase 2 OS=Mus musculus OX=10090 GN=Mapkapk2 PE=1 SV=2 && PF00069:Protein kinase domain	-
PBS vs Control	MGP_BALBcJ_G0030001	Trafd1	1.71857076835425	4.19679671936009e-13	sp|Q3UDK1|TRAD1_MOUSE TRAF-type zinc finger domain-containing protein 1 OS=Mus musculus OX=10090 GN=Trafd1 PE=1 SV=1 && -	-
PBS vs Control	MGP_BALBcJ_G0022334	Nr4a1	1.52005394772652	4.44353406893023e-13	sp|P12813|NR4A1_MOUSE Nuclear receptor subfamily 4 group A member 1 OS=Mus musculus OX=10090 GN=Nr4a1 PE=1 SV=1 && PF00104:Ligand-binding domain of nuclear hormone receptor|PF00105:Zinc finger, C4 type (two domains)	NGFIB-like
PBS vs Control	MGP_BALBcJ_G0021715	Basp1	1.49224603968891	4.7586160912176e-13	PF05466:Brain acid soluble protein 1 (BASP1 protein)	-
PBS vs Control	MGP_BALBcJ_G0020976	Nid2	-2.11047	5.08922251454974e-13	sp|O88322|NID2_MOUSE Nidogen-2 OS=Mus musculus OX=10090 GN=Nid2 PE=1 SV=2 && PF06119:Nidogen-like|PF07474:G2F domain|PF00058:Low-density lipoprotein receptor repeat class B|PF00086:Thyroglobulin type-1 repeat|PF07645:Calcium-binding EGF domain	-
PBS vs Control	MGP_BALBcJ_G0020914	Emb	1.5646951395714	5.2593204400496e-13	sp|P21995|EMB_MOUSE Embigin OS=Mus musculus OX=10090 GN=Emb PE=1 SV=2 && -	-
PBS vs Control	MGP_BALBcJ_G0017204	Chst3	-1.43304	5.54559682110084e-13	sp|O88199|CHST3_MOUSE Carbohydrate sulfotransferase 3 OS=Mus musculus OX=10090 GN=Chst3 PE=2 SV=1 && -	-
PBS vs Control	MGP_BALBcJ_G0016183	B3gnt7	2.33877418724512	6.59814826201591e-13	sp|Q8K0J2|B3GN7_MOUSE UDP-GlcNAc:betaGal beta-1,3-N-acetylglucosaminyltransferase 7 OS=Mus musculus OX=10090 GN=B3gnt7 PE=2 SV=2 && PF01762:Galactosyltransferase	-
PBS vs Control	MGP_BALBcJ_G0028397	Acer2	2.14852023266895	6.61131843848233e-13	sp|Q8VD53|ACER2_MOUSE Alkaline ceramidase 2 OS=Mus musculus OX=10090 GN=Acer2 PE=1 SV=1 && -	-
PBS vs Control	MGP_BALBcJ_G0026422	Sppl2a	1.33296826923817	6.61132147501719e-13	sp|Q9JJF9|SPP2A_MOUSE Signal peptide peptidase-like 2A OS=Mus musculus OX=10090 GN=Sppl2a PE=1 SV=2 && PF04258:Signal peptide peptidase|PF02225:PA domain	-
PBS vs Control	MGP_BALBcJ_G0021388	Setdb2	1.65974555887988	6.77835593171561e-13	sp|Q8C267|SETB2_MOUSE Histone-lysine N-methyltransferase SETDB2 OS=Mus musculus OX=10090 GN=Setdb2 PE=2 SV=2 && PF01429:Methyl-CpG binding domain|PF05033:Pre-SET motif|PF00856:SET domain	MBD
PBS vs Control	MGP_BALBcJ_G0026698	Chmp4b	1.6042756595528	7.47884263168785e-13	sp|Q9D8B3|CHM4B_MOUSE Charged multivesicular body protein 4b OS=Mus musculus OX=10090 GN=Chmp4b PE=1 SV=2 && -	-
PBS vs Control	MGP_BALBcJ_G0030020	Hvcn1	-1.48356	8.01251466699342e-13	sp|Q3U2S8|HVCN1_MOUSE Voltage-gated hydrogen channel 1 OS=Mus musculus OX=10090 GN=Hvcn1 PE=1 SV=2 && PF16799:C-terminal membrane-localisation domain of ion-channel, VCN1|PF00520:Ion transport protein	-
PBS vs Control	MGP_BALBcJ_G0035300	Plxnb1	-1.67667	8.31316028521254e-13	sp|Q8CJH3|PLXB1_MOUSE Plexin-B1 OS=Mus musculus OX=10090 GN=Plxnb1 PE=1 SV=2 && PF18020:TIG domain found in plexin|PF01403:Sema domain|PF01437:Plexin repeat|PF01833:IPT/TIG domain|PF08337:Plexin cytoplasmic RasGAP domain|PF17960:TIG domain	-
PBS vs Control	MGP_BALBcJ_G0031944	Nfkbib	1.31825903411617	8.96801264297814e-13	sp|Q60778|IKBB_MOUSE NF-kappa-B inhibitor beta OS=Mus musculus OX=10090 GN=Nfkbib PE=1 SV=2 && PF13637:Ankyrin repeats (many copies)|PF12796:Ankyrin repeats (3 copies)	-
PBS vs Control	MGP_BALBcJ_G0015941	Sdpr	-1.95925	9.20983484363669e-13	sp|Q63918|CAVN2_MOUSE Caveolae-associated protein 2 OS=Mus musculus OX=10090 GN=Cavin2 PE=1 SV=3 && PF15237:PTRF/SDPR family	-
PBS vs Control	MGP_BALBcJ_G0018764	Ccl12	3.91194408310495	9.68539857010638e-13	sp|Q62401|CCL12_MOUSE C-C motif chemokine 12 OS=Mus musculus OX=10090 GN=Ccl12 PE=2 SV=1 && PF00048:Small cytokines (intecrine/chemokine), interleukin-8 like	-
PBS vs Control	MGP_BALBcJ_G0029500	Cc2d2a	-2.2871	9.94552993280094e-13	sp|Q8CFW7|C2D2A_MOUSE Coiled-coil and C2 domain-containing protein 2A OS=Mus musculus OX=10090 GN=Cc2d2a PE=1 SV=1 && PF17661:Family of unknown function (DUF5523)|PF15625:CC2D2A N-terminal C2 domain	-
PBS vs Control	MGP_BALBcJ_G0016691	Adamts4	4.93992859870645	9.95565444279184e-13	sp|Q8BNJ2|ATS4_MOUSE A disintegrin and metalloproteinase with thrombospondin motifs 4 OS=Mus musculus OX=10090 GN=Adamts4 PE=2 SV=2 && PF01421:Reprolysin (M12B) family zinc metalloprotease|PF17771:ADAM cysteine-rich domain|PF05986:ADAM-TS Spacer 1|PF00090:Thrombospondin type 1 domain|PF01562:Reprolysin family propeptide	-
PBS vs Control	MGP_BALBcJ_G0024138	Dsc2	-1.77729	1.0318565230035e-12	sp|P55292|DSC2_MOUSE Desmocollin-2 OS=Mus musculus OX=10090 GN=Dsc2 PE=1 SV=1 && PF00028:Cadherin domain|PF08758:Cadherin prodomain like	-
PBS vs Control	MGP_BALBcJ_G0024827	Tmem132a	1.7377071297223	1.03440245525974e-12	sp|Q922P8|T132A_MOUSE Transmembrane protein 132A OS=Mus musculus OX=10090 GN=Tmem132a PE=1 SV=2 && PF15706:Mature oligodendrocyte transmembrane protein, TMEM132D, C-term	-
PBS vs Control	MGP_BALBcJ_G0023532	H2-Ob	-1.24402	1.14545702764642e-12	sp|P13765|DOB_HUMAN HLA class II histocompatibility antigen, DO beta chain OS=Homo sapiens OX=9606 GN=HLA-DOB PE=1 SV=1 && PF07654:Immunoglobulin C1-set domain|PF00969:Class II histocompatibility antigen, beta domain	-
PBS vs Control	MGP_BALBcJ_G0025358	Etl4	-1.89066	1.23666367112345e-12	sp|A2AQ25|SKT_MOUSE Sickle tail protein OS=Mus musculus OX=10090 GN=Skt PE=1 SV=1 && PF03915:Actin interacting protein 3	-
PBS vs Control	MGP_BALBcJ_G0029357	Il6	8.00813903445401	1.24720023193939e-12	sp|P08505|IL6_MOUSE Interleukin-6 OS=Mus musculus OX=10090 GN=Il6 PE=1 SV=1 && PF00489:Interleukin-6/G-CSF/MGF family	-
PBS vs Control	MGP_BALBcJ_G0030923	Dysf	-1.61852	1.35348391747136e-12	sp|Q9ESD7|DYSF_MOUSE Dysferlin OS=Mus musculus OX=10090 GN=Dysf PE=1 SV=3 && PF00168:C2 domain|PF16165:Ferlin C-terminus|PF08150:FerB (NUC096) domain|PF08151:FerI (NUC094) domain|PF08165:FerA (NUC095) domain	-
PBS vs Control	MGP_BALBcJ_G0034272	Nrp1	-1.80999	1.50839905018706e-12	sp|P97333|NRP1_MOUSE Neuropilin-1 OS=Mus musculus OX=10090 GN=Nrp1 PE=1 SV=2 && PF00754:F5/8 type C domain|PF00629:MAM domain, meprin/A5/mu|PF11980:C-terminal domain of neuropilin glycoprotein|PF00431:CUB domain	-
PBS vs Control	MGP_BALBcJ_G0016486	Zfp281	1.56898920600019	1.63105827868586e-12	sp|Q99LI5|ZN281_MOUSE Zinc finger protein 281 OS=Mus musculus OX=10090 GN=Znf281 PE=1 SV=1 && -	zf-C2H2
PBS vs Control	MGP_BALBcJ_G0028711	Mfsd2a	2.9935133951362	1.82830806197771e-12	sp|Q9DA75|NLS1_MOUSE Sodium-dependent lysophosphatidylcholine symporter 1 OS=Mus musculus OX=10090 GN=Mfsd2a PE=1 SV=1 && PF13347:MFS/sugar transport protein	-
PBS vs Control	MGP_BALBcJ_G0032226	Rasip1	1.55126451813745	1.84144317311643e-12	sp|Q3U0S6|RAIN_MOUSE Ras-interacting protein 1 OS=Mus musculus OX=10090 GN=Rasip1 PE=1 SV=3 && PF01843:DIL domain|PF00788:Ras association (RalGDS/AF-6) domain	-
PBS vs Control	MGP_BALBcJ_G0030515	Strip2	1.93071808616451	1.86276845841066e-12	sp|Q8C9H6|STRP2_MOUSE Striatin-interacting proteins 2 OS=Mus musculus OX=10090 GN=Strip2 PE=1 SV=1 && PF11882:Domain of unknown function (DUF3402)|PF07923:N1221-like protein	-
PBS vs Control	MGP_BALBcJ_G0018591	Itgae	-2.19451	1.88934021231086e-12	sp|Q60677|ITAE_MOUSE Integrin alpha-E OS=Mus musculus OX=10090 GN=Itgae PE=2 SV=2 && PF00092:von Willebrand factor type A domain|PF01839:FG-GAP repeat|PF08441:Integrin alpha	-
PBS vs Control	MGP_BALBcJ_G0027933	Ddah1	2.3094879385365	1.92111660282628e-12	sp|Q9CWS0|DDAH1_MOUSE N(G),N(G)-dimethylarginine dimethylaminohydrolase 1 OS=Mus musculus OX=10090 GN=Ddah1 PE=1 SV=3 && PF02274:Amidinotransferase	-
PBS vs Control	MGP_BALBcJ_G0030251	MGP_BALBcJ_G0030251	-4.78055	1.92111660282628e-12	sp|Q6DKI7|PVRIG_HUMAN Transmembrane protein PVRIG OS=Homo sapiens OX=9606 GN=PVRIG PE=1 SV=1 && -	-
PBS vs Control	MGP_BALBcJ_G0004926	Gm15675	-1.69832	1.96517215674506e-12	-	-
PBS vs Control	MGP_BALBcJ_G0029251	Cdk14	-1.84206	1.97273155461908e-12	sp|O35495|CDK14_MOUSE Cyclin-dependent kinase 14 OS=Mus musculus OX=10090 GN=Cdk14 PE=1 SV=2 && -	-
PBS vs Control	MGP_BALBcJ_G0035545	Gpr34	-3.30045	1.98100882515908e-12	sp|Q9R1K6|GPR34_MOUSE Probable G-protein coupled receptor 34 OS=Mus musculus OX=10090 GN=Gpr34 PE=2 SV=1 && PF00001:7 transmembrane receptor (rhodopsin family)	-
PBS vs Control	MGP_BALBcJ_G0035785	Srpk3	-1.99006	1.98100882515908e-12	sp|Q9Z0G2|SRPK3_MOUSE SRSF protein kinase 3 OS=Mus musculus OX=10090 GN=Srpk3 PE=1 SV=1 && PF00069:Protein kinase domain	-
PBS vs Control	MGP_BALBcJ_G0022825	Phldb2	-1.43596	1.98229139504366e-12	sp|Q8K1N2|PHLB2_MOUSE Pleckstrin homology-like domain family B member 2 OS=Mus musculus OX=10090 GN=Phldb2 PE=1 SV=2 && PF00169:PH domain	-
PBS vs Control	MGP_BALBcJ_G0023228	Tnfrsf12a	2.64118271314761	1.98229139504366e-12	sp|Q9CR75|TNR12_MOUSE Tumor necrosis factor receptor superfamily member 12A OS=Mus musculus OX=10090 GN=Tnfrsf12a PE=2 SV=1 && PF12191:Tumour necrosis factor receptor stn_TNFRSF12A_TNFR domain	-
PBS vs Control	MGP_BALBcJ_G0031778	Bcl3	1.77327794268114	1.98935387826716e-12	sp|Q9Z2F6|BCL3_MOUSE B-cell lymphoma 3 protein homolog OS=Mus musculus OX=10090 GN=Bcl3 PE=1 SV=2 && PF12796:Ankyrin repeats (3 copies)	-
PBS vs Control	MGP_BALBcJ_G0029128	Spsb1	2.03668198646385	2.03982530371527e-12	sp|Q9D5L7|SPSB1_MOUSE SPRY domain-containing SOCS box protein 1 OS=Mus musculus OX=10090 GN=Spsb1 PE=1 SV=1 && -	-
PBS vs Control	MGP_BALBcJ_G0031317	Klrb1f	-2.48386	2.15109208010311e-12	sp|Q8VD98|KLRBF_MOUSE Killer cell lectin-like receptor subfamily B member 1F OS=Mus musculus OX=10090 GN=Klrb1f PE=2 SV=1 && PF00059:Lectin C-type domain	-
PBS vs Control	MGP_BALBcJ_G0025030	Fas	1.79418501502442	2.47391900649938e-12	sp|P25446|TNR6_MOUSE Tumor necrosis factor receptor superfamily member 6 OS=Mus musculus OX=10090 GN=Fas PE=1 SV=2 && PF00020:TNFR/NGFR cysteine-rich region|PF00531:Death domain	-
PBS vs Control	MGP_BALBcJ_G0016422	Pik3c2b	-1.96667	2.48648266362097e-12	sp|O00750|P3C2B_HUMAN Phosphatidylinositol 4-phosphate 3-kinase C2 domain-containing subunit beta OS=Homo sapiens OX=9606 GN=PIK3C2B PE=1 SV=2 && PF00613:Phosphoinositide 3-kinase family, accessory domain (PIK domain)|PF00787:PX domain|PF00454:Phosphatidylinositol 3- and 4-kinase|PF00794:PI3-kinase family, ras-binding domain|PF00168:C2 domain|PF00792:Phosphoinositide 3-kinase C2	-
PBS vs Control	MGP_BALBcJ_G0027702	Chil3	2.55818349896833	2.58781144282232e-12	sp|O35744|CHIL3_MOUSE Chitinase-like protein 3 OS=Mus musculus OX=10090 GN=Chil3 PE=1 SV=2 && PF00704:Glycosyl hydrolases family 18	-
PBS vs Control	MGP_BALBcJ_G0024801	Fth1	1.88190647796253	2.65230550294746e-12	sp|P09528|FRIH_MOUSE Ferritin heavy chain OS=Mus musculus OX=10090 GN=Fth1 PE=1 SV=2 && PF00210:Ferritin-like domain	-
PBS vs Control	MGP_BALBcJ_G0019479	Sectm1a	-2.45724	2.71602639496897e-12	sp|Q921W8|SCT1A_MOUSE Secreted and transmembrane protein 1A OS=Mus musculus OX=10090 GN=Sectm1a PE=2 SV=1 && -	-
PBS vs Control	MGP_BALBcJ_G0029832	Mfsd7a	2.13267339332642	2.83586025437619e-12	sp|Q8CE47|S49A3_MOUSE Solute carrier family 49 member A3 OS=Mus musculus OX=10090 GN=Slc49a3 PE=2 SV=1 && PF07690:Major Facilitator Superfamily	-
PBS vs Control	MGP_BALBcJ_G0029738	Cxcl13	2.24649501367384	3.40207592634841e-12	sp|O55038|CXL13_MOUSE C-X-C motif chemokine 13 OS=Mus musculus OX=10090 GN=Cxcl13 PE=1 SV=1 && PF00048:Small cytokines (intecrine/chemokine), interleukin-8 like	-
PBS vs Control	MGP_BALBcJ_G0023492	Adamts10	-1.55427	3.46379837519861e-12	sp|P58459|ATS10_MOUSE A disintegrin and metalloproteinase with thrombospondin motifs 10 OS=Mus musculus OX=10090 GN=Adamts10 PE=2 SV=3 && -	-
PBS vs Control	MGP_BALBcJ_G0010693	MGP_BALBcJ_G0010693	2.3476958395198	3.68193275108839e-12	sp|Q62293|TGTP1_MOUSE T-cell-specific guanine nucleotide triphosphate-binding protein 1 OS=Mus musculus OX=10090 GN=Tgtp1 PE=1 SV=1 && PF05049:Interferon-inducible GTPase (IIGP)	-
PBS vs Control	MGP_BALBcJ_G0022660	Cldn1	2.89468977418124	3.83675974899056e-12	sp|O88551|CLD1_MOUSE Claudin-1 OS=Mus musculus OX=10090 GN=Cldn1 PE=1 SV=1 && PF00822:PMP-22/EMP/MP20/Claudin family	-
PBS vs Control	MGP_BALBcJ_G0027032	Fabp5	1.36426263540671	3.93547208123811e-12	sp|Q05816|FABP5_MOUSE Fatty acid-binding protein 5 OS=Mus musculus OX=10090 GN=Fabp5 PE=1 SV=3 && -	-
PBS vs Control	MGP_BALBcJ_G0023591	Aif1	-1.98969	3.94260488341701e-12	sp|O70200|AIF1_MOUSE Allograft inflammatory factor 1 OS=Mus musculus OX=10090 GN=Aif1 PE=1 SV=1 && -	-
PBS vs Control	MGP_BALBcJ_G0035983	Gpr174	-1.43707	4.10711148626706e-12	sp|Q3U507|GP174_MOUSE Probable G-protein coupled receptor 174 OS=Mus musculus OX=10090 GN=Gpr174 PE=2 SV=1 && PF00001:7 transmembrane receptor (rhodopsin family)	-
PBS vs Control	MGP_BALBcJ_G0021072	Stab1	1.35215042462558	4.78954866439429e-12	sp|Q8R4Y4|STAB1_MOUSE Stabilin-1 OS=Mus musculus OX=10090 GN=Stab1 PE=1 SV=1 && PF00193:Extracellular link domain|PF12947:EGF domain|PF02469:Fasciclin domain	-
PBS vs Control	MGP_BALBcJ_G0027291	Fam198b	-2.41019	4.89181397045218e-12	sp|Q3UPI1|GAK1B_MOUSE Golgi-associated kinase 1B OS=Mus musculus OX=10090 GN=GaskbB PE=2 SV=1 && PF15051:FAM198 protein	-
PBS vs Control	MGP_BALBcJ_G0023304	Clcn7	1.21878071778316	5.30765457344488e-12	sp|O70496|CLCN7_MOUSE H(+)/Cl(-) exchange transporter 7 OS=Mus musculus OX=10090 GN=Clcn7 PE=1 SV=1 && PF00654:Voltage gated chloride channel|PF00571:CBS domain	-
PBS vs Control	MGP_BALBcJ_G0020490	Ogn	-3.50997	5.79222134813653e-12	sp|Q62000|MIME_MOUSE Mimecan OS=Mus musculus OX=10090 GN=Ogn PE=1 SV=1 && PF13855:Leucine rich repeat	-
PBS vs Control	MGP_BALBcJ_G0028025	Gem	1.93123149049306	6.38047038153359e-12	sp|P55041|GEM_MOUSE GTP-binding protein GEM OS=Mus musculus OX=10090 GN=Gem PE=1 SV=2 && PF00071:Ras family	-
PBS vs Control	MGP_BALBcJ_G0031888	Coq8b	1.47033518898639	6.38047038153359e-12	sp|Q566J8|COQ8B_MOUSE Atypical kinase COQ8B, mitochondrial OS=Mus musculus OX=10090 GN=Coq8b PE=1 SV=1 && -	-
PBS vs Control	MGP_BALBcJ_G0022509	Myh11	-1.59965	7.27213280757374e-12	sp|O08638|MYH11_MOUSE Myosin-11 OS=Mus musculus OX=10090 GN=Myh11 PE=1 SV=1 && PF00063:Myosin head (motor domain)|PF01576:Myosin tail|PF02736:Myosin N-terminal SH3-like domain	-
PBS vs Control	novel.810	-	2.35498632890079	8.06019351221519e-12	-	-
PBS vs Control	MGP_BALBcJ_G0034857	Stra6	2.68268667506643	8.53586975421567e-12	sp|O70491|STRA6_MOUSE Receptor for retinol uptake STRA6 OS=Mus musculus OX=10090 GN=Stra6 PE=1 SV=1 && PF14752:Retinol binding protein receptor	-
PBS vs Control	MGP_BALBcJ_G0024084	Map3k8	1.92044793217917	8.60497816394391e-12	sp|Q07174|M3K8_MOUSE Mitogen-activated protein kinase kinase kinase 8 OS=Mus musculus OX=10090 GN=Map3k8 PE=1 SV=1 && PF00069:Protein kinase domain	-
PBS vs Control	MGP_BALBcJ_G0025809	Gpr155	-1.62971	9.70718623485924e-12	sp|Q7Z3F1|GP155_HUMAN Integral membrane protein GPR155 OS=Homo sapiens OX=9606 GN=GPR155 PE=2 SV=2 && PF03547:Membrane transport protein|PF00610:Domain found in Dishevelled, Egl-10, and Pleckstrin (DEP)	-
PBS vs Control	MGP_BALBcJ_G0026783	Lpin3	1.8103056718225	9.81128081235901e-12	sp|Q99PI4|LPIN3_MOUSE Phosphatidate phosphatase LPIN3 OS=Mus musculus OX=10090 GN=Lpin3 PE=1 SV=1 && PF04571:lipin, N-terminal conserved region|PF08235:LNS2 (Lipin/Ned1/Smp2)|PF16876:Lipin/Ned1/Smp2 multi-domain protein middle domain	-
PBS vs Control	MGP_BALBcJ_G0026132	Creb3l1	1.78342219444628	1.02738326140998e-11	sp|Q9Z125|CR3L1_MOUSE Cyclic AMP-responsive element-binding protein 3-like protein 1 OS=Mus musculus OX=10090 GN=Creb3l1 PE=1 SV=2 && PF00170:bZIP transcription factor	TF_bZIP
PBS vs Control	MGP_BALBcJ_G0021222	Pnp	1.60360072402529	1.02738326140998e-11	sp|P23492|PNPH_MOUSE Purine nucleoside phosphorylase OS=Mus musculus OX=10090 GN=Pnp PE=1 SV=2 && PF01048:Phosphorylase superfamily	-
PBS vs Control	MGP_BALBcJ_G0026447	Bcl2l11	1.31703205008882	1.02738326140998e-11	sp|O54918|B2L11_MOUSE Bcl-2-like protein 11 OS=Mus musculus OX=10090 GN=Bcl2l11 PE=1 SV=1 && -	-
PBS vs Control	MGP_BALBcJ_G0019382	Mxra7	-2.29719	1.0617614835759e-11	sp|Q9CZH7|MXRA7_MOUSE Matrix-remodeling-associated protein 7 OS=Mus musculus OX=10090 GN=Mxra7 PE=1 SV=2 && -	-
PBS vs Control	MGP_BALBcJ_G0005643	Mir155hg	2.46757184921969	1.36446263940716e-11	-	-
PBS vs Control	MGP_BALBcJ_G0017610	Gm9847	1.9833731006244	1.44500117840822e-11	-	-
PBS vs Control	MGP_BALBcJ_G0016928	Cnksr3	1.54070165118206	1.64517224879007e-11	sp|Q8BMA3|CNKR3_MOUSE Connector enhancer of kinase suppressor of ras 3 OS=Mus musculus OX=10090 GN=Cnksr3 PE=1 SV=1 && -	-
PBS vs Control	MGP_BALBcJ_G0028076	Gm4951	2.07136835316143	1.64674016426452e-11	sp|Q9QZ85|IIGP1_MOUSE Interferon-inducible GTPase 1 OS=Mus musculus OX=10090 GN=Iigp1 PE=1 SV=2 && -	-
PBS vs Control	novel.284	-	2.09462826223874	1.65380633491808e-11	sp|Q5I2A0|SPA3G_MOUSE Serine protease inhibitor A3G OS=Mus musculus OX=10090 GN=Serpina3g PE=1 SV=2 && -	-
PBS vs Control	MGP_BALBcJ_G0019816	Arg2	2.08025500386451	1.67877621967106e-11	sp|O08691|ARGI2_MOUSE Arginase-2, mitochondrial OS=Mus musculus OX=10090 GN=Arg2 PE=1 SV=1 && PF00491:Arginase family	-
PBS vs Control	MGP_BALBcJ_G0030276	Mafk	1.09733334440361	1.68216164524664e-11	sp|Q61827|MAFK_MOUSE Transcription factor MafK OS=Mus musculus OX=10090 GN=Mafk PE=1 SV=1 && PF03131:bZIP Maf transcription factor	TF_bZIP
PBS vs Control	MGP_BALBcJ_G0030138	Lat2	-1.55755	1.6951346424566e-11	sp|Q9JHL0|NTAL_MOUSE Linker for activation of T-cells family member 2 OS=Mus musculus OX=10090 GN=Lat2 PE=1 SV=1 && PF15703:Linker for activation of T-cells family member 2	-
PBS vs Control	MGP_BALBcJ_G0034301	Birc2	1.16333946014057	1.75304485180359e-11	sp|Q62210|BIRC2_MOUSE Baculoviral IAP repeat-containing protein 2 OS=Mus musculus OX=10090 GN=Birc2 PE=1 SV=1 && PF13920:Zinc finger, C3HC4 type (RING finger)|PF00619:Caspase recruitment domain|PF00653:Inhibitor of Apoptosis domain	-
PBS vs Control	MGP_BALBcJ_G0019798	Plekhg3	-1.6392	1.7774437466699e-11	sp|Q4VAC9|PKHG3_MOUSE Pleckstrin homology domain-containing family G member 3 OS=Mus musculus OX=10090 GN=Plekhg3 PE=1 SV=2 && PF00621:RhoGEF domain|PF00169:PH domain	-
PBS vs Control	MGP_BALBcJ_G0022121	Nfam1	-1.32087	1.80454622624926e-11	sp|Q8R4V1|NFAM1_MOUSE NFAT activation molecule 1 OS=Mus musculus OX=10090 GN=Nfam1 PE=1 SV=1 && -	-
PBS vs Control	MGP_BALBcJ_G0026315	Dll4	1.86377905626029	1.81106765262587e-11	sp|Q9JI71|DLL4_MOUSE Delta-like protein 4 OS=Mus musculus OX=10090 GN=Dll4 PE=1 SV=2 && PF07657:N terminus of Notch ligand|PF00008:EGF-like domain|PF01414:Delta serrate ligand	-
PBS vs Control	MGP_BALBcJ_G0033971	Cdh8	-5.19946	1.81195836055938e-11	sp|P97291|CADH8_MOUSE Cadherin-8 OS=Mus musculus OX=10090 GN=Cdh8 PE=1 SV=2 && PF01049:Cadherin cytoplasmic region|PF00028:Cadherin domain	-
PBS vs Control	MGP_BALBcJ_G0026527	Bmp2	-1.79546	1.86343388774259e-11	sp|P21274|BMP2_MOUSE Bone morphogenetic protein 2 OS=Mus musculus OX=10090 GN=Bmp2 PE=1 SV=3 && -	-
PBS vs Control	MGP_BALBcJ_G0029741	Fras1	-2.61448	1.87335539213526e-11	sp|Q80T14|FRAS1_MOUSE Extracellular matrix organizing protein FRAS1 OS=Mus musculus OX=10090 GN=Fras1 PE=1 SV=2 && -	-
PBS vs Control	novel.721	-	-4.48394	1.90136435157564e-11	-	-
PBS vs Control	MGP_BALBcJ_G0019404	Dnah17	1.67502682077425	1.95085389597769e-11	sp|Q69Z23|DYH17_MOUSE Dynein axonemal heavy chain 17 OS=Mus musculus OX=10090 GN=Dnah17 PE=1 SV=2 && PF12775:P-loop containing dynein motor region|PF03028:Dynein heavy chain region D6 P-loop domain|PF12774:Hydrolytic ATP binding site of dynein motor region|PF17852:Dynein heavy chain AAA lid domain|PF12781:ATP-binding dynein motor region|PF18198:Dynein heavy chain AAA lid domain|PF08385:Dynein hea…	-
PBS vs Control	MGP_BALBcJ_G0021316	Psme2	1.65360958630966	1.96394197256321e-11	sp|P97372|PSME2_MOUSE Proteasome activator complex subunit 2 OS=Mus musculus OX=10090 GN=Psme2 PE=1 SV=4 && PF02251:Proteasome activator pa28 alpha subunit|PF02252:Proteasome activator pa28 beta subunit	-
PBS vs Control	MGP_BALBcJ_G0019883	Ltbp2	-1.76898	2.0544860457268e-11	sp|O08999|LTBP2_MOUSE Latent-transforming growth factor beta-binding protein 2 OS=Mus musculus OX=10090 GN=Ltbp2 PE=1 SV=2 && PF07645:Calcium-binding EGF domain|PF00683:TB domain	-
PBS vs Control	MGP_BALBcJ_G0030823	Gng12	1.35707828321397	2.13212734000346e-11	sp|Q9DAS9|GBG12_MOUSE Guanine nucleotide-binding protein G(I)/G(S)/G(O) subunit gamma-12 OS=Mus musculus OX=10090 GN=Gng12 PE=1 SV=3 && -	-
PBS vs Control	MGP_BALBcJ_G0025842	Ttn	-2.15473	2.48525374594301e-11	sp|A2ASS6|TITIN_MOUSE Titin OS=Mus musculus OX=10090 GN=Ttn PE=1 SV=1 && PF07679:Immunoglobulin I-set domain|PF02818:PPAK motif|PF00041:Fibronectin type III domain|PF18362:Tri-helix bundle domain|PF00069:Protein kinase domain|PF09042:Titin Z	-
PBS vs Control	MGP_BALBcJ_G0018911	Col1a1	-1.30462	2.53420959644167e-11	sp|P11087|CO1A1_MOUSE Collagen alpha-1(I) chain OS=Mus musculus OX=10090 GN=Col1a1 PE=1 SV=4 && PF00093:von Willebrand factor type C domain|PF01410:Fibrillar collagen C-terminal domain|PF01391:Collagen triple helix repeat (20 copies)	-
PBS vs Control	MGP_BALBcJ_G0033731	Mvb12a	1.46873578000145	2.62829653407537e-11	sp|Q78HU3|MB12A_MOUSE Multivesicular body subunit 12A OS=Mus musculus OX=10090 GN=Mvb12a PE=1 SV=1 && PF10240:Multivesicular body subunit 12	-
PBS vs Control	MGP_BALBcJ_G0033304	Cd209b	-2.54435	2.64254557467483e-11	sp|Q8CJ91|C209B_MOUSE CD209 antigen-like protein B OS=Mus musculus OX=10090 GN=Cd209b PE=1 SV=2 && PF00059:Lectin C-type domain	-
PBS vs Control	MGP_BALBcJ_G0022908	Epha3	-2.62984	2.6657652914499e-11	sp|P29319|EPHA3_MOUSE Ephrin type-A receptor 3 OS=Mus musculus OX=10090 GN=Epha3 PE=1 SV=1 && PF01404:Ephrin receptor ligand binding domain|PF07647:SAM domain (Sterile alpha motif)|PF00041:Fibronectin type III domain|PF07714:Protein tyrosine kinase|PF07699:Putative ephrin-receptor like|PF14575:Ephrin type-A receptor 2 transmembrane domain	-
PBS vs Control	MGP_BALBcJ_G0032962	Sbk1	-1.24632	2.77129451210763e-11	sp|Q8QZX0|SBK1_MOUSE Serine/threonine-protein kinase SBK1 OS=Mus musculus OX=10090 GN=Sbk1 PE=2 SV=1 && -	-
PBS vs Control	MGP_BALBcJ_G0023275	Slc9a3r2	-1.73835	2.90524824175924e-11	sp|Q9JHL1|NHRF2_MOUSE Na(+)/H(+) exchange regulatory cofactor NHE-RF2 OS=Mus musculus OX=10090 GN=Slc9a3r2 PE=1 SV=2 && PF00595:PDZ domain|PF09007:EBP50, C-terminal	-
PBS vs Control	MGP_BALBcJ_G0022836	Retnlg	-3.06221	2.93685966228038e-11	sp|Q8K426|RETNG_MOUSE Resistin-like gamma OS=Mus musculus OX=10090 GN=Retnlg PE=1 SV=1 && PF06954:Resistin	-
PBS vs Control	MGP_BALBcJ_G0022921	Robo2	-2.01042	2.9658305598346e-11	sp|Q7TPD3|ROBO2_MOUSE Roundabout homolog 2 OS=Mus musculus OX=10090 GN=Robo2 PE=1 SV=2 && PF13927:Immunoglobulin domain|PF07679:Immunoglobulin I-set domain|PF00041:Fibronectin type III domain	-
PBS vs Control	novel.555	-	-1.97147	3.05068769736474e-11	sp|P11369|LORF2_MOUSE LINE-1 retrotransposable element ORF2 protein OS=Mus musculus OX=10090 GN=Pol PE=1 SV=2 && -	-
PBS vs Control	MGP_BALBcJ_G0005979	Gm13994	-3.57305	3.06141984492775e-11	-	-
PBS vs Control	MGP_BALBcJ_G0016468	Nav1	-1.95143	3.06585197486621e-11	sp|Q8CH77|NAV1_MOUSE Neuron navigator 1 OS=Mus musculus OX=10090 GN=Nav1 PE=1 SV=2 && -	-
PBS vs Control	MGP_BALBcJ_G0036035	Xkrx	-2.14359	3.19112678456659e-11	sp|Q5GH68|XKR2_MOUSE XK-related protein 2 OS=Mus musculus OX=10090 GN=Xkrx PE=2 SV=1 && PF09815:XK-related protein	-
PBS vs Control	MGP_BALBcJ_G0026862	Cd40	1.37316092659518	3.44331284065863e-11	sp|P27512|TNR5_MOUSE Tumor necrosis factor receptor superfamily member 5 OS=Mus musculus OX=10090 GN=Cd40 PE=1 SV=3 && PF00020:TNFR/NGFR cysteine-rich region	-
PBS vs Control	MGP_BALBcJ_G0017045	Lama2	-2.16389	3.58994480363815e-11	sp|Q60675|LAMA2_MOUSE Laminin subunit alpha-2 OS=Mus musculus OX=10090 GN=Lama2 PE=1 SV=2 && PF00053:Laminin EGF domain|PF06009:Laminin Domain II|PF00052:Laminin B (Domain IV)|PF02210:Laminin G domain|PF06008:Laminin Domain I|PF00055:Laminin N-terminal (Domain VI)|PF00054:Laminin G domain	-
PBS vs Control	MGP_BALBcJ_G0019477	Cd7	-1.92444	3.58994480363815e-11	sp|P50283|CD7_MOUSE T-cell antigen CD7 OS=Mus musculus OX=10090 GN=Cd7 PE=1 SV=1 && PF07686:Immunoglobulin V-set domain	-
PBS vs Control	MGP_BALBcJ_G0020902	Snx18	1.37349274068516	3.62675187974208e-11	sp|Q91ZR2|SNX18_MOUSE Sorting nexin-18 OS=Mus musculus OX=10090 GN=Snx18 PE=1 SV=1 && PF10456:WASP-binding domain of Sorting nexin protein|PF00787:PX domain|PF14604:Variant SH3 domain	-
PBS vs Control	MGP_BALBcJ_G0027234	Mme	-1.68598	3.80887178180009e-11	sp|Q61391|NEP_MOUSE Neprilysin OS=Mus musculus OX=10090 GN=Mme PE=1 SV=3 && -	-
PBS vs Control	MGP_BALBcJ_G0028994	Nbl1	1.67115217656181	3.92784728502305e-11	sp|Q61477|NBL1_MOUSE Neuroblastoma suppressor of tumorigenicity 1 OS=Mus musculus OX=10090 GN=Nbl1 PE=1 SV=2 && PF03045:DAN domain	-
PBS vs Control	MGP_BALBcJ_G0021945	Parp10	1.57930461164533	4.20107368066184e-11	sp|Q8CIE4|PAR10_MOUSE Protein mono-ADP-ribosyltransferase PARP10 OS=Mus musculus OX=10090 GN=Parp10 PE=2 SV=1 && -	-
PBS vs Control	novel.684	-	1.72511266737165	4.28022136694392e-11	sp|P09411|PGK1_MOUSE Phosphoglycerate kinase 1 OS=Mus musculus OX=10090 GN=Pgk1 PE=1 SV=4 && PF00162:Phosphoglycerate kinase	-
PBS vs Control	MGP_BALBcJ_G0034640	Clmp	1.62805716094163	4.5278424138589e-11	sp|Q8R373|CLMP_MOUSE CXADR-like membrane protein OS=Mus musculus OX=10090 GN=Clmp PE=1 SV=1 && PF13927:Immunoglobulin domain|PF07686:Immunoglobulin V-set domain	-
PBS vs Control	MGP_BALBcJ_G0015807	Il17a	8.79649887008174	4.55020594256382e-11	sp|Q62386|IL17_MOUSE Interleukin-17A OS=Mus musculus OX=10090 GN=Il17a PE=1 SV=1 && PF06083:Interleukin-17	-
PBS vs Control	MGP_BALBcJ_G0033638	Sh2d4a	-2.22555	4.82310128188191e-11	sp|Q9D7V1|SH24A_MOUSE SH2 domain-containing protein 4A OS=Mus musculus OX=10090 GN=Sh2d4a PE=1 SV=1 && PF00017:SH2 domain	-
PBS vs Control	MGP_BALBcJ_G0022460	Abat	-2.06283	4.82859092989228e-11	sp|P61922|GABT_MOUSE 4-aminobutyrate aminotransferase, mitochondrial OS=Mus musculus OX=10090 GN=Abat PE=1 SV=1 && -	-
PBS vs Control	MGP_BALBcJ_G0034302	Birc3	1.33185746978837	5.03515099224374e-11	sp|O08863|BIRC3_MOUSE Baculoviral IAP repeat-containing protein 3 OS=Mus musculus OX=10090 GN=Birc3 PE=1 SV=2 && PF00653:Inhibitor of Apoptosis domain	-
PBS vs Control	MGP_BALBcJ_G0023959	Tgif1	1.26931177134096	5.29023251518395e-11	-	-
PBS vs Control	MGP_BALBcJ_G0018147	Irgm1	1.89327416704661	5.29023251518395e-11	-	-
PBS vs Control	MGP_BALBcJ_G0022733	Adcy5	-1.6583	5.37507565173065e-11	sp|P84309|ADCY5_MOUSE Adenylate cyclase type 5 OS=Mus musculus OX=10090 GN=Adcy5 PE=1 SV=2 && -	-
PBS vs Control	novel.458	-	-5.0738	5.39444102980812e-11	-	-
PBS vs Control	MGP_BALBcJ_G0027176	Lhfp	-1.16693	5.9102820524306e-11	sp|Q8BM86|LHPL6_MOUSE LHFPL tetraspan subfamily member 6 protein OS=Mus musculus OX=10090 GN=Lhfpl6 PE=2 SV=1 && -	-
PBS vs Control	MGP_BALBcJ_G0019580	Rnf144a	-1.55509	5.94994163857347e-11	sp|Q925F3|R144A_MOUSE E3 ubiquitin-protein ligase RNF144A OS=Mus musculus OX=10090 GN=Rnf144a PE=1 SV=1 && -	-
PBS vs Control	MGP_BALBcJ_G0020009	Serpina3c	3.66037329672353	5.99886919491526e-11	sp|P29621|SPA3C_MOUSE Serine protease inhibitor A3C OS=Mus musculus OX=10090 GN=Serpina3c PE=2 SV=1 && -	-
PBS vs Control	MGP_BALBcJ_G0033960	Mmp15	-1.95112	6.22842452906701e-11	sp|O54732|MMP15_MOUSE Matrix metalloproteinase-15 OS=Mus musculus OX=10090 GN=Mmp15 PE=2 SV=1 && PF01471:Putative peptidoglycan binding domain|PF00045:Hemopexin|PF00413:Matrixin|PF11857:Domain of unknown function (DUF3377)	-
PBS vs Control	MGP_BALBcJ_G0019352	Galk1	1.47550476160241	6.22887254788658e-11	sp|Q9R0N0|GALK1_MOUSE Galactokinase OS=Mus musculus OX=10090 GN=Galk1 PE=1 SV=2 && PF10509:Galactokinase galactose-binding signature|PF00288:GHMP kinases N terminal domain|PF08544:GHMP kinases C terminal	-
PBS vs Control	MGP_BALBcJ_G0023981	Xdh	1.71090461113073	6.30109893993653e-11	sp|Q00519|XDH_MOUSE Xanthine dehydrogenase/oxidase OS=Mus musculus OX=10090 GN=Xdh PE=1 SV=5 && PF03450:CO dehydrogenase flavoprotein C-terminal domain|PF01799:[2Fe-2S] binding domain|PF00941:FAD binding domain in molybdopterin dehydrogenase|PF01315:Aldehyde oxidase and xanthine dehydrogenase, a/b hammerhead domain|PF00111:2Fe-2S iron-sulfur cluster binding domain|PF02738:Molybdopterin-binding do…	-
PBS vs Control	MGP_BALBcJ_G0017567	Dram1	1.61081723659252	6.41120350214964e-11	sp|Q9DC58|DRAM1_MOUSE DNA damage-regulated autophagy modulator protein 1 OS=Mus musculus OX=10090 GN=Dram1 PE=2 SV=2 && -	-
PBS vs Control	MGP_BALBcJ_G0033405	Gm15056	4.79231569105891	6.47494935478271e-11	-	-
PBS vs Control	MGP_BALBcJ_G0033557	Pdlim3	-3.79692	6.56915346066417e-11	sp|O70209|PDLI3_MOUSE PDZ and LIM domain protein 3 OS=Mus musculus OX=10090 GN=Pdlim3 PE=1 SV=1 && PF15936:Domain of unknown function (DUF4749)|PF00412:LIM domain|PF00595:PDZ domain	-
PBS vs Control	MGP_BALBcJ_G0034116	Ldhd	2.91959843889473	6.78527643701895e-11	sp|Q7TNG8|LDHD_MOUSE Probable D-lactate dehydrogenase, mitochondrial OS=Mus musculus OX=10090 GN=Ldhd PE=1 SV=1 && -	-
PBS vs Control	MGP_BALBcJ_G0030734	Tax1bp1	1.0444145752061	7.3338925219531e-11	sp|Q3UKC1|TAXB1_MOUSE Tax1-binding protein 1 homolog OS=Mus musculus OX=10090 GN=Tax1bp1 PE=1 SV=2 && -	-
PBS vs Control	MGP_BALBcJ_G0021856	Myc	1.2533296220867	7.47323364437188e-11	sp|P01108|MYC_MOUSE Myc proto-oncogene protein OS=Mus musculus OX=10090 GN=Myc PE=1 SV=1 && PF02344:Myc leucine zipper domain|PF01056:Myc amino-terminal region|PF00010:Helix-loop-helix DNA-binding domain	bHLH
PBS vs Control	MGP_BALBcJ_G0032271	Tmem86a	-1.60249	7.93596424778551e-11	sp|Q9D8N3|TM86A_MOUSE Lysoplasmalogenase-like protein TMEM86A OS=Mus musculus OX=10090 GN=Tmem86a PE=2 SV=1 && -	-
PBS vs Control	MGP_BALBcJ_G0026346	MGP_BALBcJ_G0026346	-1.95109	8.7624410949637e-11	sp|Q80TF6|STAR9_MOUSE StAR-related lipid transfer protein 9 OS=Mus musculus OX=10090 GN=Stard9 PE=1 SV=2 && PF00225:Kinesin motor domain	-
PBS vs Control	MGP_BALBcJ_G0033000	Mvp	1.4621708548577	8.90933583785888e-11	-	-
PBS vs Control	MGP_BALBcJ_G0035973	MGP_BALBcJ_G0035973	1.41714622837393	8.95741735461291e-11	sp|P09411|PGK1_MOUSE Phosphoglycerate kinase 1 OS=Mus musculus OX=10090 GN=Pgk1 PE=1 SV=4 && PF00162:Phosphoglycerate kinase	-
PBS vs Control	MGP_BALBcJ_G0030784	Herc6	1.72548581961271	9.02053643024321e-11	sp|F2Z461|HERC6_MOUSE E3 ISG15--protein ligase Herc6 OS=Mus musculus OX=10090 GN=Herc6 PE=2 SV=1 && PF13540:Regulator of chromosome condensation (RCC1) repeat|PF00415:Regulator of chromosome condensation (RCC1) repeat|PF00632:HECT-domain (ubiquitin-transferase)	-
PBS vs Control	MGP_BALBcJ_G0021353	Gzmb	1.84080086296817	9.42523595186793e-11	sp|P04187|GRAB_MOUSE Granzyme B(G,H) OS=Mus musculus OX=10090 GN=Gzmb PE=1 SV=1 && PF00089:Trypsin	-
PBS vs Control	MGP_BALBcJ_G0019373	Sphk1	1.84484926467267	9.8923219571937e-11	sp|Q8CI15|SPHK1_MOUSE Sphingosine kinase 1 OS=Mus musculus OX=10090 GN=Sphk1 PE=1 SV=1 && -	-
PBS vs Control	MGP_BALBcJ_G0030056	Hcar2	1.68292360571555	1.02901152434629e-10	sp|Q9EP66|HCAR2_MOUSE Hydroxycarboxylic acid receptor 2 OS=Mus musculus OX=10090 GN=Hcar2 PE=1 SV=1 && PF00001:7 transmembrane receptor (rhodopsin family)	-
PBS vs Control	MGP_BALBcJ_G0034459	Bmper	2.33172335198097	1.03931556379788e-10	sp|Q8CJ69|BMPER_MOUSE BMP-binding endothelial regulator protein OS=Mus musculus OX=10090 GN=Bmper PE=1 SV=1 && PF00093:von Willebrand factor type C domain|PF08742:C8 domain|PF01826:Trypsin Inhibitor like cysteine rich domain|PF00094:von Willebrand factor type D domain	-
PBS vs Control	MGP_BALBcJ_G0024496	Ptpn2	1.20354952750503	1.08027102393403e-10	sp|Q06180|PTN2_MOUSE Tyrosine-protein phosphatase non-receptor type 2 OS=Mus musculus OX=10090 GN=Ptpn2 PE=1 SV=2 && PF00102:Protein-tyrosine phosphatase	-
PBS vs Control	MGP_BALBcJ_G0027262	1110032F04Rik	2.2490180852337	1.15330076729561e-10	sp|E9Q0B3|CC080_MOUSE Uncharacterized membrane protein C3orf80 homolog OS=Mus musculus OX=10090 PE=2 SV=1 && -	-
PBS vs Control	MGP_BALBcJ_G0018079	Stk10	-1.16038	1.15391805754569e-10	sp|O55098|STK10_MOUSE Serine/threonine-protein kinase 10 OS=Mus musculus OX=10090 GN=Stk10 PE=1 SV=2 && -	-
PBS vs Control	MGP_BALBcJ_G0023493	Myo1f	-1.34227	1.33089475592226e-10	sp|O00160|MYO1F_HUMAN Unconventional myosin-If OS=Homo sapiens OX=9606 GN=MYO1F PE=1 SV=3 && PF06017:Unconventional myosin tail, actin- and lipid-binding|PF00063:Myosin head (motor domain)|PF14604:Variant SH3 domain	-
PBS vs Control	MGP_BALBcJ_G0027112	Gnb4	1.29370081864436	1.36975851169692e-10	sp|P29387|GBB4_MOUSE Guanine nucleotide-binding protein subunit beta-4 OS=Mus musculus OX=10090 GN=Gnb4 PE=1 SV=4 && PF00400:WD domain, G-beta repeat	-
PBS vs Control	MGP_BALBcJ_G0026720	Eif6	1.21411335004846	1.39991609186377e-10	sp|O55135|IF6_MOUSE Eukaryotic translation initiation factor 6 OS=Mus musculus OX=10090 GN=Eif6 PE=1 SV=2 && PF01912:eIF-6 family	-
PBS vs Control	MGP_BALBcJ_G0026432	Dusp2	1.43480905865813	1.43974451509553e-10	sp|Q05922|DUS2_MOUSE Dual specificity protein phosphatase 2 OS=Mus musculus OX=10090 GN=Dusp2 PE=1 SV=2 && PF00782:Dual specificity phosphatase, catalytic domain|PF00581:Rhodanese-like domain	-
PBS vs Control	MGP_BALBcJ_G0030450	Cav2	-2.14654	1.46247979616652e-10	sp|Q9WVC3|CAV2_MOUSE Caveolin-2 OS=Mus musculus OX=10090 GN=Cav2 PE=1 SV=1 && PF01146:Caveolin	-
PBS vs Control	MGP_BALBcJ_G0021802	Csmd3	-3.29999	1.4962548361883e-10	sp|Q80T79|CSMD3_MOUSE CUB and sushi domain-containing protein 3 OS=Mus musculus OX=10090 GN=Csmd3 PE=1 SV=3 && PF00084:Sushi repeat (SCR repeat)|PF00431:CUB domain	-
PBS vs Control	MGP_BALBcJ_G0020007	Serpina3a	-8.40366	1.58533150984737e-10	sp|Q6P4P1|SPA3A_MOUSE Serine protease inhibitor A3A OS=Mus musculus OX=10090 GN=Serpina3a PE=1 SV=2 && PF00079:Serpin (serine protease inhibitor)	-
PBS vs Control	MGP_BALBcJ_G0026964	Lama5	1.61417688816776	1.5895052286115e-10	sp|Q61001|LAMA5_MOUSE Laminin subunit alpha-5 OS=Mus musculus OX=10090 GN=Lama5 PE=1 SV=4 && PF06009:Laminin Domain II|PF00052:Laminin B (Domain IV)|PF06008:Laminin Domain I|PF02210:Laminin G domain|PF00053:Laminin EGF domain	-
PBS vs Control	MGP_BALBcJ_G0017630	Gad1-ps	-4.63551	1.61334975265815e-10	sp|P18088|DCE1_RAT Glutamate decarboxylase 1 OS=Rattus norvegicus OX=10116 GN=Gad1 PE=2 SV=1 && PF00282:Pyridoxal-dependent decarboxylase conserved domain	-
PBS vs Control	MGP_BALBcJ_G0025511	Ntng2	1.61884218567475	1.65650973680949e-10	sp|Q8R4F1|NTNG2_MOUSE Netrin-G2 OS=Mus musculus OX=10090 GN=Ntng2 PE=1 SV=2 && PF00053:Laminin EGF domain|PF00055:Laminin N-terminal (Domain VI)	-
PBS vs Control	MGP_BALBcJ_G0033332	Col4a1	1.77230555237389	1.66040101923678e-10	sp|P02463|CO4A1_MOUSE Collagen alpha-1(IV) chain OS=Mus musculus OX=10090 GN=Col4a1 PE=1 SV=4 && PF01391:Collagen triple helix repeat (20 copies)|PF01413:C-terminal tandem repeated domain in type 4 procollagen	-
PBS vs Control	MGP_BALBcJ_G0030191	Plod3	1.1896150648948	1.66040101923678e-10	sp|Q9R0E1|PLOD3_MOUSE Multifunctional procollagen lysine hydroxylase and glycosyltransferase LH3 OS=Mus musculus OX=10090 GN=Plod3 PE=1 SV=1 && -	-
PBS vs Control	MGP_BALBcJ_G0003299	Gm4524	-3.39067	1.67171864153972e-10	-	-
PBS vs Control	MGP_BALBcJ_G0022659	P3h2	-1.61765	1.6783784995833e-10	sp|Q8CG71|P3H2_MOUSE Prolyl 3-hydroxylase 2 OS=Mus musculus OX=10090 GN=P3h2 PE=1 SV=1 && PF13640:2OG-Fe(II) oxygenase superfamily	-
PBS vs Control	MGP_BALBcJ_G0033990	Rrad	1.71143767844917	1.72451178265944e-10	sp|O88667|RAD_MOUSE GTP-binding protein RAD OS=Mus musculus OX=10090 GN=Rrad PE=1 SV=1 && -	-
PBS vs Control	MGP_BALBcJ_G0025319	Il2ra	1.75084344451629	1.76030620121479e-10	sp|P01590|IL2RA_MOUSE Interleukin-2 receptor subunit alpha OS=Mus musculus OX=10090 GN=Il2ra PE=2 SV=1 && -	-
PBS vs Control	MGP_BALBcJ_G0024693	Ltbp3	-1.2193	1.95477079433407e-10	sp|Q61810|LTBP3_MOUSE Latent-transforming growth factor beta-binding protein 3 OS=Mus musculus OX=10090 GN=Ltbp3 PE=1 SV=4 && PF00683:TB domain|PF07645:Calcium-binding EGF domain	-
PBS vs Control	MGP_BALBcJ_G0034233	Rhou	1.57618301922938	1.95477079433407e-10	sp|Q9EQT3|RHOU_MOUSE Rho-related GTP-binding protein RhoU OS=Mus musculus OX=10090 GN=Rhou PE=2 SV=1 && -	-
PBS vs Control	MGP_BALBcJ_G0028974	Sh2d5	1.72406834293395	1.95865696611611e-10	sp|Q8JZW5|SH2D5_MOUSE SH2 domain-containing protein 5 OS=Mus musculus OX=10090 GN=Sh2d5 PE=1 SV=3 && -	-
PBS vs Control	MGP_BALBcJ_G0033502	Gsr	1.05062162384076	1.96315126337266e-10	sp|P47791|GSHR_MOUSE Glutathione reductase, mitochondrial OS=Mus musculus OX=10090 GN=Gsr PE=1 SV=3 && PF07992:Pyridine nucleotide-disulphide oxidoreductase|PF02852:Pyridine nucleotide-disulphide oxidoreductase, dimerisation domain	-
PBS vs Control	MGP_BALBcJ_G0030678	Rarres2	1.3827860566659	1.96315126337266e-10	sp|Q9DD06|RARR2_MOUSE Retinoic acid receptor responder protein 2 OS=Mus musculus OX=10090 GN=Rarres2 PE=1 SV=1 && -	-
PBS vs Control	MGP_BALBcJ_G0026603	Cst7	1.48095105842442	2.01250493071224e-10	sp|O89098|CYTF_MOUSE Cystatin-F OS=Mus musculus OX=10090 GN=Cst7 PE=2 SV=1 && PF00031:Cystatin domain	-
PBS vs Control	MGP_BALBcJ_G0031417	Ptpro	-2.22336	2.12864911560714e-10	sp|E9Q612|PTPRO_MOUSE Receptor-type tyrosine-protein phosphatase O OS=Mus musculus OX=10090 GN=Ptpro PE=1 SV=1 && PF00102:Protein-tyrosine phosphatase|PF00041:Fibronectin type III domain	-
PBS vs Control	MGP_BALBcJ_G0022132	Tspo	1.45815744191612	2.15917327972392e-10	sp|P50637|TSPO_MOUSE Translocator protein OS=Mus musculus OX=10090 GN=Tspo PE=1 SV=1 && PF03073:TspO/MBR family	-
PBS vs Control	MGP_BALBcJ_G0029275	Sema3a	1.5165867750895	2.1698169963453e-10	sp|O08665|SEM3A_MOUSE Semaphorin-3A OS=Mus musculus OX=10090 GN=Sema3a PE=1 SV=2 && PF01403:Sema domain	-
PBS vs Control	MGP_BALBcJ_G0031782	Pvr	1.69692254758855	2.24579451382569e-10	sp|Q92692|NECT2_HUMAN Nectin-2 OS=Homo sapiens OX=9606 GN=NECTIN2 PE=1 SV=1 && PF08205:CD80-like C2-set immunoglobulin domain|PF07686:Immunoglobulin V-set domain	-
PBS vs Control	MGP_BALBcJ_G0024437	Camk2a	-2.6449	2.2481209299178e-10	sp|P11798|KCC2A_MOUSE Calcium/calmodulin-dependent protein kinase type II subunit alpha OS=Mus musculus OX=10090 GN=Camk2a PE=1 SV=2 && -	-
PBS vs Control	MGP_BALBcJ_G0031289	Fgf23	4.04131194837467	2.28102946973246e-10	sp|Q9EPC2|FGF23_MOUSE Fibroblast growth factor 23 OS=Mus musculus OX=10090 GN=Fgf23 PE=1 SV=1 && PF00167:Fibroblast growth factor	-
PBS vs Control	MGP_BALBcJ_G0018390	Adora2b	2.33627309554564	2.44094529383567e-10	sp|Q60614|AA2BR_MOUSE Adenosine receptor A2b OS=Mus musculus OX=10090 GN=Adora2b PE=2 SV=2 && PF00001:7 transmembrane receptor (rhodopsin family)	-
PBS vs Control	MGP_BALBcJ_G0021728	Ctnnd2	-2.34971	2.47735972734462e-10	sp|O35927|CTND2_MOUSE Catenin delta-2 OS=Mus musculus OX=10090 GN=Ctnnd2 PE=1 SV=1 && -	-
PBS vs Control	MGP_BALBcJ_G0003836	MGP_BALBcJ_G0003836	4.35114006345938	2.65737803906732e-10	-	-
PBS vs Control	MGP_BALBcJ_G0016027	Adam23	-1.72201	2.85607669331895e-10	sp|Q9R1V7|ADA23_MOUSE Disintegrin and metalloproteinase domain-containing protein 23 OS=Mus musculus OX=10090 GN=Adam23 PE=1 SV=1 && -	-
PBS vs Control	MGP_BALBcJ_G0016582	Tnn	1.59175846601581	2.88023766706192e-10	sp|Q80Z71|TENN_MOUSE Tenascin-N OS=Mus musculus OX=10090 GN=Tnn PE=1 SV=2 && PF00147:Fibrinogen beta and gamma chains, C-terminal globular domain|PF00041:Fibronectin type III domain	-
PBS vs Control	MGP_BALBcJ_G0017618	Dcn	1.33841228404666	2.939606536415e-10	sp|P28654|PGS2_MOUSE Decorin OS=Mus musculus OX=10090 GN=Dcn PE=1 SV=1 && PF01462:Leucine rich repeat N-terminal domain|PF13855:Leucine rich repeat	-
PBS vs Control	novel.105	-	4.87654454805244	3.03768662419865e-10	sp|P11260|LORF1_MOUSE LINE-1 retrotransposable element ORF1 protein OS=Mus musculus OX=10090 GN=Lire1 PE=1 SV=2 && -	-
PBS vs Control	MGP_BALBcJ_G0021547	Lacc1	1.20096122314071	3.13558773755485e-10	sp|Q8BZT9|LACC1_MOUSE Purine nucleoside phosphorylase LACC1 OS=Mus musculus OX=10090 GN=Lacc1 PE=1 SV=1 && PF02578:Multi-copper polyphenol oxidoreductase laccase	-
PBS vs Control	MGP_BALBcJ_G0031090	Srgap3	-1.84897	3.21628048086702e-10	sp|Q812A2|SRGP3_MOUSE SLIT-ROBO Rho GTPase-activating protein 3 OS=Mus musculus OX=10090 GN=Srgap3 PE=1 SV=1 && -	-
PBS vs Control	MGP_BALBcJ_G0033698	Jund	1.16652321494585	3.38111485368585e-10	sp|P15066|JUND_MOUSE Transcription factor jun-D OS=Mus musculus OX=10090 GN=Jund PE=1 SV=1 && PF00170:bZIP transcription factor|PF03957:Jun-like transcription factor	TF_bZIP
PBS vs Control	MGP_BALBcJ_G0019315	Cd300lf	1.34852698165033	3.67867198960752e-10	sp|Q6SJQ7|CLM1_MOUSE CMRF35-like molecule 1 OS=Mus musculus OX=10090 GN=Cd300lf PE=1 SV=1 && -	-
PBS vs Control	MGP_BALBcJ_G0029134	Eno1	1.21295768102069	4.20168057519725e-10	sp|P17182|ENOA_MOUSE Alpha-enolase OS=Mus musculus OX=10090 GN=Eno1 PE=1 SV=3 && PF03952:Enolase, N-terminal domain|PF00113:Enolase, C-terminal TIM barrel domain	-
PBS vs Control	MGP_BALBcJ_G0034836	1700017B05Rik	1.1205095405115	4.272350133528e-10	sp|Q3TEI4|CO039_MOUSE Uncharacterized protein C15orf39 homolog OS=Mus musculus OX=10090 PE=1 SV=2 && PF17663:Family of unknown function (DUF5525)	-
PBS vs Control	MGP_BALBcJ_G0031458	Lrmp	-1.27099	4.29719855398964e-10	sp|Q60664|IRAG2_MOUSE Inositol 1,4,5-triphosphate receptor associated 2 OS=Mus musculus OX=10090 GN=Irag2 PE=1 SV=1 && PF05781:MRVI1 protein	-
PBS vs Control	MGP_BALBcJ_G0002698	Gm15674	-2.50258	4.34626819527893e-10	sp|Q61476|DAF2_MOUSE Complement decay-accelerating factor transmembrane isoform OS=Mus musculus OX=10090 GN=Cd55b PE=2 SV=2 && -	-
PBS vs Control	MGP_BALBcJ_G0018068	Il9r	-1.55583	4.40522651751591e-10	sp|Q01114|IL9R_MOUSE Interleukin-9 receptor OS=Mus musculus OX=10090 GN=Il9r PE=2 SV=1 && -	-
PBS vs Control	novel.1261	-	-3.0303	4.46255153143203e-10	-	-
PBS vs Control	MGP_BALBcJ_G0033333	Col4a2	1.75529499854461	4.46255153143203e-10	sp|P08122|CO4A2_MOUSE Collagen alpha-2(IV) chain OS=Mus musculus OX=10090 GN=Col4a2 PE=1 SV=4 && PF01413:C-terminal tandem repeated domain in type 4 procollagen|PF01391:Collagen triple helix repeat (20 copies)	-
PBS vs Control	MGP_BALBcJ_G0017075	Fam26e	2.04729753647629	4.46493750203456e-10	sp|Q8R100|CAHM5_MOUSE Calcium homeostasis modulator protein 5 OS=Mus musculus OX=10090 GN=Calhm5 PE=2 SV=1 && PF14798:Calcium homeostasis modulator	-
PBS vs Control	MGP_BALBcJ_G0027196	Dclk1	-1.44525	4.63993114872212e-10	sp|Q9JLM8|DCLK1_MOUSE Serine/threonine-protein kinase DCLK1 OS=Mus musculus OX=10090 GN=Dclk1 PE=1 SV=1 && -	-
PBS vs Control	MGP_BALBcJ_G0018779	Slfn2	1.52898031102337	4.703520681507e-10	sp|Q5RCZ8|SN12L_PONAB Schlafen family member 12-like OS=Pongo abelii OX=9601 GN=SLFN12L PE=2 SV=1 && PF04326:Putative DNA-binding domain	-
PBS vs Control	MGP_BALBcJ_G0024037	Zfp36l2	1.29811934429015	4.78293677584255e-10	sp|P23949|TISD_MOUSE mRNA decay activator protein ZFP36L2 OS=Mus musculus OX=10090 GN=Zfp36l2 PE=1 SV=2 && -	-
PBS vs Control	MGP_BALBcJ_G0025119	Pyroxd2	-2.02361	4.93770257152413e-10	sp|Q3U4I7|PYRD2_MOUSE Pyridine nucleotide-disulfide oxidoreductase domain-containing protein 2 OS=Mus musculus OX=10090 GN=Pyroxd2 PE=1 SV=3 && PF01593:Flavin containing amine oxidoreductase	-
PBS vs Control	MGP_BALBcJ_G0020564	Tifab	-1.44476	4.96245657828601e-10	sp|Q8JZM6|TIFAB_MOUSE TRAF-interacting protein with FHA domain-containing protein B OS=Mus musculus OX=10090 GN=Tifab PE=2 SV=1 && -	-
PBS vs Control	MGP_BALBcJ_G0024235	Ecscr	1.70915043254631	5.07334903537161e-10	sp|Q3TZW0|ECSCR_MOUSE Endothelial cell-specific chemotaxis regulator OS=Mus musculus OX=10090 GN=Ecscr PE=1 SV=2 && PF15820:Endothelial cell-specific chemotaxis regulator	-
PBS vs Control	MGP_BALBcJ_G0022817	Cd200	1.2523421632337	5.52783665242017e-10	sp|O54901|OX2G_MOUSE OX-2 membrane glycoprotein OS=Mus musculus OX=10090 GN=Cd200 PE=1 SV=1 && PF00047:Immunoglobulin domain	-
PBS vs Control	MGP_BALBcJ_G0030260	Pdgfa	1.44895693982503	5.94772643578583e-10	sp|P20033|PDGFA_MOUSE Platelet-derived growth factor subunit A OS=Mus musculus OX=10090 GN=Pdgfa PE=2 SV=2 && PF00341:PDGF/VEGF domain|PF04692:Platelet-derived growth factor, N terminal region	-
PBS vs Control	MGP_BALBcJ_G0024334	Fgf1	-1.5147	6.03160564024289e-10	sp|P61148|FGF1_MOUSE Fibroblast growth factor 1 OS=Mus musculus OX=10090 GN=Fgf1 PE=1 SV=1 && -	-
PBS vs Control	MGP_BALBcJ_G0027882	Bank1	-1.12795	6.1393385696587e-10	sp|Q80VH0|BANK1_MOUSE B-cell scaffold protein with ankyrin repeats OS=Mus musculus OX=10090 GN=Bank1 PE=1 SV=3 && -	-
PBS vs Control	MGP_BALBcJ_G0016806	Stum	-2.55018	6.66192125638059e-10	sp|Q0VBF8|STUM_MOUSE Protein stum homolog OS=Mus musculus OX=10090 GN=Stum PE=1 SV=1 && -	-
PBS vs Control	MGP_BALBcJ_G0031266	MGP_BALBcJ_G0031266	1.26548022382136	6.69049085194347e-10	sp|P16858|G3P_MOUSE Glyceraldehyde-3-phosphate dehydrogenase OS=Mus musculus OX=10090 GN=Gapdh PE=1 SV=2 && -	-
PBS vs Control	MGP_BALBcJ_G0035855	Gk	1.60793326127613	6.78447067366497e-10	sp|Q63060|GLPK_RAT Glycerol kinase OS=Rattus norvegicus OX=10116 GN=Gk PE=2 SV=1 && PF00370:FGGY family of carbohydrate kinases, N-terminal domain|PF02782:FGGY family of carbohydrate kinases, C-terminal domain	-
PBS vs Control	MGP_BALBcJ_G0015191	1700011B04Rik	8.41346881542291	7.10236304215728e-10	-	-
PBS vs Control	MGP_BALBcJ_G0016607	Fmo1	3.37681357576442	7.16417992457337e-10	sp|P50285|FMO1_MOUSE Dimethylaniline monooxygenase [N-oxide-forming] 1 OS=Mus musculus OX=10090 GN=Fmo1 PE=1 SV=1 && PF00743:Flavin-binding monooxygenase-like	-
PBS vs Control	MGP_BALBcJ_G0018587	Atp2a3	-1.36448	7.2126227229449e-10	sp|Q64518|AT2A3_MOUSE Sarcoplasmic/endoplasmic reticulum calcium ATPase 3 OS=Mus musculus OX=10090 GN=Atp2a3 PE=1 SV=4 && PF08282:haloacid dehalogenase-like hydrolase|PF00122:E1-E2 ATPase|PF13246:Cation transport ATPase (P-type)|PF00690:Cation transporter/ATPase, N-terminus|PF00689:Cation transporting ATPase, C-terminus	-
PBS vs Control	MGP_BALBcJ_G0035143	Mras	1.24810541327928	7.3821655024698e-10	sp|O08989|RASM_MOUSE Ras-related protein M-Ras OS=Mus musculus OX=10090 GN=Mras PE=1 SV=1 && -	-
PBS vs Control	MGP_BALBcJ_G0016384	Fcamr	-2.42244	7.49909181724327e-10	sp|Q2TB54|FCAMR_MOUSE High affinity immunoglobulin alpha and immunoglobulin mu Fc receptor OS=Mus musculus OX=10090 GN=Fcamr PE=1 SV=2 && PF07686:Immunoglobulin V-set domain	-
PBS vs Control	MGP_BALBcJ_G0016395	Ikbke	1.52836593367905	7.52016597350071e-10	sp|Q9R0T8|IKKE_MOUSE Inhibitor of nuclear factor kappa-B kinase subunit epsilon OS=Mus musculus OX=10090 GN=Ikbke PE=1 SV=2 && -	-
PBS vs Control	MGP_BALBcJ_G0016669	Sh2d1b1	-2.43185	7.53210103068581e-10	sp|O35324|SH21B_MOUSE SH2 domain-containing protein 1B OS=Mus musculus OX=10090 GN=Sh2d1b PE=1 SV=1 && PF00017:SH2 domain	-
PBS vs Control	MGP_BALBcJ_G0021035	Arf4	1.20629848480393	7.58083541543200e-10	sp|P61750|ARF4_MOUSE ADP-ribosylation factor 4 OS=Mus musculus OX=10090 GN=Arf4 PE=1 SV=2 && PF00025:ADP-ribosylation factor family	-
PBS vs Control	MGP_BALBcJ_G0019788	Syne2	-1.34464	7.76772686670767e-10	sp|Q6ZWQ0|SYNE2_MOUSE Nesprin-2 OS=Mus musculus OX=10090 GN=Syne2 PE=1 SV=2 && PF00435:Spectrin repeat|PF10541:Nuclear envelope localisation domain|PF00307:Calponin homology (CH) domain	-
PBS vs Control	MGP_BALBcJ_G0024377	Eif1a	1.22475566210077	7.97616716009271e-10	sp|Q60872|IF1A_MOUSE Eukaryotic translation initiation factor 1A OS=Mus musculus OX=10090 GN=Eif1a PE=2 SV=3 && PF01176:Translation initiation factor 1A / IF-1	-
PBS vs Control	MGP_BALBcJ_G0017896	Pik3ip1	1.62942027937687	8.04609830017892e-10	sp|Q7TMJ8|P3IP1_MOUSE Phosphoinositide-3-kinase-interacting protein 1 OS=Mus musculus OX=10090 GN=Pik3ip1 PE=2 SV=1 && -	-
PBS vs Control	MGP_BALBcJ_G0024418	Fbn2	-2.47847	8.30722291609343e-10	sp|Q61555|FBN2_MOUSE Fibrillin-2 OS=Mus musculus OX=10090 GN=Fbn2 PE=1 SV=2 && PF00683:TB domain|PF07645:Calcium-binding EGF domain|PF18193:Fibrillin 1 unique N-terminal domain|PF12662:Complement Clr-like EGF-like	-
PBS vs Control	MGP_BALBcJ_G0031330	Klre1	-2.78346	8.53370086967153e-10	sp|Q8CJC7|KLRE1_MOUSE Killer cell lectin-like receptor subfamily E member 1 OS=Mus musculus OX=10090 GN=Klre1 PE=1 SV=1 && -	-
PBS vs Control	MGP_BALBcJ_G0034042	Psmb10	1.55195925507794	8.57311730840946e-10	sp|O35955|PSB10_MOUSE Proteasome subunit beta type-10 OS=Mus musculus OX=10090 GN=Psmb10 PE=1 SV=1 && PF00227:Proteasome subunit|PF12465:Proteasome beta subunits C terminal	-
PBS vs Control	MGP_BALBcJ_G0036894	Peg13	-1.61973	8.66906297307856e-10	-	-
PBS vs Control	MGP_BALBcJ_G0033936	Nlrc5	1.33770757490272	8.75470472248982e-10	sp|C3VPR6|NLRC5_MOUSE Protein NLRC5 OS=Mus musculus OX=10090 GN=Nlrc5 PE=1 SV=2 && PF05729:NACHT domain|PF17776:NLRC4 helical domain HD2|PF18461:Atypical caspase recruitment domain	-
PBS vs Control	MGP_BALBcJ_G0025330	Vim	1.05398873921841	9.08394163719447e-10	sp|P20152|VIME_MOUSE Vimentin OS=Mus musculus OX=10090 GN=Vim PE=1 SV=3 && -	-
PBS vs Control	MGP_BALBcJ_G0018581	Spns2	-1.40207	9.18561388825145e-10	sp|Q91VM4|SPNS2_MOUSE Protein spinster homolog 2 OS=Mus musculus OX=10090 GN=Spns2 PE=1 SV=2 && PF07690:Major Facilitator Superfamily	-
PBS vs Control	MGP_BALBcJ_G0030675	Sspo	-2.58377	9.45302333725638e-10	sp|Q8CG65|SSPO_MOUSE SCO-spondin OS=Mus musculus OX=10090 GN=Sspo PE=2 SV=2 && PF00093:von Willebrand factor type C domain|PF01826:Trypsin Inhibitor like cysteine rich domain|PF00094:von Willebrand factor type D domain|PF00754:F5/8 type C domain|PF00057:Low-density lipoprotein receptor domain class A|PF08742:C8 domain|PF00090:Thrombospondin type 1 domain	-
PBS vs Control	MGP_BALBcJ_G0025753	Galnt3	-1.55757	9.48716063867167e-10	sp|P70419|GALT3_MOUSE Polypeptide N-acetylgalactosaminyltransferase 3 OS=Mus musculus OX=10090 GN=Galnt3 PE=1 SV=3 && PF00535:Glycosyl transferase family 2|PF00652:Ricin-type beta-trefoil lectin domain	-
PBS vs Control	MGP_BALBcJ_G0022423	Nlrc3	-1.46505	9.56747305674074e-10	sp|Q5DU56|NLRC3_MOUSE Protein NLRC3 OS=Mus musculus OX=10090 GN=Nlrc3 PE=1 SV=2 && PF17776:NLRC4 helical domain HD2|PF05729:NACHT domain|PF17779:NOD2 winged helix domain	-
PBS vs Control	MGP_BALBcJ_G0028382	Frem1	-2.30416	9.74786400526116e-10	sp|Q684R7|FREM1_MOUSE FRAS1-related extracellular matrix protein 1 OS=Mus musculus OX=10090 GN=Frem1 PE=1 SV=1 && PF00059:Lectin C-type domain|PF03160:Calx-beta domain|PF16184:Cadherin-like	-
PBS vs Control	MGP_BALBcJ_G0018732	Lgals9	1.77426597581823	9.8878899557153e-10	sp|O08573|LEG9_MOUSE Galectin-9 OS=Mus musculus OX=10090 GN=Lgals9 PE=1 SV=1 && PF00337:Galactoside-binding lectin	-
PBS vs Control	MGP_BALBcJ_G0037046	Gm43914	-3.58332	9.94697816788938e-10	-	-
PBS vs Control	MGP_BALBcJ_G0033556	Sorbs2	-1.11765	1.00679522191511e-09	sp|O35413|SRBS2_RAT Sorbin and SH3 domain-containing protein 2 OS=Rattus norvegicus OX=10116 GN=Sorbs2 PE=1 SV=2 && -	-
PBS vs Control	MGP_BALBcJ_G0027212	Siah2	1.33319472572611	1.03819553292423e-09	sp|Q06986|SIAH2_MOUSE E3 ubiquitin-protein ligase SIAH2 OS=Mus musculus OX=10090 GN=Siah2 PE=1 SV=2 && PF03145:Seven in absentia protein family	-
PBS vs Control	MGP_BALBcJ_G0033617	Spock3	-2.44103	1.05831748587456e-09	sp|Q8BKV0|TICN3_MOUSE Testican-3 OS=Mus musculus OX=10090 GN=Spock3 PE=2 SV=2 && PF10591:Secreted protein acidic and rich in cysteine Ca binding region|PF07648:Kazal-type serine protease inhibitor domain|PF00086:Thyroglobulin type-1 repeat	-
PBS vs Control	MGP_BALBcJ_G0017591	Elk3	-1.13177	1.09338096684266e-09	sp|P41971|ELK3_MOUSE ETS domain-containing protein Elk-3 OS=Mus musculus OX=10090 GN=Elk3 PE=2 SV=3 && PF00178:Ets-domain	ETS
PBS vs Control	novel.1444	-	1.86092067307617	1.1539236088259e-09	sp|Q8BVM9|PH11A_MOUSE PHD finger protein 11A OS=Mus musculus OX=10090 GN=Phf11a PE=2 SV=1 && -	-
PBS vs Control	MGP_BALBcJ_G0031270	Tapbpl	1.04158735514623	1.21048924994381e-09	sp|Q8VD31|TPSNR_MOUSE Tapasin-related protein OS=Mus musculus OX=10090 GN=Tapbpl PE=1 SV=2 && PF07686:Immunoglobulin V-set domain|PF07654:Immunoglobulin C1-set domain	-
PBS vs Control	MGP_BALBcJ_G0015944	Stat4	1.47983086073097	1.27985398807405e-09	sp|P42228|STAT4_MOUSE Signal transducer and activator of transcription 4 OS=Mus musculus OX=10090 GN=Stat4 PE=1 SV=1 && PF02864:STAT protein, DNA binding domain|PF02865:STAT protein, protein interaction domain|PF00017:SH2 domain|PF01017:STAT protein, all-alpha domain	STAT
PBS vs Control	MGP_BALBcJ_G0026495	Adam33	-2.62938	1.44086406240313e-09	sp|Q923W9|ADA33_MOUSE Disintegrin and metalloproteinase domain-containing protein 33 OS=Mus musculus OX=10090 GN=Adam33 PE=1 SV=3 && PF08516:ADAM cysteine-rich	-
PBS vs Control	MGP_BALBcJ_G0031081	Bhlhe40	1.58933652717668	1.46365153085727e-09	sp|O35185|BHE40_MOUSE Class E basic helix-loop-helix protein 40 OS=Mus musculus OX=10090 GN=Bhlhe40 PE=1 SV=1 && PF07527:Hairy Orange|PF00010:Helix-loop-helix DNA-binding domain	bHLH
PBS vs Control	MGP_BALBcJ_G0020566	Cxcl14	4.56258246673875	1.49121568447524e-09	sp|Q9WUQ5|CXL14_MOUSE C-X-C motif chemokine 14 OS=Mus musculus OX=10090 GN=Cxcl14 PE=2 SV=2 && -	-
PBS vs Control	MGP_BALBcJ_G0020472	Id4	-2.70244	1.54879081787348e-09	sp|P41139|ID4_MOUSE DNA-binding protein inhibitor ID-4 OS=Mus musculus OX=10090 GN=Id4 PE=1 SV=1 && PF00010:Helix-loop-helix DNA-binding domain	bHLH
PBS vs Control	MGP_BALBcJ_G0016508	Rgs2	-1.41416	1.6632615178342e-09	sp|O08849|RGS2_MOUSE Regulator of G-protein signaling 2 OS=Mus musculus OX=10090 GN=Rgs2 PE=2 SV=2 && PF00615:Regulator of G protein signaling domain	-
PBS vs Control	MGP_BALBcJ_G0020113	Crip2	-1.47768	1.66590514315388e-09	sp|Q9DCT8|CRIP2_MOUSE Cysteine-rich protein 2 OS=Mus musculus OX=10090 GN=Crip2 PE=1 SV=1 && PF00412:LIM domain	-
PBS vs Control	MGP_BALBcJ_G0017399	Fstl3	2.76667181398222	1.75160971450624e-09	sp|Q9EQC7|FSTL3_MOUSE Follistatin-related protein 3 OS=Mus musculus OX=10090 GN=Fstl3 PE=1 SV=1 && PF07648:Kazal-type serine protease inhibitor domain	-
PBS vs Control	MGP_BALBcJ_G0033215	Pnpla2	1.29424276015081	1.85496116799911e-09	sp|Q8BJ56|PLPL2_MOUSE Patatin-like phospholipase domain-containing protein 2 OS=Mus musculus OX=10090 GN=Pnpla2 PE=1 SV=1 && PF01734:Patatin-like phospholipase	-
PBS vs Control	MGP_BALBcJ_G0018780	Slfn1	1.89726920726148	1.93186788908938e-09	sp|Q8IYM2|SLN12_HUMAN Schlafen family member 12 OS=Homo sapiens OX=9606 GN=SLFN12 PE=1 SV=2 && PF04326:Putative DNA-binding domain	-
PBS vs Control	MGP_BALBcJ_G0028205	Reck	-1.57209	1.93912738785114e-09	sp|Q9Z0J1|RECK_MOUSE Reversion-inducing cysteine-rich protein with Kazal motifs OS=Mus musculus OX=10090 GN=Reck PE=1 SV=2 && -	-
PBS vs Control	MGP_BALBcJ_G0017326	Col6a1	-1.16378	1.95002824206029e-09	sp|Q04857|CO6A1_MOUSE Collagen alpha-1(VI) chain OS=Mus musculus OX=10090 GN=Col6a1 PE=1 SV=1 && PF00092:von Willebrand factor type A domain|PF01391:Collagen triple helix repeat (20 copies)	-
PBS vs Control	MGP_BALBcJ_G0017705	Il22	8.06616025869355	1.95641460331028e-09	sp|Q9JJY9|IL22_MOUSE Interleukin-22 OS=Mus musculus OX=10090 GN=Il22 PE=2 SV=1 && PF14565:Interleukin 22 IL-10-related T-cell-derived-inducible factor	-
PBS vs Control	MGP_BALBcJ_G0015498	Gm830	-7.99945	1.98447162586355e-09	-	-
PBS vs Control	MGP_BALBcJ_G0031234	C1s1	1.28566287275847	2.10732519170458e-09	sp|Q8CG14|CS1A_MOUSE Complement C1s-A subcomponent OS=Mus musculus OX=10090 GN=C1sa PE=2 SV=2 && PF00431:CUB domain|PF14670:Coagulation Factor Xa inhibitory site|PF00089:Trypsin	-
PBS vs Control	MGP_BALBcJ_G0024244	Hbegf	1.96407932734772	2.13525658567758e-09	sp|Q06186|HBEGF_MOUSE Proheparin-binding EGF-like growth factor OS=Mus musculus OX=10090 GN=Hbegf PE=2 SV=1 && -	-
PBS vs Control	MGP_BALBcJ_G0021893	Adgrb1	-4.32601	2.13810473236654e-09	sp|Q3UHD1|AGRB1_MOUSE Adhesion G protein-coupled receptor B1 OS=Mus musculus OX=10090 GN=Adgrb1 PE=1 SV=1 && -	-
PBS vs Control	MGP_BALBcJ_G0018150	Psme2b	1.16195298999584	2.14793452545327e-09	sp|P97372|PSME2_MOUSE Proteasome activator complex subunit 2 OS=Mus musculus OX=10090 GN=Psme2 PE=1 SV=4 && PF02251:Proteasome activator pa28 alpha subunit|PF02252:Proteasome activator pa28 beta subunit	-
PBS vs Control	MGP_BALBcJ_G0019402	Socs3	3.8348560673567	2.14793452545327e-09	sp|O35718|SOCS3_MOUSE Suppressor of cytokine signaling 3 OS=Mus musculus OX=10090 GN=Socs3 PE=1 SV=1 && -	-
PBS vs Control	MGP_BALBcJ_G0027674	Ptpn22	1.45433024533982	2.3944808886739e-09	sp|P29352|PTN22_MOUSE Tyrosine-protein phosphatase non-receptor type 22 OS=Mus musculus OX=10090 GN=Ptpn22 PE=1 SV=1 && PF00102:Protein-tyrosine phosphatase	-
PBS vs Control	MGP_BALBcJ_G0015814	Gsta3	-2.75987	2.5061726516225e-09	-	-
PBS vs Control	MGP_BALBcJ_G0007193	AU020206	1.04287464384342	2.63281993066115e-09	-	-
PBS vs Control	novel.859	-	4.26198119460841	2.63351850305951e-09	-	-
PBS vs Control	MGP_BALBcJ_G0033887	N4bp1	1.31366667048364	2.64968678794533e-09	sp|Q6A037|N4BP1_MOUSE NEDD4-binding protein 1 OS=Mus musculus OX=10090 GN=N4bp1 PE=1 SV=2 && -	-
PBS vs Control	MGP_BALBcJ_G0029502	Bst1	1.38890923399539	2.64968678794533e-09	sp|Q64277|BST1_MOUSE ADP-ribosyl cyclase/cyclic ADP-ribose hydrolase 2 OS=Mus musculus OX=10090 GN=Bst1 PE=1 SV=1 && PF02267:ADP-ribosyl cyclase	-
PBS vs Control	MGP_BALBcJ_G0029293	Fgl2	1.20815839437384	2.65653629179199e-09	sp|P12804|FGL2_MOUSE Fibroleukin OS=Mus musculus OX=10090 GN=Fgl2 PE=1 SV=1 && PF00147:Fibrinogen beta and gamma chains, C-terminal globular domain	-
PBS vs Control	MGP_BALBcJ_G0029702	Cxcl5	3.83577635466469	2.70805784589797e-09	sp|P50228|CXCL5_MOUSE C-X-C motif chemokine 5 OS=Mus musculus OX=10090 GN=Cxcl5 PE=1 SV=2 && -	-
PBS vs Control	MGP_BALBcJ_G0035882	Maged1	1.07362308223186	2.79087206183746e-09	sp|Q9QYH6|MAGD1_MOUSE Melanoma-associated antigen D1 OS=Mus musculus OX=10090 GN=Maged1 PE=1 SV=1 && -	-
PBS vs Control	MGP_BALBcJ_G0018136	Havcr2	-1.81676	2.89351946823067e-09	sp|Q8VIM0|HAVR2_MOUSE Hepatitis A virus cellular receptor 2 homolog OS=Mus musculus OX=10090 GN=Havcr2 PE=1 SV=1 && -	-
PBS vs Control	MGP_BALBcJ_G0028476	Lepr	1.71757688230501	2.90591598991007e-09	sp|P48356|LEPR_MOUSE Leptin receptor OS=Mus musculus OX=10090 GN=Lepr PE=1 SV=1 && PF18589:Obesity receptor immunoglobulin like domain|PF06328:Ig-like C2-type domain	-
PBS vs Control	MGP_BALBcJ_G0017070	Zufsp	1.20251331242401	2.96183905140416e-09	sp|Q3T9Z9|ZUP1_MOUSE Zinc finger-containing ubiquitin peptidase 1 OS=Mus musculus OX=10090 GN=Zup1 PE=2 SV=2 && PF07910:Peptidase family C78	-
PBS vs Control	MGP_BALBcJ_G0020015	Serpina3m	3.98230794151782	2.98303175693739e-09	sp|Q03734|SPA3M_MOUSE Serine protease inhibitor A3M OS=Mus musculus OX=10090 GN=Serpina3m PE=1 SV=2 && PF00079:Serpin (serine protease inhibitor)	-
PBS vs Control	MGP_BALBcJ_G0016310	Phlpp1	1.2673250227412	2.98303175693739e-09	sp|Q8CHE4|PHLP1_MOUSE PH domain leucine-rich repeat-containing protein phosphatase 1 OS=Mus musculus OX=10090 GN=Phlpp1 PE=1 SV=2 && PF00169:PH domain|PF00481:Protein phosphatase 2C|PF13855:Leucine rich repeat	-
PBS vs Control	MGP_BALBcJ_G0030469	Aass	3.44779483182638	3.03993695067918e-09	sp|Q99K67|AASS_MOUSE Alpha-aminoadipic semialdehyde synthase, mitochondrial OS=Mus musculus OX=10090 GN=Aass PE=1 SV=1 && PF05222:Alanine dehydrogenase/PNT, N-terminal domain|PF03435:Saccharopine dehydrogenase NADP binding domain|PF16653:Saccharopine dehydrogenase C-terminal domain	-
PBS vs Control	novel.253	-	-1.28791	3.08133411110757e-09	sp|Q9ER60|SCN4A_MOUSE Sodium channel protein type 4 subunit alpha OS=Mus musculus OX=10090 GN=Scn4a PE=1 SV=1 && PF00520:Ion transport protein	-
PBS vs Control	MGP_BALBcJ_G0032406	Furin	1.33801415457153	3.08887297218021e-09	sp|P23188|FURIN_MOUSE Furin OS=Mus musculus OX=10090 GN=Furin PE=1 SV=2 && -	-
PBS vs Control	MGP_BALBcJ_G0017305	Mif	1.71567207868653	3.22455038483347e-09	sp|P34884|MIF_MOUSE Macrophage migration inhibitory factor OS=Mus musculus OX=10090 GN=Mif PE=1 SV=2 && PF01187:Macrophage migration inhibitory factor (MIF)	-
PBS vs Control	MGP_BALBcJ_G0032956	Il4ra	1.15865039438032	3.23152913144983e-09	sp|P16382|IL4RA_MOUSE Interleukin-4 receptor subunit alpha OS=Mus musculus OX=10090 GN=Il4r PE=1 SV=1 && PF09238:Interleukin-4 receptor alpha chain, N-terminal	-
PBS vs Control	MGP_BALBcJ_G0031195	Usp18	2.16589541453323	3.33292102603665e-09	sp|Q9WTV6|UBP18_MOUSE Ubl carboxyl-terminal hydrolase 18 OS=Mus musculus OX=10090 GN=Usp18 PE=1 SV=2 && PF00443:Ubiquitin carboxyl-terminal hydrolase	-
PBS vs Control	novel.776	-	-2.54637	3.34632915290659e-09	-	-
PBS vs Control	MGP_BALBcJ_G0033188	Ifitm3	1.86655855047518	3.35005144742021e-09	sp|Q9CQW9|IFM3_MOUSE Interferon-induced transmembrane protein 3 OS=Mus musculus OX=10090 GN=Ifitm3 PE=1 SV=1 && PF04505:Interferon-induced transmembrane protein	-
PBS vs Control	MGP_BALBcJ_G0005280	Gm11690	-4.77186	3.36310819797401e-09	-	-
PBS vs Control	novel.104	-	2.70130576667009	3.46775915719379e-09	sp|Q3V3Q4|IFI8_MOUSE Interferon-activable protein 208 OS=Mus musculus OX=10090 GN=Ifi208 PE=2 SV=1 && PF02337:Retroviral GAG p10 protein	-
PBS vs Control	MGP_BALBcJ_G0032583	Il18bp	1.67724611135233	3.67716238579838e-09	sp|Q9Z0M9|I18BP_MOUSE Interleukin-18-binding protein OS=Mus musculus OX=10090 GN=Il18bp PE=1 SV=2 && -	-
PBS vs Control	MGP_BALBcJ_G0025384	Cacna1b	-2.89681	3.75740636288482e-09	sp|O55017|CAC1B_MOUSE Voltage-dependent N-type calcium channel subunit alpha-1B OS=Mus musculus OX=10090 GN=Cacna1b PE=1 SV=1 && PF08763:Voltage gated calcium channel IQ domain|PF16905:Voltage-dependent L-type calcium channel, IQ-associated|PF00520:Ion transport protein	-
PBS vs Control	MGP_BALBcJ_G0015971	Rftn2	-1.85874	3.78133227454817e-09	sp|Q8CHX7|RFTN2_MOUSE Raftlin-2 OS=Mus musculus OX=10090 GN=Rftn2 PE=1 SV=3 && PF15250:Raftlin	-
PBS vs Control	MGP_BALBcJ_G0033775	Nr3c2	-3.35926	3.89336660896511e-09	sp|Q8VII8|MCR_MOUSE Mineralocorticoid receptor OS=Mus musculus OX=10090 GN=Nr3c2 PE=1 SV=2 && -	ESR-like
PBS vs Control	MGP_BALBcJ_G0033747	Cyp4f18	-1.5699	3.92868714727632e-09	sp|Q99N16|CP4F3_MOUSE Cytochrome P450 4F3 OS=Mus musculus OX=10090 GN=Cyp4f3 PE=1 SV=2 && PF00067:Cytochrome P450	-
PBS vs Control	MGP_BALBcJ_G0018287	Irgm2	1.41212802665877	4.06121222890881e-09	sp|Q60766|IRGM1_MOUSE Immunity-related GTPase family M protein 1 OS=Mus musculus OX=10090 GN=Irgm1 PE=1 SV=1 && PF05049:Interferon-inducible GTPase (IIGP)	-
PBS vs Control	MGP_BALBcJ_G0019423	Sgsh	-1.39834	4.17258651659296e-09	sp|P51688|SPHM_HUMAN N-sulphoglucosamine sulphohydrolase OS=Homo sapiens OX=9606 GN=SGSH PE=1 SV=1 && -	-
PBS vs Control	MGP_BALBcJ_G0026441	Mal	-3.33667	4.27126356795361e-09	sp|O09198|MAL_MOUSE Myelin and lymphocyte protein OS=Mus musculus OX=10090 GN=Mal PE=2 SV=1 && PF01284:Membrane-associating domain	-
PBS vs Control	MGP_BALBcJ_G0022474	Ciita	-1.3411	4.37922545702163e-09	sp|P79621|C2TA_MOUSE MHC class II transactivator OS=Mus musculus OX=10090 GN=Ciita PE=1 SV=2 && PF05729:NACHT domain|PF17776:NLRC4 helical domain HD2	-
PBS vs Control	MGP_BALBcJ_G0018341	Nlrp3	1.62904954048538	4.38977626280638e-09	sp|Q8R4B8|NLRP3_MOUSE NACHT, LRR and PYD domains-containing protein 3 OS=Mus musculus OX=10090 GN=Nlrp3 PE=1 SV=1 && PF14484:Fish-specific NACHT associated domain|PF17779:NOD2 winged helix domain|PF05729:NACHT domain|PF17776:NLRC4 helical domain HD2|PF02758:PAAD/DAPIN/Pyrin domain	-
PBS vs Control	MGP_BALBcJ_G0016957	Phactr2	-1.55933	4.43086980859426e-09	sp|P62025|PHAR2_RAT Phosphatase and actin regulator 2 OS=Rattus norvegicus OX=10116 GN=Phactr2 PE=1 SV=1 && PF02755:RPEL repeat	-
PBS vs Control	MGP_BALBcJ_G0018042	Efemp1	-2.82931	4.4861514867901e-09	sp|Q8BPB5|FBLN3_MOUSE EGF-containing fibulin-like extracellular matrix protein 1 OS=Mus musculus OX=10090 GN=Efemp1 PE=1 SV=1 && PF07645:Calcium-binding EGF domain|PF12662:Complement Clr-like EGF-like	-
PBS vs Control	novel.677	-	4.78303307876531	4.69438674535404e-09	sp|Q9QZ85|IIGP1_MOUSE Interferon-inducible GTPase 1 OS=Mus musculus OX=10090 GN=Iigp1 PE=1 SV=2 && PF05049:Interferon-inducible GTPase (IIGP)	-
PBS vs Control	MGP_BALBcJ_G0019642	Etv1	-2.99891	4.69438674535404e-09	sp|P41164|ETV1_MOUSE ETS translocation variant 1 OS=Mus musculus OX=10090 GN=Etv1 PE=1 SV=1 && -	ETS
PBS vs Control	MGP_BALBcJ_G0029229	Isg15	2.2287211647779	4.7905125218471e-09	sp|Q64339|ISG15_MOUSE Ubiquitin-like protein ISG15 OS=Mus musculus OX=10090 GN=Isg15 PE=1 SV=4 && PF00240:Ubiquitin family	-
PBS vs Control	MGP_BALBcJ_G0019961	9030617O03Rik	-1.60535	4.7905125218471e-09	sp|Q8BH86|GLUCM_MOUSE D-glutamate cyclase, mitochondrial OS=Mus musculus OX=10090 GN=Dglucy PE=1 SV=1 && PF07286:Protein of unknown function (DUF1445)|PF14336:Domain of unknown function (DUF4392)	-
PBS vs Control	MGP_BALBcJ_G0028945	Asap3	1.63249980616703	4.84055091905153e-09	sp|Q5U464|ASAP3_MOUSE Arf-GAP with SH3 domain, ANK repeat and PH domain-containing protein 3 OS=Mus musculus OX=10090 GN=Asap3 PE=2 SV=1 && PF12796:Ankyrin repeats (3 copies)|PF01412:Putative GTPase activating protein for Arf|PF16746:BAR domain of APPL family|PF00169:PH domain	-
PBS vs Control	MGP_BALBcJ_G0029030	Hspb7	2.30217364159482	4.94452286075715e-09	sp|P35385|HSPB7_MOUSE Heat shock protein beta-7 OS=Mus musculus OX=10090 GN=Hspb7 PE=1 SV=3 && -	-
PBS vs Control	MGP_BALBcJ_G0023440	Dnah8	-1.58287	4.99082328088681e-09	sp|Q91XQ0|DYH8_MOUSE Dynein axonemal heavy chain 8 OS=Mus musculus OX=10090 GN=Dnah8 PE=1 SV=2 && PF03028:Dynein heavy chain region D6 P-loop domain|PF12781:ATP-binding dynein motor region|PF17852:Dynein heavy chain AAA lid domain|PF12774:Hydrolytic ATP binding site of dynein motor region|PF17857:AAA+ lid domain|PF08393:Dynein heavy chain, N-terminal region 2|PF12775:P-loop containing dynein moto…	-
PBS vs Control	MGP_BALBcJ_G0029182	Fam213b	-1.94651	5.01904400013399e-09	sp|Q9DB60|PXL2B_MOUSE Prostamide/prostaglandin F synthase OS=Mus musculus OX=10090 GN=Prxl2b PE=1 SV=1 && PF13911:AhpC/TSA antioxidant enzyme	-
PBS vs Control	MGP_BALBcJ_G0021585	Tbc1d4	1.26264387756845	5.01904400013399e-09	sp|Q8BYJ6|TBCD4_MOUSE TBC1 domain family member 4 OS=Mus musculus OX=10090 GN=Tbc1d4 PE=1 SV=2 && PF11830:Domain of unknown function (DUF3350)|PF00640:Phosphotyrosine interaction domain (PTB/PID)|PF00566:Rab-GTPase-TBC domain	-
PBS vs Control	MGP_BALBcJ_G0018846	Sept4	-1.36039	5.18966312145259e-09	sp|P28661|SEPT4_MOUSE Septin-4 OS=Mus musculus OX=10090 GN=Septin4 PE=1 SV=1 && -	-
PBS vs Control	MGP_BALBcJ_G0030581	Dennd2a	-1.44154	5.45668381660694e-09	sp|Q8C4S8|DEN2A_MOUSE DENN domain-containing protein 2A OS=Mus musculus OX=10090 GN=Dennd2a PE=1 SV=1 && PF03455:dDENN domain|PF02141:DENN (AEX-3) domain|PF03456:uDENN domain	-
PBS vs Control	MGP_BALBcJ_G0027938	Mcoln3	-1.56288	5.51366123281282e-09	sp|Q8R4F0|MCLN3_MOUSE Mucolipin-3 OS=Mus musculus OX=10090 GN=Mcoln3 PE=1 SV=1 && PF08016:Polycystin cation channel	-
PBS vs Control	MGP_BALBcJ_G0032336	Pcsk6	-2.66238	5.91289971649475e-09	sp|Q63415|PCSK6_RAT Proprotein convertase subtilisin/kexin type 6 OS=Rattus norvegicus OX=10116 GN=Pcsk6 PE=1 SV=1 && PF14843:Growth factor receptor domain IV|PF08686:PLAC (protease and lacunin) domain|PF16470:Peptidase S8 pro-domain|PF00082:Subtilase family|PF01483:Proprotein convertase P-domain	-
PBS vs Control	MGP_BALBcJ_G0005621	4632428C04Rik	-2.93324	6.38726426982244e-09	-	-
PBS vs Control	MGP_BALBcJ_G0031887	Itpkc	1.39642280743979	6.45830363393934e-09	sp|Q7TS72|IP3KC_MOUSE Inositol-trisphosphate 3-kinase C OS=Mus musculus OX=10090 GN=Itpkc PE=1 SV=1 && PF03770:Inositol polyphosphate kinase	-
PBS vs Control	MGP_BALBcJ_G0031128	Pparg	-1.71008	6.70616700875609e-09	sp|P37238|PPARG_MOUSE Peroxisome proliferator-activated receptor gamma OS=Mus musculus OX=10090 GN=Pparg PE=1 SV=3 && PF00105:Zinc finger, C4 type (two domains)|PF00104:Ligand-binding domain of nuclear hormone receptor|PF12577:PPAR gamma N-terminal region	THR-like
PBS vs Control	MGP_BALBcJ_G0019703	Clec14a	-1.30417	6.71265511497746e-09	sp|Q8VCP9|CLC14_MOUSE C-type lectin domain family 14 member A OS=Mus musculus OX=10090 GN=Clec14a PE=1 SV=2 && -	-
PBS vs Control	MGP_BALBcJ_G0028742	Rspo1	-2.95813	6.84820387987099e-09	sp|Q9Z132|RSPO1_MOUSE R-spondin-1 OS=Mus musculus OX=10090 GN=Rspo1 PE=1 SV=1 && PF15913:Furin-like repeat, cysteine-rich	-
PBS vs Control	novel.308	-	-1.57489	6.86929057081926e-09	-	-
PBS vs Control	MGP_BALBcJ_G0036234	Tlr8	-2.23508	7.13467530332134e-09	sp|P58682|TLR8_MOUSE Toll-like receptor 8 OS=Mus musculus OX=10090 GN=Tlr8 PE=1 SV=2 && PF01582:TIR domain|PF13855:Leucine rich repeat	-
PBS vs Control	MGP_BALBcJ_G0025238	Adrb1	-2.10218	7.23215219698843e-09	sp|P34971|ADRB1_MOUSE Beta-1 adrenergic receptor OS=Mus musculus OX=10090 GN=Adrb1 PE=1 SV=2 && PF00001:7 transmembrane receptor (rhodopsin family)	-
PBS vs Control	MGP_BALBcJ_G0035825	F8	-1.99821	7.45714063815463e-09	sp|Q06194|FA8_MOUSE Coagulation factor VIII OS=Mus musculus OX=10090 GN=F8 PE=2 SV=2 && PF00754:F5/8 type C domain|PF07731:Multicopper oxidase	-
PBS vs Control	novel.817	-	3.38257788095096	7.76265886931841e-09	-	-
PBS vs Control	MGP_BALBcJ_G0033861	Hook2	1.57327334798769	7.82354103496259e-09	sp|Q7TMK6|HOOK2_MOUSE Protein Hook homolog 2 OS=Mus musculus OX=10090 GN=Hook2 PE=1 SV=3 && PF05622:HOOK protein	-
PBS vs Control	MGP_BALBcJ_G0025702	Tnfaip6	2.56542	8.24583457670369e-09	sp|O08859|TSG6_MOUSE Tumor necrosis factor-inducible gene 6 protein OS=Mus musculus OX=10090 GN=Tnfaip6 PE=2 SV=1 && PF00431:CUB domain|PF00193:Extracellular link domain	-
PBS vs Control	MGP_BALBcJ_G0023427	MGP_BALBcJ_G0023427	-1.19565	8.32965507476495e-09	sp|Q8BY35|FGD2_MOUSE FYVE, RhoGEF and PH domain-containing protein 2 OS=Mus musculus OX=10090 GN=Fgd2 PE=1 SV=1 && PF00169:PH domain|PF01363:FYVE zinc finger	-
PBS vs Control	MGP_BALBcJ_G0028892	Aim1l	-2.07647	8.40948519726546e-09	sp|Q8N1P7|CRBG2_HUMAN Beta/gamma crystallin domain-containing protein 2 OS=Homo sapiens OX=9606 GN=CRYBG2 PE=2 SV=2 && PF00030:Beta/Gamma crystallin	-
PBS vs Control	MGP_BALBcJ_G0027745	Sort1	-1.56502	8.44193496102982e-09	sp|Q6PHU5|SORT_MOUSE Sortilin OS=Mus musculus OX=10090 GN=Sort1 PE=1 SV=1 && PF15901:Sortilin, neurotensin receptor 3, C-terminal|PF15902:Sortilin, neurotensin receptor 3,	-
PBS vs Control	MGP_BALBcJ_G0018842	Ppm1e	-1.99976	8.44291121225716e-09	sp|Q80TL0|PPM1E_MOUSE Protein phosphatase 1E OS=Mus musculus OX=10090 GN=Ppm1e PE=1 SV=2 && PF00481:Protein phosphatase 2C	-
PBS vs Control	MGP_BALBcJ_G0022714	Rubcn	-1.0426	8.51015785504724e-09	sp|Q80U62|RUBIC_MOUSE Run domain Beclin-1-interacting and cysteine-rich domain-containing protein OS=Mus musculus OX=10090 GN=Rubcn PE=1 SV=2 && PF13901:Putative zinc-RING and/or ribbon|PF02759:RUN domain	-
PBS vs Control	MGP_BALBcJ_G0021104	Vstm4	-2.01511	8.69424324688225e-09	sp|T1NXB5|VSTM4_MOUSE V-set and transmembrane domain-containing protein 4 OS=Mus musculus OX=10090 GN=Vstm4 PE=1 SV=1 && PF07686:Immunoglobulin V-set domain	-
PBS vs Control	MGP_BALBcJ_G0024427	Smim3	1.19413126977637	8.74523472877474e-09	sp|Q99PE5|SMIM3_MOUSE Small integral membrane protein 3 OS=Mus musculus OX=10090 GN=Smim3 PE=4 SV=1 && -	-
PBS vs Control	MGP_BALBcJ_G0022040	Tmem184b	1.10860693509202	8.76262732087574e-09	sp|Q8BG09|T184B_MOUSE Transmembrane protein 184B OS=Mus musculus OX=10090 GN=Tmem184b PE=2 SV=1 && -	-
PBS vs Control	MGP_BALBcJ_G0025123	Got1	1.1948038739757	8.796608677125e-09	sp|P05201|AATC_MOUSE Aspartate aminotransferase, cytoplasmic OS=Mus musculus OX=10090 GN=Got1 PE=1 SV=3 && PF00155:Aminotransferase class I and II	-
PBS vs Control	MGP_BALBcJ_G0023839	Mocs1	1.09614806167223	8.89874064680403e-09	sp|Q5RKZ7|MOCS1_MOUSE Molybdenum cofactor biosynthesis protein 1 OS=Mus musculus OX=10090 GN=Mocs1 PE=1 SV=2 && PF06463:Molybdenum Cofactor Synthesis C	-
PBS vs Control	MGP_BALBcJ_G0018450	Slc25a35	-2.02683	8.89874064680403e-09	sp|Q5SWT3|S2535_MOUSE Solute carrier family 25 member 35 OS=Mus musculus OX=10090 GN=Slc25a35 PE=1 SV=2 && PF00153:Mitochondrial carrier protein	-
PBS vs Control	novel.278	-	5.90552852040189	8.99866155599315e-09	-	-
PBS vs Control	MGP_BALBcJ_G0030040	Rhof	-1.26396	9.16403821087481e-09	sp|Q8BYP3|RHOF_MOUSE Rho-related GTP-binding protein RhoF OS=Mus musculus OX=10090 GN=Rhof PE=1 SV=1 && PF00071:Ras family	-
PBS vs Control	MGP_BALBcJ_G0020772	Cmya5	-2.57507	9.20616924169573e-09	sp|Q70KF4|CMYA5_MOUSE Cardiomyopathy-associated protein 5 OS=Mus musculus OX=10090 GN=Cmya5 PE=1 SV=2 && -	-
PBS vs Control	MGP_BALBcJ_G0017827	Cd63	1.45509166612232	9.25220136308704e-09	sp|P41731|CD63_MOUSE CD63 antigen OS=Mus musculus OX=10090 GN=Cd63 PE=1 SV=2 && PF00335:Tetraspanin family	-
PBS vs Control	MGP_BALBcJ_G0017699	Cpm	-2.09579	9.35124865514329e-09	sp|Q80V42|CBPM_MOUSE Carboxypeptidase M OS=Mus musculus OX=10090 GN=Cpm PE=1 SV=2 && PF13620:Carboxypeptidase regulatory-like domain|PF00246:Zinc carboxypeptidase	-
PBS vs Control	MGP_BALBcJ_G0017665	Glipr1	-1.4216	9.68844848385236e-09	sp|Q9CWG1|GLIP1_MOUSE Glioma pathogenesis-related protein 1 OS=Mus musculus OX=10090 GN=Glipr1 PE=2 SV=1 && PF00188:Cysteine-rich secretory protein family	-
PBS vs Control	MGP_BALBcJ_G0030849	Atoh8	-1.96431	9.76698123003899e-09	sp|Q99NA2|ATOH8_MOUSE Protein atonal homolog 8 OS=Mus musculus OX=10090 GN=Atoh8 PE=1 SV=1 && PF00010:Helix-loop-helix DNA-binding domain	bHLH
PBS vs Control	MGP_BALBcJ_G0025743	Ifih1	1.61228867517054	9.84039126023941e-09	sp|Q8R5F7|IFIH1_MOUSE Interferon-induced helicase C domain-containing protein 1 OS=Mus musculus OX=10090 GN=Ifih1 PE=1 SV=1 && PF18119:RIG-I receptor C-terminal domain|PF00271:Helicase conserved C-terminal domain|PF16739:Caspase recruitment domain|PF11648:C-terminal domain of RIG-I|PF04851:Type III restriction enzyme, res subunit	-
PBS vs Control	MGP_BALBcJ_G0035328	Nbeal2	-1.17344	1.04405393439833e-08	sp|Q6ZQA0|NBEL2_MOUSE Neurobeachin-like protein 2 OS=Mus musculus OX=10090 GN=Nbeal2 PE=1 SV=2 && PF15787:Domain of unknown function (DUF4704)|PF16057:Domain of unknown function (DUF4800)|PF02138:Beige/BEACH domain|PF14844:PH domain associated with Beige/BEACH	-
PBS vs Control	MGP_BALBcJ_G0029477	Evc	-2.2719	1.0825223048622e-08	sp|P57680|EVC_MOUSE Ellis-van Creveld syndrome protein homolog OS=Mus musculus OX=10090 GN=Evc PE=1 SV=2 && -	-
PBS vs Control	MGP_BALBcJ_G0019287	Map2k6	-1.81326	1.16437291204856e-08	sp|P70236|MP2K6_MOUSE Dual specificity mitogen-activated protein kinase kinase 6 OS=Mus musculus OX=10090 GN=Map2k6 PE=1 SV=1 && PF00069:Protein kinase domain	-
PBS vs Control	MGP_BALBcJ_G0036384	MGP_BALBcJ_G0036384	1.6535455770165	1.16816281602534e-08	sp|Q00322|CEBPD_MOUSE CCAAT/enhancer-binding protein delta OS=Mus musculus OX=10090 GN=Cebpd PE=1 SV=2 && PF07716:Basic region leucine zipper	C/EBP
PBS vs Control	MGP_BALBcJ_G0035783	Abcd1	-1.00403	1.30993079576105e-08	sp|P48410|ABCD1_MOUSE ATP-binding cassette sub-family D member 1 OS=Mus musculus OX=10090 GN=Abcd1 PE=1 SV=1 && PF06472:ABC transporter transmembrane region 2|PF00005:ABC transporter	-
PBS vs Control	MGP_BALBcJ_G0019230	Ace	-1.76184	1.30993079576105e-08	sp|P09470|ACE_MOUSE Angiotensin-converting enzyme OS=Mus musculus OX=10090 GN=Ace PE=1 SV=3 && PF01401:Angiotensin-converting enzyme	-
PBS vs Control	novel.1340	-	2.99026336630618	1.32091706759841e-08	sp|P31789|ENV_IPMAE Envelope glycoprotein OS=Mouse intracisternal a-particle MIAE OX=11932 GN=env PE=2 SV=1 && PF01585:G-patch domain|PF00075:RNase H	-
PBS vs Control	MGP_BALBcJ_G0020934	Flnb	1.70323671750342	1.37877067121092e-08	sp|Q80X90|FLNB_MOUSE Filamin-B OS=Mus musculus OX=10090 GN=Flnb PE=1 SV=3 && PF00307:Calponin homology (CH) domain|PF00630:Filamin/ABP280 repeat	-
PBS vs Control	MGP_BALBcJ_G0016004	Fzd7	1.56258011993567	1.39952599016365e-08	sp|Q61090|FZD7_MOUSE Frizzled-7 OS=Mus musculus OX=10090 GN=Fzd7 PE=1 SV=2 && -	-
PBS vs Control	MGP_BALBcJ_G0027117	Pex5l	-3.07974	1.40594599163156e-08	sp|Q8IYB4|PEX5R_HUMAN PEX5-related protein OS=Homo sapiens OX=9606 GN=PEX5L PE=1 SV=2 && -	-
PBS vs Control	MGP_BALBcJ_G0035103	Plscr4	-1.56446	1.48199539509304e-08	sp|P58196|PLS4_MOUSE Phospholipid scramblase 4 OS=Mus musculus OX=10090 GN=Plscr4 PE=2 SV=2 && PF03803:Scramblase	-
PBS vs Control	MGP_BALBcJ_G0027082	Tnfsf10	1.39057920314228	1.48508144939247e-08	sp|P50592|TNF10_MOUSE Tumor necrosis factor ligand superfamily member 10 OS=Mus musculus OX=10090 GN=Tnfsf10 PE=2 SV=1 && -	-
PBS vs Control	MGP_BALBcJ_G0027283	Rapgef2	1.72280088756863	1.48615840254935e-08	sp|Q8CHG7|RPGF2_MOUSE Rap guanine nucleotide exchange factor 2 OS=Mus musculus OX=10090 GN=Rapgef2 PE=1 SV=2 && PF00595:PDZ domain|PF00618:RasGEF N-terminal motif|PF00788:Ras association (RalGDS/AF-6) domain|PF00617:RasGEF domain	-
PBS vs Control	MGP_BALBcJ_G0025732	Ly75	1.35521168918278	1.49316125469275e-08	sp|Q60767|LY75_MOUSE Lymphocyte antigen 75 OS=Mus musculus OX=10090 GN=Ly75 PE=1 SV=2 && PF00040:Fibronectin type II domain|PF00059:Lectin C-type domain	-
PBS vs Control	MGP_BALBcJ_G0030737	Tril	-2.35885	1.49316125469275e-08	sp|Q9DBY4|TRIL_MOUSE TLR4 interactor with leucine rich repeats OS=Mus musculus OX=10090 GN=Tril PE=2 SV=1 && PF13855:Leucine rich repeat	-
PBS vs Control	MGP_BALBcJ_G0025045	Pcgf5	1.0855401918295	1.53571009403109e-08	sp|Q3UK78|PCGF5_MOUSE Polycomb group RING finger protein 5 OS=Mus musculus OX=10090 GN=Pcgf5 PE=1 SV=1 && PF16207:RAWUL domain RING finger- and WD40-associated ubiquitin-like|PF13923:Zinc finger, C3HC4 type (RING finger)	-
PBS vs Control	novel.1007	-	-1.79841	1.56779466957795e-08	sp|Q8BVF9|AMZ1_MOUSE Archaemetzincin-1 OS=Mus musculus OX=10090 GN=Amz1 PE=2 SV=1 && -	-
PBS vs Control	MGP_BALBcJ_G0028455	Kank4	2.0686482163738	1.57401688380624e-08	sp|Q6P9J5|KANK4_MOUSE KN motif and ankyrin repeat domain-containing protein 4 OS=Mus musculus OX=10090 GN=Kank4 PE=1 SV=1 && PF13857:Ankyrin repeats (many copies)|PF12075:KN motif	-
PBS vs Control	MGP_BALBcJ_G0018794	Ccl6	-1.81102	1.5886500382801e-08	sp|P27784|CCL6_MOUSE C-C motif chemokine 6 OS=Mus musculus OX=10090 GN=Ccl6 PE=1 SV=1 && -	-
PBS vs Control	MGP_BALBcJ_G0030390	Fry	-1.29492	1.66873210305073e-08	sp|E9Q8I9|FRY_MOUSE Protein furry homolog OS=Mus musculus OX=10090 GN=Fry PE=1 SV=1 && PF14222:Cell morphogenesis N-terminal|PF14228:Cell morphogenesis central region|PF14225:Cell morphogenesis C-terminal	-
PBS vs Control	MGP_BALBcJ_G0023826	Trem1	1.89312771487115	1.70462466063716e-08	sp|Q9JKE2|TREM1_MOUSE Triggering receptor expressed on myeloid cells 1 OS=Mus musculus OX=10090 GN=Trem1 PE=1 SV=1 && -	-
PBS vs Control	MGP_BALBcJ_G0026294	Plcb2	-1.32348	1.71772057319314e-08	sp|A3KGF7|PLCB2_MOUSE 1-phosphatidylinositol 4,5-bisphosphate phosphodiesterase beta-2 OS=Mus musculus OX=10090 GN=Plcb2 PE=1 SV=1 && PF09279:Phosphoinositide-specific phospholipase C, efhand-like|PF00388:Phosphatidylinositol-specific phospholipase C, X domain|PF08703:PLC-beta C terminal|PF00387:Phosphatidylinositol-specific phospholipase C, Y domain|PF00168:C2 domain	-
PBS vs Control	MGP_BALBcJ_G0021175	Ktn1	1.06472716448456	1.75715009369162e-08	sp|Q61595|KTN1_MOUSE Kinectin OS=Mus musculus OX=10090 GN=Ktn1 PE=1 SV=1 && -	-
PBS vs Control	MGP_BALBcJ_G0033972	Cdh11	-1.34821	1.75715009369162e-08	sp|P55288|CAD11_MOUSE Cadherin-11 OS=Mus musculus OX=10090 GN=Cdh11 PE=1 SV=1 && PF01049:Cadherin cytoplasmic region|PF00028:Cadherin domain	-
PBS vs Control	MGP_BALBcJ_G0019306	Cd300lb	-2.61905	1.75921362074847e-08	sp|Q3U497|CLM7_MOUSE CMRF35-like molecule 7 OS=Mus musculus OX=10090 GN=Cd300lb PE=1 SV=2 && PF07686:Immunoglobulin V-set domain	-
PBS vs Control	MGP_BALBcJ_G0002708	Gm19461	-2.97578	1.75921362074847e-08	-	-
PBS vs Control	MGP_BALBcJ_G0018475	Dnah2	1.89763495778349	1.77444070457781e-08	sp|P0C6F1|DYH2_MOUSE Dynein axonemal heavy chain 2 OS=Mus musculus OX=10090 GN=Dnah2 PE=1 SV=1 && PF03028:Dynein heavy chain region D6 P-loop domain|PF08393:Dynein heavy chain, N-terminal region 2|PF12774:Hydrolytic ATP binding site of dynein motor region|PF12781:ATP-binding dynein motor region|PF17857:AAA+ lid domain|PF12777:Microtubule-binding stalk of dynein motor|PF18199:Dynein heavy chain C-…	-
PBS vs Control	MGP_BALBcJ_G0016438	Prelp	-1.31838	1.88732699689589e-08	sp|Q9JK53|PRELP_MOUSE Prolargin OS=Mus musculus OX=10090 GN=Prelp PE=1 SV=2 && PF13855:Leucine rich repeat	-
PBS vs Control	MGP_BALBcJ_G0025419	Abca2	-1.06671	1.9563959960923e-08	sp|P41234|ABCA2_MOUSE ATP-binding cassette sub-family A member 2 OS=Mus musculus OX=10090 GN=Abca2 PE=1 SV=4 && PF00005:ABC transporter|PF12698:ABC-2 family transporter protein	-
PBS vs Control	MGP_BALBcJ_G0032574	Phox2a	7.86996191611989	1.98258371536065e-08	sp|Q62066|PHX2A_MOUSE Paired mesoderm homeobox protein 2A OS=Mus musculus OX=10090 GN=Phox2a PE=2 SV=1 && PF00046:Homeodomain	Homeobox
PBS vs Control	MGP_BALBcJ_G0026895	Ptpn1	1.44235946399917	2.21724067752414e-08	sp|P35821|PTN1_MOUSE Tyrosine-protein phosphatase non-receptor type 1 OS=Mus musculus OX=10090 GN=Ptpn1 PE=1 SV=2 && -	-
PBS vs Control	MGP_BALBcJ_G0030958	Asprv1	1.71261268109629	2.23171310725418e-08	sp|Q09PK2|APRV1_MOUSE Retroviral-like aspartic protease 1 OS=Mus musculus OX=10090 GN=Asprv1 PE=1 SV=1 && PF13975:gag-polyprotein putative aspartyl protease	-
PBS vs Control	MGP_BALBcJ_G0026943	Ctsz	1.30176567795334	2.25965067573642e-08	sp|Q9WUU7|CATZ_MOUSE Cathepsin Z OS=Mus musculus OX=10090 GN=Ctsz PE=1 SV=1 && PF00112:Papain family cysteine protease	-
PBS vs Control	MGP_BALBcJ_G0016621	Selp	1.73427343284597	2.29319311720273e-08	sp|Q01102|LYAM3_MOUSE P-selectin OS=Mus musculus OX=10090 GN=Selp PE=1 SV=1 && PF00059:Lectin C-type domain|PF00084:Sushi repeat (SCR repeat)	-
PBS vs Control	MGP_BALBcJ_G0026306	Rmdn3	1.20445864651402	2.29740048782415e-08	sp|Q3UJU9|RMD3_MOUSE Regulator of microtubule dynamics protein 3 OS=Mus musculus OX=10090 GN=Rmdn3 PE=1 SV=2 && -	-
PBS vs Control	MGP_BALBcJ_G0025718	Cytip	1.12085575987508	2.3657210215531e-08	sp|Q91VY6|CYTIP_MOUSE Cytohesin-interacting protein OS=Mus musculus OX=10090 GN=Cytip PE=1 SV=1 && PF00595:PDZ domain	-
PBS vs Control	MGP_BALBcJ_G0031855	B3gnt8	-1.952	2.43432527082945e-08	sp|Q8R3I9|B3GN8_MOUSE UDP-GlcNAc:betaGal beta-1,3-N-acetylglucosaminyltransferase 8 OS=Mus musculus OX=10090 GN=B3gnt8 PE=1 SV=1 && -	-
PBS vs Control	MGP_BALBcJ_G0033520	6430573F11Rik	-4.11662	2.45751448457094e-08	sp|Q80WQ4|TRM9B_MOUSE Probable tRNA methyltransferase 9B OS=Mus musculus OX=10090 GN=Trmt9b PE=1 SV=1 && PF08241:Methyltransferase domain	-
PBS vs Control	MGP_BALBcJ_G0025139	Scd2	-1.14897	2.45950837316486e-08	sp|P13011|SCD2_MOUSE Stearoyl-CoA desaturase 2 OS=Mus musculus OX=10090 GN=Scd2 PE=1 SV=2 && PF00487:Fatty acid desaturase	-
PBS vs Control	MGP_BALBcJ_G0029442	Tnip2	1.15964612121065	2.47407355224964e-08	sp|Q99JG7|TNIP2_MOUSE TNFAIP3-interacting protein 2 OS=Mus musculus OX=10090 GN=Tnip2 PE=1 SV=1 && PF12180:TSG101 and ALIX binding domain of CEP55|PF16516:Leucine zipper of domain CC2 of NEMO, NF-kappa-B essential modulator	-
PBS vs Control	MGP_BALBcJ_G0025701	Nmi	1.44914777325449	2.53641405051489e-08	sp|O35309|NMI_MOUSE N-myc-interactor OS=Mus musculus OX=10090 GN=Nmi PE=1 SV=1 && PF07292:Nmi/IFP 35 domain (NID)|PF07334:Interferon-induced 35 kDa protein (IFP 35) N-terminus	-
PBS vs Control	MGP_BALBcJ_G0032935	Gga2	-1.13011	2.63032075131003e-08	sp|Q6P5E6|GGA2_MOUSE ADP-ribosylation factor-binding protein GGA2 OS=Mus musculus OX=10090 GN=Gga2 PE=1 SV=1 && -	-
PBS vs Control	MGP_BALBcJ_G0017297	Susd2	1.49022833509712	2.67430436975573e-08	sp|Q9DBX3|SUSD2_MOUSE Sushi domain-containing protein 2 OS=Mus musculus OX=10090 GN=Susd2 PE=1 SV=1 && PF00094:von Willebrand factor type D domain|PF03782:AMOP domain|PF00084:Sushi repeat (SCR repeat)	-
PBS vs Control	MGP_BALBcJ_G0031041	A730049H05Rik	2.75099295128765	2.7031869462467e-08	sp|Q9P2N4|ATS9_HUMAN A disintegrin and metalloproteinase with thrombospondin motifs 9 OS=Homo sapiens OX=9606 GN=ADAMTS9 PE=1 SV=4 && -	-
PBS vs Control	MGP_BALBcJ_G0035581	Klhl13	-1.87076	2.70963084417663e-08	sp|Q80TF4|KLH13_MOUSE Kelch-like protein 13 OS=Mus musculus OX=10090 GN=Klhl13 PE=2 SV=3 && PF07707:BTB And C-terminal Kelch|PF00651:BTB/POZ domain|PF01344:Kelch motif	ZBTB
PBS vs Control	MGP_BALBcJ_G0018975	E130012A19Rik	1.65336314293129	2.75604780951815e-08	sp|Q7TNS8|EPOP_MOUSE Elongin BC and Polycomb repressive complex 2-associated protein OS=Mus musculus OX=10090 GN=Epop PE=1 SV=1 && PF15223:Elongin BC and Polycomb repressive complex 2-associated protein	-
PBS vs Control	MGP_BALBcJ_G0016413	Nuak2	1.14320344036146	2.81335613246835e-08	sp|Q8BZN4|NUAK2_MOUSE NUAK family SNF1-like kinase 2 OS=Mus musculus OX=10090 GN=Nuak2 PE=1 SV=2 && -	-
PBS vs Control	MGP_BALBcJ_G0020935	Dnase1l3	1.05786854594115	2.81728311447083e-08	sp|O55070|DNSL3_MOUSE Deoxyribonuclease gamma OS=Mus musculus OX=10090 GN=Dnase1l3 PE=1 SV=1 && PF03372:Endonuclease/Exonuclease/phosphatase family	-
PBS vs Control	novel.1417	-	1.63429618840792	2.84482784237422e-08	sp|Q8BVM9|PH11A_MOUSE PHD finger protein 11A OS=Mus musculus OX=10090 GN=Phf11a PE=2 SV=1 && -	-
PBS vs Control	MGP_BALBcJ_G0018133	Itk	1.31264248865841	2.87973912257483e-08	sp|Q03526|ITK_MOUSE Tyrosine-protein kinase ITK/TSK OS=Mus musculus OX=10090 GN=Itk PE=1 SV=1 && PF00779:BTK motif|PF07714:Protein tyrosine kinase|PF00018:SH3 domain|PF00169:PH domain|PF00017:SH2 domain	-
PBS vs Control	MGP_BALBcJ_G0016472	Lad1	2.06382715898537	2.98465654942825e-08	sp|P57016|LAD1_MOUSE Ladinin-1 OS=Mus musculus OX=10090 GN=Lad1 PE=1 SV=1 && -	-
PBS vs Control	novel.1183	-	-4.15399	3.04528635624695e-08	sp|P11369|LORF2_MOUSE LINE-1 retrotransposable element ORF2 protein OS=Mus musculus OX=10090 GN=Pol PE=1 SV=2 && -	-
PBS vs Control	MGP_BALBcJ_G0027226	Sucnr1	-3.48248	3.05244255271254e-08	sp|Q99MT6|SUCR1_MOUSE Succinate receptor 1 OS=Mus musculus OX=10090 GN=Sucnr1 PE=2 SV=2 && PF00001:7 transmembrane receptor (rhodopsin family)	-
PBS vs Control	MGP_BALBcJ_G0021314	Psme1	1.33321559053664	3.05244255271254e-08	sp|Q63797|PSME1_RAT Proteasome activator complex subunit 1 OS=Rattus norvegicus OX=10116 GN=Psme1 PE=2 SV=1 && -	-
PBS vs Control	MGP_BALBcJ_G0034191	Slc7a5	1.08854804115511	3.10006217227897e-08	sp|Q63016|LAT1_RAT Large neutral amino acids transporter small subunit 1 OS=Rattus norvegicus OX=10116 GN=Slc7a5 PE=1 SV=2 && -	-
PBS vs Control	MGP_BALBcJ_G0029265	Rundc3b	1.83063922125332	3.10381831764935e-08	sp|Q6PDC0|RUN3B_MOUSE RUN domain-containing protein 3B OS=Mus musculus OX=10090 GN=Rundc3b PE=1 SV=1 && PF02759:RUN domain	-
PBS vs Control	MGP_BALBcJ_G0029851	Crlf2	1.06474574999107	3.12709582198652e-08	sp|Q8CII9|CRLF2_MOUSE Cytokine receptor-like factor 2 OS=Mus musculus OX=10090 GN=Crlf2 PE=1 SV=2 && -	-
PBS vs Control	MGP_BALBcJ_G0029796	MGP_BALBcJ_G0029796	1.41961007156433	3.16466157736315e-08	sp|Q6ZN66|GBP6_HUMAN Guanylate-binding protein 6 OS=Homo sapiens OX=9606 GN=GBP6 PE=2 SV=1 && PF02841:Guanylate-binding protein, C-terminal domain	-
PBS vs Control	MGP_BALBcJ_G0015104	Gm16170	-2.15693	3.17575578688617e-08	sp|Q9C029|TRIM7_HUMAN E3 ubiquitin-protein ligase TRIM7 OS=Homo sapiens OX=9606 GN=TRIM7 PE=1 SV=2 && -	-
PBS vs Control	MGP_BALBcJ_G0022324	Bin2	-1.02022	3.20075446590966e-08	sp|D3Z6Q9|BIN2_MOUSE Bridging integrator 2 OS=Mus musculus OX=10090 GN=Bin2 PE=1 SV=1 && -	-
PBS vs Control	MGP_BALBcJ_G0028132	AI464131	-2.20539	3.22366079055606e-08	sp|Q69ZQ1|MYORG_MOUSE Myogenesis-regulating glycosidase OS=Mus musculus OX=10090 GN=Myorg PE=1 SV=2 && PF01055:Glycosyl hydrolases family 31	-
PBS vs Control	MGP_BALBcJ_G0028482	Pde4b	1.64289579528616	3.29784509206709e-08	sp|P14646|PDE4B_RAT cAMP-specific 3',5'-cyclic phosphodiesterase 4B OS=Rattus norvegicus OX=10116 GN=Pde4b PE=1 SV=4 && PF18100:Phosphodiesterase 4 upstream conserved regions (UCR)|PF00233:3'5'-cyclic nucleotide phosphodiesterase	-
PBS vs Control	MGP_BALBcJ_G0022093	Csdc2	-6.61458	3.39073484084791e-08	sp|Q91YQ3|CSDC2_MOUSE Cold shock domain-containing protein C2 OS=Mus musculus OX=10090 GN=Csdc2 PE=1 SV=2 && PF00313:'Cold-shock' DNA-binding domain	CSD
PBS vs Control	novel.39	-	3.97156911016705	3.39298052612941e-08	-	-
PBS vs Control	MGP_BALBcJ_G0002968	Dnah2os	4.24427654539617	3.49090348149727e-08	sp|P0C6F1|DYH2_MOUSE Dynein axonemal heavy chain 2 OS=Mus musculus OX=10090 GN=Dnah2 PE=1 SV=1 && -	-
PBS vs Control	MGP_BALBcJ_G0034117	Zfp1	1.46307169737972	3.49721730231051e-08	sp|P08042|ZFP1_MOUSE Zinc finger protein 1 OS=Mus musculus OX=10090 GN=Zfp1 PE=2 SV=3 && PF01352:KRAB box|PF00096:Zinc finger, C2H2 type|PF13465:Zinc-finger double domain	zf-C2H2
PBS vs Control	MGP_BALBcJ_G0024127	Zfp521	-1.6312	3.53911704246642e-08	sp|Q6KAS7|ZN521_MOUSE Zinc finger protein 521 OS=Mus musculus OX=10090 GN=Znf521 PE=1 SV=2 && PF13912:C2H2-type zinc finger	zf-C2H2
PBS vs Control	MGP_BALBcJ_G0019664	Coch	-1.09883	3.63467972380891e-08	sp|Q62507|COCH_MOUSE Cochlin OS=Mus musculus OX=10090 GN=Coch PE=1 SV=2 && PF03815:LCCL domain|PF00092:von Willebrand factor type A domain	-
PBS vs Control	MGP_BALBcJ_G0021725	Fam105a	-1.40785	3.64803105807317e-08	sp|Q3TVP5|OTULL_MOUSE Inactive ubiquitin thioesterase OTULINL OS=Mus musculus OX=10090 GN=Otulinl PE=1 SV=1 && PF16218:Peptidase family C101	-
PBS vs Control	MGP_BALBcJ_G0016525	Fam129a	-1.21964	3.88477635592229e-08	sp|Q3UW53|NIBA1_MOUSE Protein Niban 1 OS=Mus musculus OX=10090 GN=Niban1 PE=1 SV=2 && -	-
PBS vs Control	novel.1551	-	-2.07546	3.93961691513223e-08	sp|P11369|LORF2_MOUSE LINE-1 retrotransposable element ORF2 protein OS=Mus musculus OX=10090 GN=Pol PE=1 SV=2 && -	-
PBS vs Control	MGP_BALBcJ_G0028377	Lurap1l	-2.41204	3.93961691513223e-08	sp|Q8K2P1|LUR1L_MOUSE Leucine rich adaptor protein 1-like OS=Mus musculus OX=10090 GN=Lurap1l PE=1 SV=1 && PF14854:Leucine rich adaptor protein	-
PBS vs Control	MGP_BALBcJ_G0021708	Cdh6	3.84656379621016	3.93961691513223e-08	sp|P97326|CADH6_MOUSE Cadherin-6 OS=Mus musculus OX=10090 GN=Cdh6 PE=1 SV=2 && PF01049:Cadherin cytoplasmic region|PF00028:Cadherin domain	-
PBS vs Control	MGP_BALBcJ_G0020480	Ninj1	1.1616986549623	4.01274780708544e-08	sp|O70131|NINJ1_MOUSE Ninjurin-1 OS=Mus musculus OX=10090 GN=Ninj1 PE=1 SV=1 && PF04923:Ninjurin	-
PBS vs Control	MGP_BALBcJ_G0035982	A630033H20Rik	-1.42781	4.21154043423021e-08	sp|Q8BFU7|P2Y10_MOUSE Putative P2Y purinoceptor 10 OS=Mus musculus OX=10090 GN=P2ry10 PE=2 SV=1 && PF00001:7 transmembrane receptor (rhodopsin family)	-
PBS vs Control	MGP_BALBcJ_G0016750	MGP_BALBcJ_G0016750	1.75949410675505	4.36201560690521e-08	sp|Q3V3Q4|PYDC3_MOUSE Pyrin domain-containing protein 3 OS=Mus musculus OX=10090 GN=Pydc3 PE=2 SV=1 && -	-
PBS vs Control	MGP_BALBcJ_G0018990	Stac2	-1.62192	4.36531553207512e-08	sp|Q8R1B0|STAC2_MOUSE SH3 and cysteine-rich domain-containing protein 2 OS=Mus musculus OX=10090 GN=Stac2 PE=1 SV=1 && PF14604:Variant SH3 domain|PF00130:Phorbol esters/diacylglycerol binding domain (C1 domain)|PF16664:Unstructured on SH3 and cysteine-rich domain-containing protein 2	-
PBS vs Control	MGP_BALBcJ_G0033079	Htra1	1.38684468200851	4.3857208062784e-08	sp|Q9R118|HTRA1_MOUSE Serine protease HTRA1 OS=Mus musculus OX=10090 GN=Htra1 PE=1 SV=2 && PF07648:Kazal-type serine protease inhibitor domain|PF13365:Trypsin-like peptidase domain|PF00219:Insulin-like growth factor binding protein|PF17820:PDZ domain	-
PBS vs Control	MGP_BALBcJ_G0018756	Tmem98	-1.79851	4.41937131612045e-08	sp|Q91X86|TMM98_MOUSE Transmembrane protein 98 OS=Mus musculus OX=10090 GN=Tmem98 PE=1 SV=1 && -	-
PBS vs Control	MGP_BALBcJ_G0023527	Psmb9	1.10835813203143	4.48319955655413e-08	sp|P28076|PSB9_MOUSE Proteasome subunit beta type-9 OS=Mus musculus OX=10090 GN=Psmb9 PE=1 SV=1 && PF00227:Proteasome subunit	-
PBS vs Control	MGP_BALBcJ_G0018761	Ccl2	5.46865803427609	4.48319955655413e-08	sp|P10148|CCL2_MOUSE C-C motif chemokine 2 OS=Mus musculus OX=10090 GN=Ccl2 PE=1 SV=1 && -	-
PBS vs Control	novel.1125	-	-1.51651	4.52284618620208e-08	sp|P97484|LIRB3_MOUSE Leukocyte immunoglobulin-like receptor subfamily B member 3 OS=Mus musculus OX=10090 GN=Lilrb3 PE=1 SV=1 && -	-
PBS vs Control	MGP_BALBcJ_G0026496	Siglec1	-1.69005	4.53574440301986e-08	sp|Q62230|SN_MOUSE Sialoadhesin OS=Mus musculus OX=10090 GN=Siglec1 PE=1 SV=2 && -	-
PBS vs Control	MGP_BALBcJ_G0029507	Ldb2	-1.89143	4.63608851608572e-08	sp|O55203|LDB2_MOUSE LIM domain-binding protein 2 OS=Mus musculus OX=10090 GN=Ldb2 PE=1 SV=2 && PF01803:LIM-domain binding protein	-
PBS vs Control	MGP_BALBcJ_G0023920	Trip10	1.23236	4.6567919961335e-08	sp|P97531|CIP4_RAT Cdc42-interacting protein 4 OS=Rattus norvegicus OX=10116 GN=Trip10 PE=1 SV=3 && PF00018:SH3 domain|PF00611:Fes/CIP4, and EFC/F-BAR homology domain	-
PBS vs Control	MGP_BALBcJ_G0029764	Plac8	1.15736814023523	4.74505407011003e-08	sp|Q9JI48|PLAC8_MOUSE Placenta-specific gene 8 protein OS=Mus musculus OX=10090 GN=Plac8 PE=1 SV=1 && PF04749:PLAC8 family	-
PBS vs Control	MGP_BALBcJ_G0015791	Rdh10	-1.30628	4.7566549863462e-08	sp|Q8VCH7|RDH10_MOUSE Retinol dehydrogenase 10 OS=Mus musculus OX=10090 GN=Rdh10 PE=1 SV=2 && PF00106:short chain dehydrogenase	-
PBS vs Control	MGP_BALBcJ_G0021962	Dgat1	1.11145548298788	4.82188364088307e-08	sp|Q9Z2A7|DGAT1_MOUSE Diacylglycerol O-acyltransferase 1 OS=Mus musculus OX=10090 GN=Dgat1 PE=1 SV=1 && PF03062:MBOAT, membrane-bound O-acyltransferase family	-
PBS vs Control	novel.1032	-	2.7276318804121	4.82188364088307e-08	sp|A4UUI3|GBP4_MOUSE Guanylate-binding protein 4 OS=Mus musculus OX=10090 GN=Gbp4 PE=1 SV=1 && PF02263:Guanylate-binding protein, N-terminal domain	-
PBS vs Control	novel.47	-	1.12858537086103	4.82188364088307e-08	sp|Q8R366|IGSF8_MOUSE Immunoglobulin superfamily member 8 OS=Mus musculus OX=10090 GN=Igsf8 PE=1 SV=2 && -	-
PBS vs Control	MGP_BALBcJ_G0004941	Gm33994	2.79476288632071	4.82188364088307e-08	-	-
PBS vs Control	MGP_BALBcJ_G0024241	Pura	-1.06868	4.91783978798542e-08	sp|Q00577|PURA_HUMAN Transcriptional activator protein Pur-alpha OS=Homo sapiens OX=9606 GN=PURA PE=1 SV=2 && PF04845:PurA ssDNA and RNA-binding protein	-
PBS vs Control	MGP_BALBcJ_G0022770	Fstl1	1.09175959733595	5.18448166473151e-08	sp|Q62356|FSTL1_MOUSE Follistatin-related protein 1 OS=Mus musculus OX=10090 GN=Fstl1 PE=1 SV=2 && PF07648:Kazal-type serine protease inhibitor domain|PF09289:Follistatin/Osteonectin-like EGF domain	-
PBS vs Control	MGP_BALBcJ_G0031449	Kcnj8	1.31240348372555	5.289198085262e-08	sp|P97794|KCNJ8_MOUSE ATP-sensitive inward rectifier potassium channel 8 OS=Mus musculus OX=10090 GN=Kcnj8 PE=1 SV=1 && -	-
PBS vs Control	MGP_BALBcJ_G0035450	Clec3b	-3.17746	5.4698958330833e-08	sp|P43025|TETN_MOUSE Tetranectin OS=Mus musculus OX=10090 GN=Clec3b PE=1 SV=2 && PF00059:Lectin C-type domain	-
PBS vs Control	MGP_BALBcJ_G0032295	Ano5	-3.52628	5.49941158374243e-08	sp|Q75UR0|ANO5_MOUSE Anoctamin-5 OS=Mus musculus OX=10090 GN=Ano5 PE=2 SV=1 && PF16178:Dimerisation domain of Ca+-activated chloride-channel, anoctamin|PF04547:Calcium-activated chloride channel	-
PBS vs Control	MGP_BALBcJ_G0030801	Gprin3	-2.11009	5.51413386523491e-08	sp|Q8BWS5|GRIN3_MOUSE G protein-regulated inducer of neurite outgrowth 3 OS=Mus musculus OX=10090 GN=Gprin3 PE=1 SV=1 && PF15235:G protein-regulated inducer of neurite outgrowth C-terminus	-
PBS vs Control	MGP_BALBcJ_G0032872	Calca	7.7277970885741	5.5366106042718e-08	sp|Q99JA0|CALCA_MOUSE Calcitonin gene-related peptide 1 OS=Mus musculus OX=10090 GN=Calca PE=2 SV=1 && PF00214:Calcitonin / CGRP / IAPP family	-
PBS vs Control	MGP_BALBcJ_G0021738	Sema5a	-2.03097	5.53937512474042e-08	sp|D3ZTD8|SEM5A_RAT Semaphorin-5A OS=Rattus norvegicus OX=10116 GN=Sema5a PE=1 SV=1 && PF01403:Sema domain|PF00090:Thrombospondin type 1 domain	-
PBS vs Control	MGP_BALBcJ_G0017142	Prdm1	1.60373012951571	5.53937512474042e-08	sp|Q60636|PRDM1_MOUSE PR domain zinc finger protein 1 OS=Mus musculus OX=10090 GN=Prdm1 PE=1 SV=1 && PF00856:SET domain	zf-C2H2
PBS vs Control	MGP_BALBcJ_G0029690	Slc4a4	2.73811325663628	5.57450424714856e-08	sp|O88343|S4A4_MOUSE Electrogenic sodium bicarbonate cotransporter 1 OS=Mus musculus OX=10090 GN=Slc4a4 PE=1 SV=2 && -	-
PBS vs Control	MGP_BALBcJ_G0019530	Sdc1	1.31677331799538	5.77901319051505e-08	sp|P18828|SDC1_MOUSE Syndecan-1 OS=Mus musculus OX=10090 GN=Sdc1 PE=1 SV=1 && PF01034:Syndecan domain	-
PBS vs Control	MGP_BALBcJ_G0019214	Crhr1	-3.77516	5.82942318559181e-08	sp|P35347|CRFR1_MOUSE Corticotropin-releasing factor receptor 1 OS=Mus musculus OX=10090 GN=Crhr1 PE=1 SV=1 && PF02793:Hormone receptor domain|PF00002:7 transmembrane receptor (Secretin family)	-
PBS vs Control	MGP_BALBcJ_G0034017	Plekhg4	3.1957911266458	5.90385966092924e-08	sp|Q58EX7|PKHG4_HUMAN Puratrophin-1 OS=Homo sapiens OX=9606 GN=PLEKHG4 PE=1 SV=1 && PF00621:RhoGEF domain	-
PBS vs Control	MGP_BALBcJ_G0026463	Il1a	3.69429430149595	6.23282690718819e-08	sp|P01582|IL1A_MOUSE Interleukin-1 alpha OS=Mus musculus OX=10090 GN=Il1a PE=1 SV=1 && PF00340:Interleukin-1 / 18|PF02394:Interleukin-1 propeptide	-
PBS vs Control	MGP_BALBcJ_G0018245	Gm17334	2.58562	6.28326072026066e-08	sp|Q3SZP0|IRF1_BOVIN Interferon regulatory factor 1 OS=Bos taurus OX=9913 GN=IRF1 PE=2 SV=1 && -	-
PBS vs Control	MGP_BALBcJ_G0020687	Ube2ql1	4.39689311749393	6.30660139153708e-08	sp|A0PJN4|U2QL1_MOUSE Ubiquitin-conjugating enzyme E2Q-like protein 1 OS=Mus musculus OX=10090 GN=Ube2ql1 PE=2 SV=2 && PF00179:Ubiquitin-conjugating enzyme	-
PBS vs Control	MGP_BALBcJ_G0035981	P2ry10	1.22505458199663	6.37863107165449e-08	sp|Q8BFU7|P2Y10_MOUSE Putative P2Y purinoceptor 10 OS=Mus musculus OX=10090 GN=P2ry10 PE=2 SV=1 && PF00001:7 transmembrane receptor (rhodopsin family)	-
PBS vs Control	MGP_BALBcJ_G0029495	Nkx3-2	-1.85305	6.41121679589244e-08	sp|P97503|NKX32_MOUSE Homeobox protein Nkx-3.2 OS=Mus musculus OX=10090 GN=Nkx3-2 PE=1 SV=2 && PF00046:Homeodomain	Homeobox
PBS vs Control	MGP_BALBcJ_G0017362	Cstb	1.71825898497739	6.60024137449709e-08	sp|Q62426|CYTB_MOUSE Cystatin-B OS=Mus musculus OX=10090 GN=Cstb PE=1 SV=1 && PF00031:Cystatin domain	-
PBS vs Control	MGP_BALBcJ_G0033840	Ier2	1.15650963319632	6.78091456350475e-08	sp|P17950|IER2_MOUSE Immediate early response gene 2 protein OS=Mus musculus OX=10090 GN=Ier2 PE=2 SV=3 && PF05760:Immediate early response protein (IER)	-
PBS vs Control	MGP_BALBcJ_G0017733	Slc16a7	-2.38357	6.80442432069158e-08	sp|O70451|MOT2_MOUSE Monocarboxylate transporter 2 OS=Mus musculus OX=10090 GN=Slc16a7 PE=1 SV=1 && PF07690:Major Facilitator Superfamily	-
PBS vs Control	MGP_BALBcJ_G0016645	Ildr2	-2.33649	7.11964657784319e-08	sp|B5TVM2|ILDR2_MOUSE Immunoglobulin-like domain-containing receptor 2 OS=Mus musculus OX=10090 GN=Ildr2 PE=1 SV=2 && PF05624:Lipolysis stimulated receptor (LSR)	-
PBS vs Control	MGP_BALBcJ_G0035641	Gria3	-2.04836	7.26011886664536e-08	sp|P42263|GRIA3_HUMAN Glutamate receptor 3 OS=Homo sapiens OX=9606 GN=GRIA3 PE=1 SV=2 && PF01094:Receptor family ligand binding region|PF00060:Ligand-gated ion channel|PF10613:Ligated ion channel L-glutamate- and glycine-binding site	-
PBS vs Control	MGP_BALBcJ_G0024796	Ahnak	-1.523	7.27096054057322e-08	sp|Q09666|AHNK_HUMAN Neuroblast differentiation-associated protein AHNAK OS=Homo sapiens OX=9606 GN=AHNAK PE=1 SV=2 && -	-
PBS vs Control	MGP_BALBcJ_G0019644	Scin	2.17454867314204	7.50191126266124e-08	sp|Q60604|ADSV_MOUSE Adseverin OS=Mus musculus OX=10090 GN=Scin PE=1 SV=3 && PF00626:Gelsolin repeat	-
PBS vs Control	MGP_BALBcJ_G0015121	Mir22hg	1.28472408956168	7.79555286455783e-08	-	-
PBS vs Control	MGP_BALBcJ_G0029048	MGP_BALBcJ_G0029048	-1.33586	7.83577413533207e-08	sp|Q69ZS8|KAZRN_MOUSE Kazrin OS=Mus musculus OX=10090 GN=Kazn PE=1 SV=2 && -	-
PBS vs Control	MGP_BALBcJ_G0017654	Pawr	1.28527872821117	8.03816546527006e-08	sp|Q925B0|PAWR_MOUSE PRKC apoptosis WT1 regulator protein OS=Mus musculus OX=10090 GN=Pawr PE=1 SV=2 && -	-
PBS vs Control	MGP_BALBcJ_G0026972	Ogfr	1.40693467051665	8.31919584099835e-08	sp|Q99PG2|OGFR_MOUSE Opioid growth factor receptor OS=Mus musculus OX=10090 GN=Ogfr PE=1 SV=1 && PF04664:Opioid growth factor receptor (OGFr) conserved region	-
PBS vs Control	MGP_BALBcJ_G0026887	B4galt5	1.08911767939725	8.62138640047991e-08	sp|Q9JMK0|B4GT5_MOUSE Beta-1,4-galactosyltransferase 5 OS=Mus musculus OX=10090 GN=B4galt5 PE=1 SV=2 && -	-
PBS vs Control	MGP_BALBcJ_G0020602	4930486L24Rik	2.14724572438765	8.88874582311816e-08	sp|Q80UB0|TEST2_MOUSE Testin-2 OS=Mus musculus OX=10090 PE=2 SV=1 && PF00112:Papain family cysteine protease|PF08246:Cathepsin propeptide inhibitor domain (I29)	-
PBS vs Control	novel.1597	-	-2.56193	9.02211857434411e-08	-	-
PBS vs Control	novel.1302	-	4.47231941721342	9.09312304031748e-08	-	-
PBS vs Control	MGP_BALBcJ_G0027163	Pcdh18	-1.53005	9.17768692826073e-08	sp|Q8VHR0|PCD18_MOUSE Protocadherin 18 OS=Mus musculus OX=10090 GN=Pcdh18 PE=1 SV=2 && PF08266:Cadherin-like|PF00028:Cadherin domain	-
PBS vs Control	MGP_BALBcJ_G0028509	Acot11	-1.49738	9.19727199272575e-08	sp|Q8VHQ9|ACO11_MOUSE Acyl-coenzyme A thioesterase 11 OS=Mus musculus OX=10090 GN=Acot11 PE=1 SV=1 && PF01852:START domain|PF03061:Thioesterase superfamily	-
PBS vs Control	MGP_BALBcJ_G0033465	Star	-1.80754	9.52604551367469e-08	sp|P51557|STAR_MOUSE Steroidogenic acute regulatory protein, mitochondrial OS=Mus musculus OX=10090 GN=Star PE=1 SV=1 && PF01852:START domain	-
PBS vs Control	MGP_BALBcJ_G0036132	Il13ra2	-2.04922	9.54319737304998e-08	sp|O88786|I13R2_MOUSE Interleukin-13 receptor subunit alpha-2 OS=Mus musculus OX=10090 GN=Il13ra2 PE=1 SV=1 && PF09240:Interleukin-6 receptor alpha chain, binding	-
PBS vs Control	MGP_BALBcJ_G0021156	Ero1l	1.27130991923637	9.64160783681363e-08	sp|Q8R180|ERO1A_MOUSE ERO1-like protein alpha OS=Mus musculus OX=10090 GN=Ero1a PE=1 SV=2 && -	-
PBS vs Control	MGP_BALBcJ_G0032895	Gprc5b	1.87606134467593	9.64717526660704e-08	sp|Q923Z0|GPC5B_MOUSE G-protein coupled receptor family C group 5 member B OS=Mus musculus OX=10090 GN=Gprc5b PE=1 SV=1 && PF00003:7 transmembrane sweet-taste receptor of 3 GCPR	-
PBS vs Control	MGP_BALBcJ_G0025106	Ankrd2	-2.22674	9.68203770020832e-08	sp|Q9WV06|ANKR2_MOUSE Ankyrin repeat domain-containing protein 2 OS=Mus musculus OX=10090 GN=Ankrd2 PE=1 SV=3 && PF12796:Ankyrin repeats (3 copies)	-
PBS vs Control	MGP_BALBcJ_G0018832	Vmp1	1.40835876919682	9.97969572390526e-08	sp|Q99KU0|VMP1_MOUSE Vacuole membrane protein 1 OS=Mus musculus OX=10090 GN=Vmp1 PE=1 SV=2 && PF09335:SNARE associated Golgi protein	-
PBS vs Control	MGP_BALBcJ_G0033629	Tma16	1.4178504234257	1.01375697337354e-07	sp|Q9CR02|TMA16_MOUSE Translation machinery-associated protein 16 OS=Mus musculus OX=10090 GN=Tma16 PE=1 SV=1 && -	-
PBS vs Control	MGP_BALBcJ_G0021683	Il7r	1.34700689149451	1.01403574872026e-07	sp|P16872|IL7RA_MOUSE Interleukin-7 receptor subunit alpha OS=Mus musculus OX=10090 GN=Il7r PE=1 SV=2 && PF18447:Fibronectin type III domain|PF00041:Fibronectin type III domain	-
PBS vs Control	MGP_BALBcJ_G0017795	Stat2	1.38267800242853	1.04497855787744e-07	sp|Q9WVL2|STAT2_MOUSE Signal transducer and activator of transcription 2 OS=Mus musculus OX=10090 GN=Stat2 PE=1 SV=1 && PF02865:STAT protein, protein interaction domain|PF01017:STAT protein, all-alpha domain|PF12188:Signal transducer and activator of transcription 2 C terminal|PF02864:STAT protein, DNA binding domain|PF00017:SH2 domain	STAT
PBS vs Control	MGP_BALBcJ_G0035933	Cxcr3	-1.61028	1.07837630117199e-07	sp|O88410|CXCR3_MOUSE C-X-C chemokine receptor type 3 OS=Mus musculus OX=10090 GN=Cxcr3 PE=1 SV=2 && PF00001:7 transmembrane receptor (rhodopsin family)	-
PBS vs Control	MGP_BALBcJ_G0002375	MGP_BALBcJ_G0002375	3.43066566020359	1.0793996369198e-07	-	-
PBS vs Control	novel.1189	-	-2.21191	1.08575086114021e-07	-	-
PBS vs Control	MGP_BALBcJ_G0027712	Kcna2	-2.36993	1.11097230264299e-07	sp|P63141|KCNA2_MOUSE Potassium voltage-gated channel subfamily A member 2 OS=Mus musculus OX=10090 GN=Kcna2 PE=1 SV=1 && -	-
PBS vs Control	MGP_BALBcJ_G0020401	Pxdc1	-1.46265	1.13788151980067e-07	sp|Q8JZU6|PXDC1_MOUSE PX domain-containing protein 1 OS=Mus musculus OX=10090 GN=Pxdc1 PE=2 SV=2 && -	-
PBS vs Control	MGP_BALBcJ_G0029605	Sgcb	1.12935884019478	1.16015876404266e-07	sp|P82349|SGCB_MOUSE Beta-sarcoglycan OS=Mus musculus OX=10090 GN=Sgcb PE=1 SV=1 && PF04790:Sarcoglycan complex subunit protein	-
PBS vs Control	novel.279	-	7.70179110412055	1.17198796815045e-07	-	-
PBS vs Control	MGP_BALBcJ_G0029100	Fbxo6	1.16676587626352	1.2179891099138e-07	sp|Q9QZN4|FBX6_MOUSE F-box only protein 6 OS=Mus musculus OX=10090 GN=Fbxo6 PE=1 SV=1 && PF04300:F-box associated region|PF12937:F-box-like	-
PBS vs Control	MGP_BALBcJ_G0022635	Etv5	-1.22798	1.2423663329838e-07	sp|Q9CXC9|ETV5_MOUSE ETS translocation variant 5 OS=Mus musculus OX=10090 GN=Etv5 PE=2 SV=1 && PF00178:Ets-domain|PF04621:PEA3 subfamily ETS-domain transcription factor N terminal domain	ETS
PBS vs Control	novel.405	-	-1.3689	1.26533705669877e-07	sp|Q9JIB6|BIR1F_MOUSE Baculoviral IAP repeat-containing protein 1f OS=Mus musculus OX=10090 GN=Naip6 PE=1 SV=2 && -	-
PBS vs Control	MGP_BALBcJ_G0026140	Chst1	-1.38762	1.26706699529185e-07	sp|Q9EQC0|CHST1_MOUSE Carbohydrate sulfotransferase 1 OS=Mus musculus OX=10090 GN=Chst1 PE=2 SV=1 && PF00685:Sulfotransferase domain	-
PBS vs Control	MGP_BALBcJ_G0020731	Mctp1	-2.04178	1.27472539365727e-07	sp|E9PV86|MCTP1_MOUSE Multiple C2 and transmembrane domain-containing protein 1 OS=Mus musculus OX=10090 GN=Mctp1 PE=1 SV=1 && PF08372:Plant phosphoribosyltransferase C-terminal|PF00168:C2 domain	-
PBS vs Control	MGP_BALBcJ_G0035789	L1cam	-1.65857	1.28936545394393e-07	sp|P11627|L1CAM_MOUSE Neural cell adhesion molecule L1 OS=Mus musculus OX=10090 GN=L1cam PE=1 SV=1 && PF13927:Immunoglobulin domain|PF07679:Immunoglobulin I-set domain|PF00041:Fibronectin type III domain|PF13882:Bravo-like intracellular region	-
PBS vs Control	MGP_BALBcJ_G0015808	Il17f	6.50530790439129	1.29049932889054e-07	sp|Q7TNI7|IL17F_MOUSE Interleukin-17F OS=Mus musculus OX=10090 GN=Il17f PE=1 SV=1 && PF06083:Interleukin-17	-
PBS vs Control	MGP_BALBcJ_G0025274	Fam171a1	-1.3938	1.30413343585999e-07	sp|Q5RD34|F1711_PONAB Protein FAM171A1 OS=Pongo abelii OX=9601 GN=FAM171A1 PE=2 SV=1 && PF10577:Uncharacterised protein family UPF0560	-
PBS vs Control	MGP_BALBcJ_G0029233	Klhl17	-1.06196	1.30413343585999e-07	sp|Q6TDP3|KLH17_MOUSE Kelch-like protein 17 OS=Mus musculus OX=10090 GN=Klhl17 PE=1 SV=1 && PF00651:BTB/POZ domain|PF01344:Kelch motif|PF07707:BTB And C-terminal Kelch	ZBTB
PBS vs Control	MGP_BALBcJ_G0023560	Cfb	2.17809307852863	1.32283022260511e-07	sp|P04186|CFAB_MOUSE Complement factor B OS=Mus musculus OX=10090 GN=Cfb PE=1 SV=2 && PF00092:von Willebrand factor type A domain|PF00089:Trypsin|PF00084:Sushi repeat (SCR repeat)	-
PBS vs Control	MGP_BALBcJ_G0028935	Cnr2	-1.03829	1.3332879482469e-07	sp|P47936|CNR2_MOUSE Cannabinoid receptor 2 OS=Mus musculus OX=10090 GN=Cnr2 PE=1 SV=1 && PF00001:7 transmembrane receptor (rhodopsin family)	-
PBS vs Control	MGP_BALBcJ_G0028344	Col27a1	-1.43056	1.35257501622574e-07	sp|Q5QNQ9|CORA1_MOUSE Collagen alpha-1(XXVII) chain OS=Mus musculus OX=10090 GN=Col27a1 PE=2 SV=1 && PF01410:Fibrillar collagen C-terminal domain|PF01391:Collagen triple helix repeat (20 copies)	-
PBS vs Control	novel.495	-	-2.88631	1.35298953244459e-07	sp|Q9H8H3|TMT1A_HUMAN Thiol S-methyltransferase TMT1A OS=Homo sapiens OX=9606 GN=TMT1A PE=1 SV=1 && -	-
PBS vs Control	MGP_BALBcJ_G0024446	Arhgef37	-3.04472	1.37200868575039e-07	sp|A1IGU4|ARH37_MOUSE Rho guanine nucleotide exchange factor 37 OS=Mus musculus OX=10090 GN=Arhgef37 PE=2 SV=1 && PF07653:Variant SH3 domain|PF03114:BAR domain|PF00621:RhoGEF domain|PF14604:Variant SH3 domain	-
PBS vs Control	MGP_BALBcJ_G0021927	Gsdmd	1.1124979024128	1.4066190948701e-07	sp|Q9D8T2|GSDMD_MOUSE Gasdermin-D OS=Mus musculus OX=10090 GN=Gsdmd PE=1 SV=1 && PF17708:Gasdermin PUB domain|PF04598:Gasdermin pore forming domain	-
PBS vs Control	MGP_BALBcJ_G0035057	Elovl4	6.4249383198967	1.41950213820284e-07	sp|Q9EQC4|ELOV4_MOUSE Elongation of very long chain fatty acids protein 4 OS=Mus musculus OX=10090 GN=Elovl4 PE=1 SV=2 && PF01151:GNS1/SUR4 family	-
PBS vs Control	MGP_BALBcJ_G0028893	Cd52	-1.13079	1.42123356586596e-07	sp|Q64389|CD52_MOUSE CAMPATH-1 antigen OS=Mus musculus OX=10090 GN=Cd52 PE=2 SV=1 && PF15116:CAMPATH-1 antigen	-
PBS vs Control	MGP_BALBcJ_G0019106	Dhx58	1.66834204381534	1.42448619794161e-07	sp|Q99J87|DHX58_MOUSE Probable ATP-dependent RNA helicase DHX58 OS=Mus musculus OX=10090 GN=Dhx58 PE=1 SV=2 && PF04851:Type III restriction enzyme, res subunit|PF11648:C-terminal domain of RIG-I|PF18119:RIG-I receptor C-terminal domain|PF00271:Helicase conserved C-terminal domain	-
PBS vs Control	MGP_BALBcJ_G0031205	Mfap5	-2.83475	1.43674544291139e-07	sp|Q9QZJ6|MFAP5_MOUSE Microfibrillar-associated protein 5 OS=Mus musculus OX=10090 GN=Mfap5 PE=1 SV=1 && -	-
PBS vs Control	MGP_BALBcJ_G0021329	Dhrs1	-1.23113	1.45894392905942e-07	sp|Q99L04|DHRS1_MOUSE Dehydrogenase/reductase SDR family member 1 OS=Mus musculus OX=10090 GN=Dhrs1 PE=1 SV=1 && PF00106:short chain dehydrogenase	-
PBS vs Control	MGP_BALBcJ_G0021739	Sdc2	-1.42006	1.47226299628412e-07	sp|P43407|SDC2_MOUSE Syndecan-2 OS=Mus musculus OX=10090 GN=Sdc2 PE=1 SV=1 && PF01034:Syndecan domain	-
PBS vs Control	MGP_BALBcJ_G0022739	Parp14	1.45402110511709	1.49456188842155e-07	sp|Q2EMV9|PAR14_MOUSE Protein mono-ADP-ribosyltransferase PARP14 OS=Mus musculus OX=10090 GN=Parp14 PE=1 SV=3 && -	-
PBS vs Control	MGP_BALBcJ_G0016866	Ptpn14	-1.45674	1.52877753185345e-07	sp|Q62130|PTN14_MOUSE Tyrosine-protein phosphatase non-receptor type 14 OS=Mus musculus OX=10090 GN=Ptpn14 PE=1 SV=2 && -	-
PBS vs Control	MGP_BALBcJ_G0030321	Cyth3	1.04607227688621	1.56882652808424e-07	-	-
PBS vs Control	MGP_BALBcJ_G0030576	Parp12	1.65702791982492	1.56882652808424e-07	sp|Q8BZ20|PAR12_MOUSE Protein mono-ADP-ribosyltransferase PARP12 OS=Mus musculus OX=10090 GN=Parp12 PE=1 SV=3 && PF02825:WWE domain|PF00644:Poly(ADP-ribose) polymerase catalytic domain	-
PBS vs Control	MGP_BALBcJ_G0030485	Tmem229a	-3.89147	1.59720577695525e-07	sp|B9EJI9|T229A_MOUSE Transmembrane protein 229A OS=Mus musculus OX=10090 GN=Tmem229a PE=2 SV=1 && -	-
PBS vs Control	MGP_BALBcJ_G0032516	Pak1	-1.17647	1.64206788439376e-07	sp|P35465|PAK1_RAT Serine/threonine-protein kinase PAK 1 OS=Rattus norvegicus OX=10116 GN=Pak1 PE=1 SV=3 && PF00786:P21-Rho-binding domain|PF00069:Protein kinase domain	-
PBS vs Control	MGP_BALBcJ_G0018441	Pik3r6	1.26720223496103	1.66974317060894e-07	sp|Q3U6Q4|PI3R6_MOUSE Phosphoinositide 3-kinase regulatory subunit 6 OS=Mus musculus OX=10090 GN=Pik3r6 PE=1 SV=1 && PF10486:Phosphoinositide 3-kinase gamma adapter protein p101 subunit	-
PBS vs Control	MGP_BALBcJ_G0016568	Tor3a	1.44857354207335	1.7173856874427e-07	sp|Q9ER38|TOR3A_MOUSE Torsin-3A OS=Mus musculus OX=10090 GN=Tor3a PE=1 SV=2 && PF06309:Torsin	-
PBS vs Control	MGP_BALBcJ_G0027614	Fmo5	-2.01042	1.71759378462553e-07	sp|P97872|FMO5_MOUSE Flavin-containing monooxygenase 5 OS=Mus musculus OX=10090 GN=Fmo5 PE=1 SV=4 && PF00743:Flavin-binding monooxygenase-like	-
PBS vs Control	MGP_BALBcJ_G0031384	Etv6	1.20204487030023	1.73779366537618e-07	sp|P97360|ETV6_MOUSE Transcription factor ETV6 OS=Mus musculus OX=10090 GN=Etv6 PE=1 SV=1 && PF00178:Ets-domain|PF02198:Sterile alpha motif (SAM)/Pointed domain	ETS
PBS vs Control	MGP_BALBcJ_G0035467	Ccr5	1.1248863926116	1.78224039503876e-07	sp|P51682|CCR5_MOUSE C-C chemokine receptor type 5 OS=Mus musculus OX=10090 GN=Ccr5 PE=2 SV=3 && PF00001:7 transmembrane receptor (rhodopsin family)	-
PBS vs Control	MGP_BALBcJ_G0026742	Myl9	-1.1626	1.81159845971158e-07	sp|Q9CQ19|MYL9_MOUSE Myosin regulatory light polypeptide 9 OS=Mus musculus OX=10090 GN=Myl9 PE=1 SV=3 && PF13405:EF-hand domain	-
PBS vs Control	MGP_BALBcJ_G0030212	Pcolce	-1.40164	1.82323411723678e-07	sp|Q61398|PCOC1_MOUSE Procollagen C-endopeptidase enhancer 1 OS=Mus musculus OX=10090 GN=Pcolce PE=1 SV=2 && PF01759:UNC-6/NTR/C345C module	-
PBS vs Control	MGP_BALBcJ_G0017526	Chst11	1.68217545583762	1.84117117564245e-07	sp|Q9JME2|CHSTB_MOUSE Carbohydrate sulfotransferase 11 OS=Mus musculus OX=10090 GN=Chst11 PE=2 SV=1 && -	-
PBS vs Control	MGP_BALBcJ_G0028301	Txn1	1.36654513159878	1.84863685603135e-07	sp|P10639|THIO_MOUSE Thioredoxin OS=Mus musculus OX=10090 GN=Txn PE=1 SV=3 && PF00085:Thioredoxin	-
PBS vs Control	MGP_BALBcJ_G0016226	Sh3bp4	1.52640377275571	1.88970756200455e-07	sp|Q921I6|SH3B4_MOUSE SH3 domain-binding protein 4 OS=Mus musculus OX=10090 GN=Sh3bp4 PE=1 SV=1 && PF00791:ZU5 domain|PF00018:SH3 domain|PF07653:Variant SH3 domain	-
PBS vs Control	MGP_BALBcJ_G0030165	Por	1.01298955658453	1.9191826762253e-07	sp|P37040|NCPR_MOUSE NADPH--cytochrome P450 reductase OS=Mus musculus OX=10090 GN=Por PE=1 SV=2 && PF00175:Oxidoreductase NAD-binding domain|PF00667:FAD binding domain|PF00258:Flavodoxin	-
PBS vs Control	MGP_BALBcJ_G0035696	Cxx1c	-1.68133	1.920208439629e-07	sp|A6ZKI3|RTL8C_HUMAN Retrotransposon Gag-like protein 8C OS=Homo sapiens OX=9606 GN=RTL8C PE=1 SV=1 && PF16297:Domain of unknown function (DUF4939)	-
PBS vs Control	MGP_BALBcJ_G0026518	Prokr2	-3.41341	1.9248950823504e-07	sp|Q8K458|PKR2_MOUSE Prokineticin receptor 2 OS=Mus musculus OX=10090 GN=Prokr2 PE=2 SV=1 && PF00001:7 transmembrane receptor (rhodopsin family)	-
PBS vs Control	MGP_BALBcJ_G0035110	Pcolce2	-1.95793	1.92502464557151e-07	sp|Q8R4W6|PCOC2_MOUSE Procollagen C-endopeptidase enhancer 2 OS=Mus musculus OX=10090 GN=Pcolce2 PE=2 SV=2 && PF00431:CUB domain|PF01759:UNC-6/NTR/C345C module	-
PBS vs Control	MGP_BALBcJ_G0015614	MGP_BALBcJ_G0015614	-2.04981	1.98962555688412e-07	sp|Q6ZQY7|YO026_HUMAN Putative uncharacterized protein FLJ46792 OS=Homo sapiens OX=9606 PE=2 SV=1 && -	-
PBS vs Control	MGP_BALBcJ_G0017763	Ndufa4l2	1.81510256741748	2.0996994919111e-07	sp|Q4FZG9|NUA4L_MOUSE NADH dehydrogenase [ubiquinone] 1 alpha subcomplex subunit 4-like 2 OS=Mus musculus OX=10090 GN=Ndufa4l2 PE=3 SV=1 && -	-
PBS vs Control	MGP_BALBcJ_G0024719	Majin	3.22617267434809	2.11138103307797e-07	sp|Q9D992|MAJIN_MOUSE Membrane-anchored junction protein OS=Mus musculus OX=10090 GN=Majin PE=1 SV=2 && PF15077:Membrane-anchored junction protein	-
PBS vs Control	MGP_BALBcJ_G0024699	Cdc42ep2	1.3714683369859	2.12031795817887e-07	sp|Q8JZX9|BORG1_MOUSE Cdc42 effector protein 2 OS=Mus musculus OX=10090 GN=Cdc42ep2 PE=1 SV=1 && PF14957:Cdc42 effector|PF00786:P21-Rho-binding domain	-
PBS vs Control	MGP_BALBcJ_G0032429	Tm6sf1	-1.20041	2.24519484212699e-07	sp|P58749|TM6S1_MOUSE Transmembrane 6 superfamily member 1 OS=Mus musculus OX=10090 GN=Tm6sf1 PE=2 SV=2 && -	-
PBS vs Control	MGP_BALBcJ_G0028394	Plin2	1.51584512268909	2.2467427085168e-07	sp|P43883|PLIN2_MOUSE Perilipin-2 OS=Mus musculus OX=10090 GN=Plin2 PE=1 SV=2 && PF03036:Perilipin family	-
PBS vs Control	MGP_BALBcJ_G0019582	Cmpk2	1.57364228445263	2.26270721337186e-07	sp|Q3U5Q7|CMPK2_MOUSE UMP-CMP kinase 2, mitochondrial OS=Mus musculus OX=10090 GN=Cmpk2 PE=1 SV=2 && PF02223:Thymidylate kinase	-
PBS vs Control	MGP_BALBcJ_G0016066	Mreg	1.32134668244986	2.26294608613304e-07	sp|Q6NVG5|MREG_MOUSE Melanoregulin OS=Mus musculus OX=10090 GN=Mreg PE=1 SV=1 && PF15812:Melanoregulin	-
PBS vs Control	MGP_BALBcJ_G0035249	Uba7	1.15894370569584	2.30910325732769e-07	sp|P41226|UBA7_HUMAN Ubiquitin-like modifier-activating enzyme 7 OS=Homo sapiens OX=9606 GN=UBA7 PE=1 SV=2 && PF00899:ThiF family	-
PBS vs Control	MGP_BALBcJ_G0020151	Klf6	1.25266305352277	2.32498879873154e-07	sp|O08584|KLF6_MOUSE Krueppel-like factor 6 OS=Mus musculus OX=10090 GN=Klf6 PE=2 SV=3 && -	zf-C2H2
PBS vs Control	MGP_BALBcJ_G0016214	MGP_BALBcJ_G0016214	-2.75825	2.3382564612464e-07	sp|Q6ZQM8|UD17_MOUSE UDP-glucuronosyltransferase 1A7 OS=Mus musculus OX=10090 GN=Ugt1a7 PE=1 SV=1 && PF00201:UDP-glucoronosyl and UDP-glucosyl transferase	-
PBS vs Control	MGP_BALBcJ_G0022062	Mgat3	-1.79827	2.43532157046743e-07	sp|Q10470|MGAT3_MOUSE Beta-1,4-mannosyl-glycoprotein 4-beta-N-acetylglucosaminyltransferase OS=Mus musculus OX=10090 GN=Mgat3 PE=1 SV=2 && -	-
PBS vs Control	MGP_BALBcJ_G0029224	Tnfrsf4	1.78241980411062	2.5039837182656e-07	sp|P47741|TNR4_MOUSE Tumor necrosis factor receptor superfamily member 4 OS=Mus musculus OX=10090 GN=Tnfrsf4 PE=1 SV=1 && PF00020:TNFR/NGFR cysteine-rich region	-
PBS vs Control	MGP_BALBcJ_G0032137	Klk4	2.8443510479181	2.5498274151825e-07	sp|Q9Z0M1|KLK4_MOUSE Kallikrein-4 OS=Mus musculus OX=10090 GN=Klk4 PE=1 SV=1 && PF00089:Trypsin	-
PBS vs Control	MGP_BALBcJ_G0025331	St8sia6	-1.14218	2.5690218317453e-07	sp|Q8K4T1|SIA8F_MOUSE Alpha-2,8-sialyltransferase 8F OS=Mus musculus OX=10090 GN=St8sia6 PE=1 SV=1 && PF00777:Glycosyltransferase family 29 (sialyltransferase)	-
PBS vs Control	MGP_BALBcJ_G0019145	Ifi35	1.50698997984642	2.62481619995687e-07	sp|Q9D8C4|IN35_MOUSE Interferon-induced 35 kDa protein homolog OS=Mus musculus OX=10090 GN=Ifi35 PE=1 SV=3 && PF07292:Nmi/IFP 35 domain (NID)|PF07334:Interferon-induced 35 kDa protein (IFP 35) N-terminus	-
PBS vs Control	MGP_BALBcJ_G0026805	Wisp2	-4.15092	2.63065722998891e-07	sp|Q9Z0G4|CCN5_MOUSE CCN family member 5 OS=Mus musculus OX=10090 GN=Ccn5 PE=2 SV=1 && PF00219:Insulin-like growth factor binding protein|PF00093:von Willebrand factor type C domain	-
PBS vs Control	MGP_BALBcJ_G0035383	Itga9	1.2182408568311	2.65849416547867e-07	sp|B8JK39|ITA9_MOUSE Integrin alpha-9 OS=Mus musculus OX=10090 GN=Itga9 PE=1 SV=1 && PF01839:FG-GAP repeat|PF08441:Integrin alpha	-
PBS vs Control	MGP_BALBcJ_G0022740	Dtx3l	1.25860023555002	2.74235451225112e-07	sp|Q3UIR3|DTX3L_MOUSE E3 ubiquitin-protein ligase DTX3L OS=Mus musculus OX=10090 GN=Dtx3l PE=1 SV=1 && PF18102:Deltex C-terminal domain|PF13923:Zinc finger, C3HC4 type (RING finger)	-
PBS vs Control	MGP_BALBcJ_G0034782	Kdelc2	-1.4116	2.8113074988368e-07	sp|G5E897|PLGT3_MOUSE Protein O-glucosyltransferase 3 OS=Mus musculus OX=10090 GN=Poglut3 PE=1 SV=1 && PF00630:Filamin/ABP280 repeat|PF05686:Glycosyl transferase family 90	-
PBS vs Control	MGP_BALBcJ_G0015965	Ankrd44	-1.04037	2.90222589601452e-07	sp|B2RXR6|ANR44_MOUSE Serine/threonine-protein phosphatase 6 regulatory ankyrin repeat subunit B OS=Mus musculus OX=10090 GN=Ankrd44 PE=1 SV=1 && PF13637:Ankyrin repeats (many copies)|PF12796:Ankyrin repeats (3 copies)	-
PBS vs Control	MGP_BALBcJ_G0034880	Myo9a	-1.28639	2.96301232483508e-07	sp|Q8C170|MYO9A_MOUSE Unconventional myosin-IXa OS=Mus musculus OX=10090 GN=Myo9a PE=1 SV=2 && -	-
PBS vs Control	MGP_BALBcJ_G0021821	Deptor	-1.72606	3.05728288314515e-07	sp|Q570Y9|DPTOR_MOUSE DEP domain-containing mTOR-interacting protein OS=Mus musculus OX=10090 GN=Deptor PE=1 SV=2 && PF00610:Domain found in Dishevelled, Egl-10, and Pleckstrin (DEP)	-
PBS vs Control	MGP_BALBcJ_G0011426	MGP_BALBcJ_G0011426	1.3860847251644	3.08724730792867e-07	sp|P16858|G3P_MOUSE Glyceraldehyde-3-phosphate dehydrogenase OS=Mus musculus OX=10090 GN=Gapdh PE=1 SV=2 && PF02800:Glyceraldehyde 3-phosphate dehydrogenase, C-terminal domain|PF00044:Glyceraldehyde 3-phosphate dehydrogenase, NAD binding domain	-
PBS vs Control	MGP_BALBcJ_G0028315	Susd1	-1.32349	3.27696671516804e-07	sp|Q6UWL2|SUSD1_HUMAN Sushi domain-containing protein 1 OS=Homo sapiens OX=9606 GN=SUSD1 PE=1 SV=1 && PF00084:Sushi repeat (SCR repeat)|PF07645:Calcium-binding EGF domain	-
PBS vs Control	MGP_BALBcJ_G0019943	Flrt2	-1.50106	3.27896780801716e-07	sp|Q8BLU0|FLRT2_MOUSE Leucine-rich repeat transmembrane protein FLRT2 OS=Mus musculus OX=10090 GN=Flrt2 PE=1 SV=1 && -	-
PBS vs Control	MGP_BALBcJ_G0029557	Smim14	-1.01808	3.27896780801716e-07	sp|Q91VT8|SIM14_MOUSE Small integral membrane protein 14 OS=Mus musculus OX=10090 GN=Smim14 PE=1 SV=1 && -	-
PBS vs Control	MGP_BALBcJ_G0026747	Ndrg3	1.1124388440854	3.27896780801716e-07	sp|Q9QYF9|NDRG3_MOUSE Protein NDRG3 OS=Mus musculus OX=10090 GN=Ndrg3 PE=1 SV=1 && PF03096:Ndr family	-
PBS vs Control	MGP_BALBcJ_G0019308	Cd300ld	-2.86742	3.30185647013249e-07	sp|Q8VCH2|CLM5_MOUSE CMRF35-like molecule 5 OS=Mus musculus OX=10090 GN=Cd300ld PE=1 SV=1 && PF07686:Immunoglobulin V-set domain	-
PBS vs Control	MGP_BALBcJ_G0030915	Cd207	-4.35854	3.37577315812335e-07	sp|Q8VBX4|CLC4K_MOUSE C-type lectin domain family 4 member K OS=Mus musculus OX=10090 GN=Cd207 PE=1 SV=1 && -	-
PBS vs Control	novel.357	-	-4.32279	3.40996892296826e-07	-	-
PBS vs Control	MGP_BALBcJ_G0028193	Npr2	-1.23253	3.44380182487678e-07	sp|Q6VVW5|ANPRB_MOUSE Atrial natriuretic peptide receptor 2 OS=Mus musculus OX=10090 GN=Npr2 PE=1 SV=2 && PF07714:Protein tyrosine kinase|PF01094:Receptor family ligand binding region|PF00211:Adenylate and Guanylate cyclase catalytic domain	-
PBS vs Control	MGP_BALBcJ_G0023047	Ets2	1.20597504350908	3.46783975876862e-07	sp|P15037|ETS2_MOUSE Protein C-ets-2 OS=Mus musculus OX=10090 GN=Ets2 PE=1 SV=1 && -	ETS
PBS vs Control	MGP_BALBcJ_G0016050	MGP_BALBcJ_G0016050	-2.01908	3.5015441100638e-07	sp|P20357|MTAP2_MOUSE Microtubule-associated protein 2 OS=Mus musculus OX=10090 GN=Map2 PE=1 SV=2 && PF00418:Tau and MAP protein, tubulin-binding repeat|PF08377:MAP2/Tau projection domain	-
PBS vs Control	MGP_BALBcJ_G0018644	Hic1	1.16750689342094	3.61236182958008e-07	sp|Q9R1Y5|HIC1_MOUSE Hypermethylated in cancer 1 protein OS=Mus musculus OX=10090 GN=Hic1 PE=1 SV=4 && -	ZBTB
PBS vs Control	MGP_BALBcJ_G0032109	Siglecg	-1.1314	3.75079629915145e-07	sp|Q80ZE3|SIG10_MOUSE Sialic acid-binding Ig-like lectin 10 OS=Mus musculus OX=10090 GN=Siglec10 PE=1 SV=1 && PF07686:Immunoglobulin V-set domain	-
PBS vs Control	MGP_BALBcJ_G0022741	Parp9	1.39043011411586	3.77002277464951e-07	sp|Q8CAS9|PARP9_MOUSE Protein mono-ADP-ribosyltransferase PARP9 OS=Mus musculus OX=10090 GN=Parp9 PE=1 SV=2 && PF01661:Macro domain	-
PBS vs Control	MGP_BALBcJ_G0016725	Kcnj9	-3.65743	3.81520731747354e-07	sp|P48543|KCNJ9_MOUSE G protein-activated inward rectifier potassium channel 3 OS=Mus musculus OX=10090 GN=Kcnj9 PE=1 SV=2 && PF01007:Inward rectifier potassium channel transmembrane domain|PF17655:Inward rectifier potassium channel C-terminal domain	-
PBS vs Control	MGP_BALBcJ_G0016390	Il10	4.68298493293297	3.86093909353323e-07	sp|P18893|IL10_MOUSE Interleukin-10 OS=Mus musculus OX=10090 GN=Il10 PE=1 SV=2 && PF00726:Interleukin 10	-
PBS vs Control	MGP_BALBcJ_G0031024	Fbln2	-1.46781	3.95215498562437e-07	sp|P37889|FBLN2_MOUSE Fibulin-2 OS=Mus musculus OX=10090 GN=Fbln2 PE=1 SV=2 && PF12662:Complement Clr-like EGF-like|PF07645:Calcium-binding EGF domain|PF14670:Coagulation Factor Xa inhibitory site	-
PBS vs Control	MGP_BALBcJ_G0024726	Map4k2	-1.00648	3.98529875825436e-07	sp|Q61161|M4K2_MOUSE Mitogen-activated protein kinase kinase kinase kinase 2 OS=Mus musculus OX=10090 GN=Map4k2 PE=1 SV=1 && -	-
PBS vs Control	MGP_BALBcJ_G0025034	Ifit1bl1	1.87944856543725	4.0333552445953e-07	sp|Q64282|IFIT1_MOUSE Interferon-induced protein with tetratricopeptide repeats 1 OS=Mus musculus OX=10090 GN=Ifit1 PE=1 SV=2 && -	-
PBS vs Control	MGP_BALBcJ_G0035895	Heph	-2.15028	4.13315554865989e-07	sp|Q9Z0Z4|HEPH_MOUSE Hephaestin OS=Mus musculus OX=10090 GN=Heph PE=1 SV=3 && PF07732:Multicopper oxidase|PF07731:Multicopper oxidase	-
PBS vs Control	MGP_BALBcJ_G0019893	Mlh3	-1.17395	4.18983235166269e-07	sp|Q9UHC1|MLH3_HUMAN DNA mismatch repair protein Mlh3 OS=Homo sapiens OX=9606 GN=MLH3 PE=1 SV=3 && PF08676:MutL C terminal dimerisation domain|PF02518:Histidine kinase-, DNA gyrase B-, and HSP90-like ATPase|PF01119:DNA mismatch repair protein, C-terminal domain	-
PBS vs Control	MGP_BALBcJ_G0032751	Dchs1	-1.2599	4.28809862151494e-07	sp|E9PVD3|PCD16_MOUSE Protocadherin-16 OS=Mus musculus OX=10090 GN=Dchs1 PE=1 SV=1 && PF00028:Cadherin domain	-
PBS vs Control	MGP_BALBcJ_G0034922	Igdcc4	-1.81886	4.33215470865568e-07	sp|Q9EQS9|IGDC4_MOUSE Immunoglobulin superfamily DCC subclass member 4 OS=Mus musculus OX=10090 GN=Igdcc4 PE=2 SV=1 && PF07679:Immunoglobulin I-set domain|PF13927:Immunoglobulin domain|PF00041:Fibronectin type III domain	-
PBS vs Control	MGP_BALBcJ_G0013962	MGP_BALBcJ_G0013962	1.07606472427417	4.40400848681152e-07	sp|O89086|RBM3_MOUSE RNA-binding protein 3 OS=Mus musculus OX=10090 GN=Rbm3 PE=1 SV=1 && PF00076:RNA recognition motif. (a.k.a. RRM, RBD, or RNP domain)	-
PBS vs Control	MGP_BALBcJ_G0033974	Cdh5	1.44113105907184	4.47709108413337e-07	sp|P55284|CADH5_MOUSE Cadherin-5 OS=Mus musculus OX=10090 GN=Cdh5 PE=1 SV=2 && PF01049:Cadherin cytoplasmic region|PF00028:Cadherin domain	-
PBS vs Control	MGP_BALBcJ_G0019425	Rnf213	1.77301618133893	4.48305798776748e-07	sp|E9Q555|RN213_MOUSE E3 ubiquitin-protein ligase RNF213 OS=Mus musculus OX=10090 GN=Rnf213 PE=1 SV=2 && -	-
PBS vs Control	MGP_BALBcJ_G0032783	Olfml1	-1.92824	4.68433094066213e-07	sp|Q66H86|OLFL1_RAT Olfactomedin-like protein 1 OS=Rattus norvegicus OX=10116 GN=Olfml1 PE=2 SV=1 && PF02191:Olfactomedin-like domain	-
PBS vs Control	MGP_BALBcJ_G0018154	Tgtp1	2.65965536475578	4.72884508226916e-07	sp|Q62293|TGTP1_MOUSE T-cell-specific guanine nucleotide triphosphate-binding protein 1 OS=Mus musculus OX=10090 GN=Tgtp1 PE=1 SV=1 && PF05049:Interferon-inducible GTPase (IIGP)	-
PBS vs Control	MGP_BALBcJ_G0031775	Nectin2	1.19339190562018	4.84428369083501e-07	sp|P32507|NECT2_MOUSE Nectin-2 OS=Mus musculus OX=10090 GN=Nectin2 PE=1 SV=2 && PF08205:CD80-like C2-set immunoglobulin domain|PF07686:Immunoglobulin V-set domain	-
PBS vs Control	MGP_BALBcJ_G0034210	Cbfa2t3	-1.03728	4.8703006253976e-07	sp|O54972|MTG16_MOUSE Protein CBFA2T3 OS=Mus musculus OX=10090 GN=Cbfa2t3 PE=1 SV=2 && PF07531:NHR1 homology to TAF|PF01753:MYND finger|PF08788:NHR2 domain like	-
PBS vs Control	MGP_BALBcJ_G0015964	Pgap1	-1.5648	4.96258015840919e-07	sp|Q3UUQ7|PGAP1_MOUSE GPI inositol-deacylase OS=Mus musculus OX=10090 GN=Pgap1 PE=1 SV=3 && PF07819:PGAP1-like protein	-
PBS vs Control	MGP_BALBcJ_G0032158	Spib	-1.06036	5.03028281957969e-07	sp|O35906|SPIB_MOUSE Transcription factor Spi-B OS=Mus musculus OX=10090 GN=Spib PE=2 SV=2 && PF00178:Ets-domain	ETS
PBS vs Control	MGP_BALBcJ_G0028283	Tmem38b	1.15081205076912	5.03517923842194e-07	sp|Q9DAV9|TM38B_MOUSE Trimeric intracellular cation channel type B OS=Mus musculus OX=10090 GN=Tmem38b PE=1 SV=1 && PF05197:TRIC channel	-
PBS vs Control	MGP_BALBcJ_G0026947	Zfp831	-1.30888	5.07072181579441e-07	sp|Q5JPB2|ZN831_HUMAN Zinc finger protein 831 OS=Homo sapiens OX=9606 GN=ZNF831 PE=2 SV=4 && -	zf-C2H2
PBS vs Control	MGP_BALBcJ_G0019579	Id2	1.22378053786482	5.106372637718e-07	sp|P41136|ID2_MOUSE DNA-binding protein inhibitor ID-2 OS=Mus musculus OX=10090 GN=Id2 PE=1 SV=3 && PF00010:Helix-loop-helix DNA-binding domain	bHLH
PBS vs Control	MGP_BALBcJ_G0026141	Syt13	2.22869188898536	5.1105022938412e-07	sp|Q9EQT6|SYT13_MOUSE Synaptotagmin-13 OS=Mus musculus OX=10090 GN=Syt13 PE=1 SV=1 && PF00168:C2 domain	-
PBS vs Control	MGP_BALBcJ_G0003237	1810041H14Rik	2.53060782517907	5.13831134524627e-07	-	-
PBS vs Control	MGP_BALBcJ_G0026991	Helz2	1.28413433492857	5.16187481440586e-07	sp|E9QAM5|HELZ2_MOUSE Helicase with zinc finger domain 2 OS=Mus musculus OX=10090 GN=Helz2 PE=1 SV=1 && PF00773:RNB domain|PF13086:AAA domain|PF13087:AAA domain	-
PBS vs Control	MGP_BALBcJ_G0016836	Tlr5	-7.03072	5.23407777351334e-07	sp|Q9JLF7|TLR5_MOUSE Toll-like receptor 5 OS=Mus musculus OX=10090 GN=Tlr5 PE=1 SV=1 && PF13855:Leucine rich repeat|PF01582:TIR domain	-
PBS vs Control	MGP_BALBcJ_G0025031	Ch25h	2.13011981930566	5.26409608075715e-07	sp|Q9Z0F5|CH25H_MOUSE Cholesterol 25-hydroxylase OS=Mus musculus OX=10090 GN=Ch25h PE=1 SV=1 && PF04116:Fatty acid hydroxylase superfamily	-
PBS vs Control	MGP_BALBcJ_G0018800	Wfdc21	1.39071927815189	5.4894258003304e-07	sp|Q8BTE6|WFD21_MOUSE Protein Wfdc21 OS=Mus musculus OX=10090 GN=Wfdc21 PE=2 SV=1 && -	-
PBS vs Control	MGP_BALBcJ_G0019311	Cd300c2	-2.02201	5.5257749657085e-07	sp|Q7TSN2|CLM4_MOUSE CMRF-35-like molecule 4 OS=Mus musculus OX=10090 GN=Cd300c2 PE=1 SV=2 && -	-
PBS vs Control	MGP_BALBcJ_G0032356	Nr2f2	-1.17631	5.5809961949411e-07	sp|P24468|COT2_HUMAN COUP transcription factor 2 OS=Homo sapiens OX=9606 GN=NR2F2 PE=1 SV=1 && -	RXR-like
PBS vs Control	MGP_BALBcJ_G0005612	Gm43388	-2.00179	5.86646833335272e-07	-	-
PBS vs Control	MGP_BALBcJ_G0024332	Spry4	1.73544796155007	5.94043814525118e-07	sp|Q9WTP2|SPY4_MOUSE Protein sprouty homolog 4 OS=Mus musculus OX=10090 GN=Spry4 PE=1 SV=1 && PF05210:Sprouty protein (Spry)	-
PBS vs Control	MGP_BALBcJ_G0034701	Amica1	1.07500969530326	6.07870520440858e-07	sp|Q80UL9|JAML_MOUSE Junctional adhesion molecule-like OS=Mus musculus OX=10090 GN=Jaml PE=1 SV=2 && -	-
PBS vs Control	MGP_BALBcJ_G0017531	Appl2	-1.18242	6.17331383991694e-07	sp|Q8K3G9|DP13B_MOUSE DCC-interacting protein 13-beta OS=Mus musculus OX=10090 GN=Appl2 PE=1 SV=1 && PF16746:BAR domain of APPL family	-
PBS vs Control	MGP_BALBcJ_G0017632	Kitl	-1.31693	6.25926956046105e-07	sp|P20826|SCF_MOUSE Kit ligand OS=Mus musculus OX=10090 GN=Kitlg PE=1 SV=1 && -	-
PBS vs Control	MGP_BALBcJ_G0017720	Gns	1.06267174629469	6.57914657063851e-07	sp|Q8BFR4|GNS_MOUSE N-acetylglucosamine-6-sulfatase OS=Mus musculus OX=10090 GN=Gns PE=1 SV=1 && -	-
PBS vs Control	MGP_BALBcJ_G0029964	Ksr2	-2.40426	6.91980964837117e-07	sp|Q3UVC0|KSR2_MOUSE Kinase suppressor of Ras 2 OS=Mus musculus OX=10090 GN=Ksr2 PE=1 SV=2 && -	-
PBS vs Control	MGP_BALBcJ_G0023224	Mmp25	1.86784948606957	6.926867358952e-07	sp|Q3U435|MMP25_MOUSE Matrix metalloproteinase-25 OS=Mus musculus OX=10090 GN=Mmp25 PE=2 SV=1 && PF00413:Matrixin|PF01471:Putative peptidoglycan binding domain|PF00045:Hemopexin	-
PBS vs Control	MGP_BALBcJ_G0023529	Psmb8	1.24500674474873	7.03119182111784e-07	sp|P28063|PSB8_MOUSE Proteasome subunit beta type-8 OS=Mus musculus OX=10090 GN=Psmb8 PE=1 SV=2 && -	-
PBS vs Control	MGP_BALBcJ_G0026464	Il1b	3.09870749688628	7.12081830258711e-07	sp|P10749|IL1B_MOUSE Interleukin-1 beta OS=Mus musculus OX=10090 GN=Il1b PE=1 SV=1 && PF02394:Interleukin-1 propeptide|PF00340:Interleukin-1 / 18	-
PBS vs Control	MGP_BALBcJ_G0023475	Zfp811	2.88762262382282	7.38884446335225e-07	sp|P17024|ZNF20_HUMAN Zinc finger protein 20 OS=Homo sapiens OX=9606 GN=ZNF20 PE=1 SV=2 && PF01352:KRAB box	zf-C2H2
PBS vs Control	MGP_BALBcJ_G0029314	Kcnh2	-2.29048	7.41166917818437e-07	sp|O35219|KCNH2_MOUSE Potassium voltage-gated channel subfamily H member 2 OS=Mus musculus OX=10090 GN=Kcnh2 PE=1 SV=2 && -	-
PBS vs Control	MGP_BALBcJ_G0028877	Trnp1	3.46119099850429	7.44616620268608e-07	sp|Q80ZI1|TRNP1_MOUSE TMF-regulated nuclear protein 1 OS=Mus musculus OX=10090 GN=Trnp1 PE=1 SV=1 && -	-
PBS vs Control	MGP_BALBcJ_G0015557	Gm20488	2.30441638659505	7.45532973638826e-07	sp|Q14BA6|MEDAG_MOUSE Mesenteric estrogen-dependent adipogenesis protein OS=Mus musculus OX=10090 GN=Medag PE=2 SV=2 && -	-
PBS vs Control	MGP_BALBcJ_G0033894	Adcy7	-1.1695	7.60312176225155e-07	sp|P51829|ADCY7_MOUSE Adenylate cyclase type 7 OS=Mus musculus OX=10090 GN=Adcy7 PE=1 SV=2 && -	-
PBS vs Control	MGP_BALBcJ_G0029274	Sema3d	-1.46042	7.68268192727548e-07	sp|Q8BH34|SEM3D_MOUSE Semaphorin-3D OS=Mus musculus OX=10090 GN=Sema3d PE=1 SV=1 && PF01403:Sema domain	-
PBS vs Control	MGP_BALBcJ_G0031699	Dact3	-1.52768	7.77826791577198e-07	sp|Q0PHV7|DACT3_MOUSE Dapper homolog 3 OS=Mus musculus OX=10090 GN=Dact3 PE=1 SV=1 && PF15268:Dapper	-
PBS vs Control	MGP_BALBcJ_G0025234	Casp7	1.05500865544837	7.90362159415175e-07	sp|P97864|CASP7_MOUSE Caspase-7 OS=Mus musculus OX=10090 GN=Casp7 PE=1 SV=2 && PF00656:Caspase domain	-
PBS vs Control	MGP_BALBcJ_G0020171	Edaradd	-1.46885	8.10610900049561e-07	sp|Q8VHX2|EDAD_MOUSE Ectodysplasin-A receptor-associated adapter protein OS=Mus musculus OX=10090 GN=Edaradd PE=1 SV=1 && -	-
PBS vs Control	MGP_BALBcJ_G0029510	Lap3	1.21412074322707	8.10610900049561e-07	sp|Q9CPY7|AMPL_MOUSE Cytosol aminopeptidase OS=Mus musculus OX=10090 GN=Lap3 PE=1 SV=3 && PF02789:Cytosol aminopeptidase family, N-terminal domain|PF00883:Cytosol aminopeptidase family, catalytic domain	-
PBS vs Control	MGP_BALBcJ_G0029539	Nwd2	-2.90213	8.15343577504864e-07	sp|Q6P5U7|NWD2_MOUSE NACHT and WD repeat domain-containing protein 2 OS=Mus musculus OX=10090 GN=Nwd2 PE=1 SV=2 && -	-
PBS vs Control	MGP_BALBcJ_G0016151	Irs1	-2.10585	8.18809924692418e-07	sp|P35569|IRS1_MOUSE Insulin receptor substrate 1 OS=Mus musculus OX=10090 GN=Irs1 PE=1 SV=1 && -	-
PBS vs Control	MGP_BALBcJ_G0022867	Col8a1	-2.49653	8.27118070042043e-07	sp|Q00780|CO8A1_MOUSE Collagen alpha-1(VIII) chain OS=Mus musculus OX=10090 GN=Col8a1 PE=1 SV=3 && PF01391:Collagen triple helix repeat (20 copies)|PF00386:C1q domain	-
PBS vs Control	MGP_BALBcJ_G0028466	Pgm2	1.11979708869347	8.35553897186668e-07	sp|Q9D0F9|PGM1_MOUSE Phosphoglucomutase-1 OS=Mus musculus OX=10090 GN=Pgm1 PE=1 SV=4 && PF02880:Phosphoglucomutase/phosphomannomutase, alpha/beta/alpha domain III|PF02878:Phosphoglucomutase/phosphomannomutase, alpha/beta/alpha domain I|PF02879:Phosphoglucomutase/phosphomannomutase, alpha/beta/alpha domain II	-
PBS vs Control	MGP_BALBcJ_G0034181	Foxf1	1.58191	8.4039698654361e-07	sp|Q61080|FOXF1_MOUSE Forkhead box protein F1 OS=Mus musculus OX=10090 GN=Foxf1 PE=2 SV=2 && PF00250:Forkhead domain	Fork head
PBS vs Control	MGP_BALBcJ_G0023915	Tnfsf9	1.94962192250717	8.43980172484513e-07	sp|P41274|TNFL9_MOUSE Tumor necrosis factor ligand superfamily member 9 OS=Mus musculus OX=10090 GN=Tnfsf9 PE=1 SV=1 && PF00229:TNF(Tumour Necrosis Factor) family	-
PBS vs Control	MGP_BALBcJ_G0030161	Hip1	-1.11292	8.58147218861646e-07	sp|Q8VD75|HIP1_MOUSE Huntingtin-interacting protein 1 OS=Mus musculus OX=10090 GN=Hip1 PE=1 SV=2 && PF07651:ANTH domain|PF16515:Clathrin-binding domain of Huntingtin-interacting protein 1|PF01608:I/LWEQ domain	-
PBS vs Control	MGP_BALBcJ_G0026661	Ccm2l	1.19503045528818	8.80110369765698e-07	sp|Q9NUG4|CCM2L_HUMAN Cerebral cavernous malformations 2 protein-like OS=Homo sapiens OX=9606 GN=CCM2L PE=1 SV=3 && PF16545:Cerebral cavernous malformation protein, harmonin-homology	-
PBS vs Control	novel.1072	-	-2.64767	8.9658553273633e-07	sp|P11260|LORF1_MOUSE LINE-1 retrotransposable element ORF1 protein OS=Mus musculus OX=10090 GN=Lire1 PE=1 SV=2 && -	-
PBS vs Control	MGP_BALBcJ_G0017040	Tmem200a	-3.41809	9.18463515478493e-07	sp|Q8C817|T200A_MOUSE Transmembrane protein 200A OS=Mus musculus OX=10090 GN=Tmem200a PE=1 SV=1 && PF10177:Uncharacterised conserved protein (DUF2371)	-
PBS vs Control	MGP_BALBcJ_G0022370	Itgb7	-1.28554	9.26595241489549e-07	sp|P26011|ITB7_MOUSE Integrin beta-7 OS=Mus musculus OX=10090 GN=Itgb7 PE=1 SV=2 && PF18372:Integrin beta epidermal growth factor like domain 1|PF17205:Integrin plexin domain|PF00362:Integrin beta chain VWA domain|PF08725:Integrin beta cytoplasmic domain	-
PBS vs Control	MGP_BALBcJ_G0028552	Ttc39a	-2.00846	9.38335653388487e-07	sp|A2ACP1|TT39A_MOUSE Tetratricopeptide repeat protein 39A OS=Mus musculus OX=10090 GN=Ttc39a PE=2 SV=1 && PF10300:Protein of unknown function (DUF3808)	-
PBS vs Control	MGP_BALBcJ_G0023151	Fpr1	1.44664965945276	9.46275117690077e-07	sp|P33766|FPR1_MOUSE fMet-Leu-Phe receptor OS=Mus musculus OX=10090 GN=Fpr1 PE=2 SV=1 && PF00001:7 transmembrane receptor (rhodopsin family)	-
PBS vs Control	MGP_BALBcJ_G0022820	Gcsam	-1.34118	9.55516316103289e-07	sp|Q6RFH4|GCSAM_MOUSE Germinal center-associated signaling and motility protein OS=Mus musculus OX=10090 GN=Gcsam PE=1 SV=1 && PF15666:Germinal center-associated lymphoma	-
PBS vs Control	MGP_BALBcJ_G0028451	Nfia	-1.14152	9.58844734366229e-07	sp|P09414|NFIA_RAT Nuclear factor 1 A-type OS=Rattus norvegicus OX=10116 GN=Nfia PE=1 SV=2 && -	CTF/NFI
PBS vs Control	MGP_BALBcJ_G0033983	Cmtm4	-1.1458	9.75465058221467e-07	sp|Q8CJ61|CKLF4_MOUSE CKLF-like MARVEL transmembrane domain-containing protein 4 OS=Mus musculus OX=10090 GN=Cmtm4 PE=1 SV=1 && PF01284:Membrane-associating domain	-
PBS vs Control	MGP_BALBcJ_G0018741	Rab11fip4	-1.33884	9.75465058221467e-07	sp|Q8BQP8|RFIP4_MOUSE Rab11 family-interacting protein 4 OS=Mus musculus OX=10090 GN=Rab11fip4 PE=1 SV=1 && PF09457:FIP domain	-
PBS vs Control	MGP_BALBcJ_G0021852	Trib1	1.31549760990762	9.81356930393159e-07	sp|Q8K4K4|TRIB1_MOUSE Tribbles homolog 1 OS=Mus musculus OX=10090 GN=Trib1 PE=2 SV=2 && -	-
PBS vs Control	MGP_BALBcJ_G0034712	Cep164	-1.01847	1.02899733023306e-06	sp|Q5DU05|CE164_MOUSE Centrosomal protein of 164 kDa OS=Mus musculus OX=10090 GN=Cep164 PE=1 SV=2 && -	-
PBS vs Control	MGP_BALBcJ_G0016146	Serpine2	1.2192803541128	1.07610896091896e-06	-	-
PBS vs Control	MGP_BALBcJ_G0025733	Pla2r1	-1.50562	1.09396858443359e-06	sp|Q62028|PLA2R_MOUSE Secretory phospholipase A2 receptor OS=Mus musculus OX=10090 GN=Pla2r1 PE=1 SV=1 && -	-
PBS vs Control	MGP_BALBcJ_G0017552	Timp3	1.81379503761283	1.13281234654263e-06	sp|P39876|TIMP3_MOUSE Metalloproteinase inhibitor 3 OS=Mus musculus OX=10090 GN=Timp3 PE=1 SV=1 && PF00965:Tissue inhibitor of metalloproteinase	-
PBS vs Control	MGP_BALBcJ_G0031309	MGP_BALBcJ_G0031309	-3.95679	1.1565529600458e-06	sp|P27812|KRBBA_MOUSE Killer cell lectin-like receptor subfamily B member 1B allele A OS=Mus musculus OX=10090 GN=Klrb1b PE=1 SV=1 && PF00059:Lectin C-type domain	-
PBS vs Control	MGP_BALBcJ_G0030244	Nxpe5	-3.1826	1.17149085862957e-06	sp|A2VDP6|NXPE3_BOVIN NXPE family member 3 OS=Bos taurus OX=9913 GN=NXPE3 PE=2 SV=1 && PF06312:Neurexophilin	-
PBS vs Control	MGP_BALBcJ_G0029142	Per3	-1.93683	1.22872132855027e-06	sp|O70361|PER3_MOUSE Period circadian protein homolog 3 OS=Mus musculus OX=10090 GN=Per3 PE=1 SV=2 && PF08447:PAS fold|PF12114:Period protein 2/3C-terminal region	-
PBS vs Control	MGP_BALBcJ_G0019783	Rhoj	1.02890361596881	1.22944784531567e-06	sp|Q9ER71|RHOJ_MOUSE Rho-related GTP-binding protein RhoJ OS=Mus musculus OX=10090 GN=Rhoj PE=1 SV=2 && -	-
PBS vs Control	MGP_BALBcJ_G0027828	Arsj	2.90906405423141	1.23539011078866e-06	sp|Q8BM89|ARSJ_MOUSE Arylsulfatase J OS=Mus musculus OX=10090 GN=Arsj PE=2 SV=1 && PF00884:Sulfatase	-
PBS vs Control	MGP_BALBcJ_G0031672	MGP_BALBcJ_G0031672	1.28700687148877	1.24379743711929e-06	sp|P63300|SELW_MOUSE Selenoprotein W OS=Mus musculus OX=10090 GN=Selenow PE=1 SV=3 && -	-
PBS vs Control	MGP_BALBcJ_G0020969	Thrb	-2.46758	1.2455900000189e-06	sp|P37242|THB_MOUSE Thyroid hormone receptor beta OS=Mus musculus OX=10090 GN=Thrb PE=1 SV=1 && PF00104:Ligand-binding domain of nuclear hormone receptor|PF00105:Zinc finger, C4 type (two domains)	THR-like
PBS vs Control	MGP_BALBcJ_G0025052	2025-03-05	1.00540594931177	1.25818994303611e-06	sp|Q3ZC24|MARH5_BOVIN E3 ubiquitin-protein ligase MARCHF5 OS=Bos taurus OX=9913 GN=MARCHF5 PE=2 SV=1 && PF12906:RING-variant domain	-
PBS vs Control	MGP_BALBcJ_G0035287	Celsr3	2.0082026925671	1.27324415491848e-06	sp|Q91ZI0|CELR3_MOUSE Cadherin EGF LAG seven-pass G-type receptor 3 OS=Mus musculus OX=10090 GN=Celsr3 PE=2 SV=2 && -	-
PBS vs Control	MGP_BALBcJ_G0030021	Tctn1	-1.14488	1.27324415491848e-06	sp|Q8BZ64|TECT1_MOUSE Tectonic-1 OS=Mus musculus OX=10090 GN=Tctn1 PE=1 SV=1 && PF00520:Ion transport protein	-
PBS vs Control	MGP_BALBcJ_G0022856	Abi3bp	-1.05898	1.2768588623843e-06	sp|Q7Z7G0|TARSH_HUMAN Target of Nesh-SH3 OS=Homo sapiens OX=9606 GN=ABI3BP PE=1 SV=1 && PF00041:Fibronectin type III domain	-
PBS vs Control	MGP_BALBcJ_G0024655	Cd248	-1.73069	1.2773539454901e-06	sp|Q91V98|CD248_MOUSE Endosialin OS=Mus musculus OX=10090 GN=Cd248 PE=1 SV=1 && PF14670:Coagulation Factor Xa inhibitory site|PF00059:Lectin C-type domain	-
PBS vs Control	MGP_BALBcJ_G0019246	Cd79b	-1.04483	1.28845057368491e-06	sp|P15530|CD79B_MOUSE B-cell antigen receptor complex-associated protein beta chain OS=Mus musculus OX=10090 GN=Cd79b PE=1 SV=1 && PF07679:Immunoglobulin I-set domain	-
PBS vs Control	MGP_BALBcJ_G0024981	Smarca2	-1.07693	1.31414488556128e-06	sp|Q6DIC0|SMCA2_MOUSE Probable global transcription activator SNF2L2 OS=Mus musculus OX=10090 GN=Smarca2 PE=1 SV=1 && -	-
PBS vs Control	MGP_BALBcJ_G0016412	Klhdc8a	-4.38183	1.31505923678869e-06	sp|Q91XA8|KLD8A_MOUSE Kelch domain-containing protein 8A OS=Mus musculus OX=10090 GN=Klhdc8a PE=2 SV=1 && -	-
PBS vs Control	MGP_BALBcJ_G0025381	Il1rn	4.64861862175284	1.33925440062655e-06	-	-
PBS vs Control	MGP_BALBcJ_G0017598	Ntn4	-1.56263	1.38448032664942e-06	sp|Q9JI33|NET4_MOUSE Netrin-4 OS=Mus musculus OX=10090 GN=Ntn4 PE=1 SV=2 && PF00055:Laminin N-terminal (Domain VI)|PF00053:Laminin EGF domain|PF01759:UNC-6/NTR/C345C module	-
PBS vs Control	MGP_BALBcJ_G0020984	Fam149b	-1.03243	1.41276903149012e-06	sp|Q6NSV7|F149B_MOUSE Primary cilium assembly protein FAM149B1 OS=Mus musculus OX=10090 GN=Fam149b1 PE=2 SV=1 && PF12516:Protein of unknown function (DUF3719)	-
PBS vs Control	MGP_BALBcJ_G0022432	Glis2	-1.18586	1.4193124422894e-06	sp|Q8VDL9|GLIS2_MOUSE Zinc finger protein GLIS2 OS=Mus musculus OX=10090 GN=Glis2 PE=1 SV=1 && -	zf-C2H2
PBS vs Control	MGP_BALBcJ_G0021624	Rap2a	1.00810146150492	1.42066924783536e-06	sp|Q80ZJ1|RAP2A_MOUSE Ras-related protein Rap-2a OS=Mus musculus OX=10090 GN=Rap2a PE=1 SV=2 && PF00071:Ras family	-
PBS vs Control	novel.1513	-	-2.96807	1.4352711995606e-06	sp|Q07763|CD244_MOUSE Natural killer cell receptor 2B4 OS=Mus musculus OX=10090 GN=Cd244 PE=1 SV=3 && -	-
PBS vs Control	MGP_BALBcJ_G0031518	Lair1	-1.4465	1.46681058174667e-06	sp|Q8BG84|LAIR1_MOUSE Leukocyte-associated immunoglobulin-like receptor 1 OS=Mus musculus OX=10090 GN=Lair1 PE=1 SV=1 && -	-
PBS vs Control	MGP_BALBcJ_G0021826	Has2	2.15131440593114	1.47813976950751e-06	sp|P70312|HYAS2_MOUSE Hyaluronan synthase 2 OS=Mus musculus OX=10090 GN=Has2 PE=1 SV=4 && PF03142:Chitin synthase	-
PBS vs Control	MGP_BALBcJ_G0030062	Vps37b	1.15407466974511	1.51224028454833e-06	sp|Q8R0J7|VP37B_MOUSE Vacuolar protein sorting-associated protein 37B OS=Mus musculus OX=10090 GN=Vps37b PE=1 SV=1 && PF07200:Modifier of rudimentary (Mod(r)) protein	-
PBS vs Control	novel.676	-	6.99236765936599	1.53016092646563e-06	sp|P11369|LORF2_MOUSE LINE-1 retrotransposable element ORF2 protein OS=Mus musculus OX=10090 GN=Pol PE=1 SV=2 && -	-
PBS vs Control	MGP_BALBcJ_G0024643	Ctsf	-1.28328	1.53601342312832e-06	sp|Q9R013|CATF_MOUSE Cathepsin F OS=Mus musculus OX=10090 GN=Ctsf PE=1 SV=1 && PF08246:Cathepsin propeptide inhibitor domain (I29)|PF00112:Papain family cysteine protease	-
PBS vs Control	MGP_BALBcJ_G0030532	Podxl	-1.40454	1.56329961968495e-06	sp|Q9R0M4|PODXL_MOUSE Podocalyxin OS=Mus musculus OX=10090 GN=Podxl PE=1 SV=2 && PF06365:CD34/Podocalyxin family	-
PBS vs Control	MGP_BALBcJ_G0021293	Slc22a17	-1.53866	1.57249096588581e-06	sp|Q3SZQ2|S22AH_BOVIN Solute carrier family 22 member 17 OS=Bos taurus OX=9913 GN=SLC22A17 PE=2 SV=1 && PF00083:Sugar (and other) transporter	-
PBS vs Control	MGP_BALBcJ_G0020770	Thbs4	1.12747372654751	1.62409305571774e-06	sp|Q9Z1T2|TSP4_MOUSE Thrombospondin-4 OS=Mus musculus OX=10090 GN=Thbs4 PE=1 SV=1 && PF11598:Cartilage oligomeric matrix protein|PF07645:Calcium-binding EGF domain|PF02412:Thrombospondin type 3 repeat|PF05735:Thrombospondin C-terminal region	-
PBS vs Control	MGP_BALBcJ_G0028970	Alpl	1.75356410464852	1.63799948476247e-06	sp|P09242|PPBT_MOUSE Alkaline phosphatase, tissue-nonspecific isozyme OS=Mus musculus OX=10090 GN=Alpl PE=1 SV=2 && PF00245:Alkaline phosphatase	-
PBS vs Control	MGP_BALBcJ_G0016620	Sell	1.0246567467289	1.64103910310297e-06	sp|P18337|LYAM1_MOUSE L-selectin OS=Mus musculus OX=10090 GN=Sell PE=1 SV=1 && PF00059:Lectin C-type domain	-
PBS vs Control	MGP_BALBcJ_G0018679	Cpd	1.22591270026373	1.64151681871934e-06	sp|O89001|CBPD_MOUSE Carboxypeptidase D OS=Mus musculus OX=10090 GN=Cpd PE=1 SV=2 && PF13620:Carboxypeptidase regulatory-like domain|PF00246:Zinc carboxypeptidase	-
PBS vs Control	MGP_BALBcJ_G0028824	Col16a1	-1.02957	1.6616768530645e-06	sp|Q8BLX7|COGA1_MOUSE Collagen alpha-1(XVI) chain OS=Mus musculus OX=10090 GN=Col16a1 PE=1 SV=2 && PF01391:Collagen triple helix repeat (20 copies)	-
PBS vs Control	MGP_BALBcJ_G0039671	MGP_BALBcJ_G0039671	1.76293769164274	1.67099320209178e-06	sp|Q58DW3|RL29_BOVIN 60S ribosomal protein L29 OS=Bos taurus OX=9913 GN=RPL29 PE=2 SV=3 && -	-
PBS vs Control	novel.92	-	1.54879892873018	1.68031905886561e-06	-	-
PBS vs Control	MGP_BALBcJ_G0033641	Lpl	-1.09246	1.68705644348817e-06	sp|P11152|LIPL_MOUSE Lipoprotein lipase OS=Mus musculus OX=10090 GN=Lpl PE=1 SV=3 && PF01477:PLAT/LH2 domain|PF00151:Lipase	-
PBS vs Control	MGP_BALBcJ_G0029257	Steap1	3.4869	1.7226241210912e-06	sp|Q9CWR7|STEA1_MOUSE Metalloreductase STEAP1 OS=Mus musculus OX=10090 GN=Steap1 PE=1 SV=2 && PF01794:Ferric reductase like transmembrane component	-
PBS vs Control	MGP_BALBcJ_G0021126	Mmrn2	-1.33342	1.73475014012326e-06	sp|A6H6E2|MMRN2_MOUSE Multimerin-2 OS=Mus musculus OX=10090 GN=Mmrn2 PE=1 SV=1 && PF00386:C1q domain|PF07546:EMI domain	-
PBS vs Control	MGP_BALBcJ_G0024383	Sema6a	-1.54945	1.75813355013362e-06	sp|O35464|SEM6A_MOUSE Semaphorin-6A OS=Mus musculus OX=10090 GN=Sema6a PE=1 SV=2 && PF01403:Sema domain	-
PBS vs Control	novel.100	-	-1.98065	1.76314280163808e-06	sp|P11369|LORF2_MOUSE LINE-1 retrotransposable element ORF2 protein OS=Mus musculus OX=10090 GN=Pol PE=1 SV=2 && -	-
PBS vs Control	novel.890	-	-1.54451	1.78378151726242e-06	sp|Q9DC04|RGS3_MOUSE Regulator of G-protein signaling 3 OS=Mus musculus OX=10090 GN=Rgs3 PE=1 SV=2 && -	-
PBS vs Control	MGP_BALBcJ_G0035534	Tspan7	-1.26885	1.80228545122681e-06	sp|Q62283|TSN7_MOUSE Tetraspanin-7 OS=Mus musculus OX=10090 GN=Tspan7 PE=1 SV=2 && PF00335:Tetraspanin family	-
PBS vs Control	MGP_BALBcJ_G0028764	Ago4	-1.58995	1.80228545122681e-06	sp|Q8CJF8|AGO4_MOUSE Protein argonaute-4 OS=Mus musculus OX=10090 GN=Ago4 PE=2 SV=2 && PF16486:N-terminal domain of argonaute|PF02171:Piwi domain|PF08699:Argonaute linker 1 domain|PF16487:Mid domain of argonaute|PF16488:Argonaute linker 2 domain|PF02170:PAZ domain	-
PBS vs Control	MGP_BALBcJ_G0021650	Fbxo4	1.11054879062401	1.80228545122681e-06	sp|Q8CHQ0|FBX4_MOUSE F-box only protein 4 OS=Mus musculus OX=10090 GN=Fbxo4 PE=1 SV=2 && PF12937:F-box-like	-
PBS vs Control	MGP_BALBcJ_G0017047	Themis	-1.19329	1.80322163244735e-06	sp|Q8BGW0|THMS1_MOUSE Protein THEMIS OS=Mus musculus OX=10090 GN=Themis PE=1 SV=1 && PF12736:Cell-cycle sustaining, positive selection,	-
PBS vs Control	MGP_BALBcJ_G0019442	Tspan10	-2.55914	1.8070721009611e-06	sp|Q8VCF5|TSN10_MOUSE Tetraspanin-10 OS=Mus musculus OX=10090 GN=Tspan10 PE=1 SV=1 && PF00335:Tetraspanin family	-
PBS vs Control	MGP_BALBcJ_G0035393	Myd88	1.14739022936247	1.80805188591979e-06	sp|P22366|MYD88_MOUSE Myeloid differentiation primary response protein MyD88 OS=Mus musculus OX=10090 GN=Myd88 PE=1 SV=3 && PF00531:Death domain	-
PBS vs Control	MGP_BALBcJ_G0029989	Oas3	1.43455231320233	1.80805188591979e-06	sp|Q8VI93|OAS3_MOUSE 2'-5'-oligoadenylate synthase 3 OS=Mus musculus OX=10090 GN=Oas3 PE=1 SV=1 && PF10421:2'-5'-oligoadenylate synthetase 1, domain 2, C-terminus|PF01909:Nucleotidyltransferase domain	-
PBS vs Control	MGP_BALBcJ_G0027167	Mgarp	2.51787591440641	1.89056039780986e-06	sp|Q8VI64|HUMMR_MOUSE Protein MGARP OS=Mus musculus OX=10090 GN=Mgarp PE=1 SV=1 && PF14962:Mitochondria Localisation Sequence	-
PBS vs Control	MGP_BALBcJ_G0020863	Rgs7bp	-2.38977	1.93679094671549e-06	sp|Q8BQP9|R7BP_MOUSE Regulator of G-protein signaling 7-binding protein OS=Mus musculus OX=10090 GN=Rgs7bp PE=1 SV=1 && -	-
PBS vs Control	MGP_BALBcJ_G0021047	Wnt5a	-1.57226	1.96463939220598e-06	sp|P22725|WNT5A_MOUSE Protein Wnt-5a OS=Mus musculus OX=10090 GN=Wnt5a PE=1 SV=2 && PF00110:wnt family	-
PBS vs Control	MGP_BALBcJ_G0030002	Naa25	1.05195137283171	1.9754736420873e-06	sp|Q8BWZ3|NAA25_MOUSE N-alpha-acetyltransferase 25, NatB auxiliary subunit OS=Mus musculus OX=10090 GN=Naa25 PE=1 SV=1 && -	-
PBS vs Control	MGP_BALBcJ_G0023912	Dennd1c	-1.02792	1.99702730404355e-06	sp|Q8CFK6|DEN1C_MOUSE DENN domain-containing protein 1C OS=Mus musculus OX=10090 GN=Dennd1c PE=1 SV=1 && PF03456:uDENN domain|PF03455:dDENN domain|PF02141:DENN (AEX-3) domain	-
PBS vs Control	MGP_BALBcJ_G0034654	Oaf	1.24646037004753	2.0172953232152e-06	sp|Q8QZR4|OAF_MOUSE Out at first protein homolog OS=Mus musculus OX=10090 GN=Oaf PE=2 SV=1 && -	-
PBS vs Control	MGP_BALBcJ_G0016570	Ralgps2	-1.13246	2.05443150721166e-06	sp|Q9ERD6|RGPS2_MOUSE Ras-specific guanine nucleotide-releasing factor RalGPS2 OS=Mus musculus OX=10090 GN=Ralgps2 PE=1 SV=2 && PF00617:RasGEF domain|PF00169:PH domain	-
PBS vs Control	MGP_BALBcJ_G0004478	Gm44850	-6.75729	2.05443150721166e-06	-	-
PBS vs Control	MGP_BALBcJ_G0034480	Ntm	-2.91796	2.11507364400818e-06	sp|Q90773|CEPU1_CHICK Protein CEPU-1 OS=Gallus gallus OX=9031 PE=1 SV=1 && PF07679:Immunoglobulin I-set domain	-
PBS vs Control	MGP_BALBcJ_G0027792	Plppr4	2.45442834894928	2.11515619520718e-06	sp|Q7TME0|PLPR4_MOUSE 2-lysophosphatidate phosphatase PLPPR4 OS=Mus musculus OX=10090 GN=Plppr4 PE=1 SV=2 && PF01569:PAP2 superfamily	-
PBS vs Control	MGP_BALBcJ_G0016085	MGP_BALBcJ_G0016085	1.01712308106167	2.13132593553839e-06	sp|Q8BJZ3|LFG3_MOUSE Protein lifeguard 3 OS=Mus musculus OX=10090 GN=Tmbim1 PE=1 SV=1 && -	-
PBS vs Control	MGP_BALBcJ_G0027734	Gstm1	-1.37953	2.16545650767159e-06	sp|P10649|GSTM1_MOUSE Glutathione S-transferase Mu 1 OS=Mus musculus OX=10090 GN=Gstm1 PE=1 SV=2 && PF02798:Glutathione S-transferase, N-terminal domain|PF14497:Glutathione S-transferase, C-terminal domain	-
PBS vs Control	MGP_BALBcJ_G0024573	Cndp2	1.33684378044928	2.17591011583595e-06	sp|Q9D1A2|CNDP2_MOUSE Cytosolic non-specific dipeptidase OS=Mus musculus OX=10090 GN=Cndp2 PE=1 SV=1 && PF01546:Peptidase family M20/M25/M40|PF07687:Peptidase dimerisation domain	-
PBS vs Control	MGP_BALBcJ_G0027683	Mov10	1.20169883176781	2.17692762470815e-06	sp|P23249|MOV10_MOUSE Putative helicase MOV-10 OS=Mus musculus OX=10090 GN=Mov10 PE=1 SV=2 && PF13604:AAA domain|PF13087:AAA domain	-
PBS vs Control	MGP_BALBcJ_G0031768	Relb	1.12489161273201	2.19057232234438e-06	sp|Q04863|RELB_MOUSE Transcription factor RelB OS=Mus musculus OX=10090 GN=Relb PE=1 SV=2 && PF16181:RelB transactivation domain	RHD
PBS vs Control	MGP_BALBcJ_G0018329	Gjc2	-2.88073	2.1942445406193e-06	sp|Q8BQU6|CXG2_MOUSE Gap junction gamma-2 protein OS=Mus musculus OX=10090 GN=Gjc2 PE=1 SV=2 && PF00029:Connexin	-
PBS vs Control	MGP_BALBcJ_G0019014	Nr1d1	-2.41803	2.21173203280929e-06	sp|Q3UV55|NR1D1_MOUSE Nuclear receptor subfamily 1 group D member 1 OS=Mus musculus OX=10090 GN=Nr1d1 PE=1 SV=1 && PF00104:Ligand-binding domain of nuclear hormone receptor|PF00105:Zinc finger, C4 type (two domains)	THR-like
PBS vs Control	MGP_BALBcJ_G0035677	Stk26	-1.00688	2.28489189183833e-06	sp|Q99JT2|STK26_MOUSE Serine/threonine-protein kinase 26 OS=Mus musculus OX=10090 GN=Stk26 PE=1 SV=1 && PF00069:Protein kinase domain	-
PBS vs Control	MGP_BALBcJ_G0010594	MGP_BALBcJ_G0010594	1.68025750044952	2.29342281884885e-06	sp|P18669|PGAM1_HUMAN Phosphoglycerate mutase 1 OS=Homo sapiens OX=9606 GN=PGAM1 PE=1 SV=2 && -	-
PBS vs Control	MGP_BALBcJ_G0019431	Aatk	-1.41069	2.34786634776624e-06	sp|Q80YE4|LMTK1_MOUSE Serine/threonine-protein kinase LMTK1 OS=Mus musculus OX=10090 GN=Aatk PE=1 SV=1 && PF07714:Protein tyrosine kinase	-
PBS vs Control	MGP_BALBcJ_G0016239	Ramp1	-1.45468	2.36260708303865e-06	sp|Q9WTJ5|RAMP1_MOUSE Receptor activity-modifying protein 1 OS=Mus musculus OX=10090 GN=Ramp1 PE=1 SV=1 && PF04901:Receptor activity modifying family	-
PBS vs Control	MGP_BALBcJ_G0032700	Trim30c	1.59449629473535	2.38468916878543e-06	sp|P15533|TR30A_MOUSE Tripartite motif-containing protein 30A OS=Mus musculus OX=10090 GN=Trim30a PE=1 SV=2 && PF00643:B-box zinc finger|PF00622:SPRY domain|PF13445:RING-type zinc-finger	-
PBS vs Control	MGP_BALBcJ_G0015164	F730043M19Rik	1.63972880397276	2.38978836733329e-06	-	-
PBS vs Control	novel.1190	-	-2.06244	2.40736098193811e-06	-	-
PBS vs Control	MGP_BALBcJ_G0036049	Armcx6	1.43509520371419	2.44155392295438e-06	sp|Q8K3A6|ARMX6_MOUSE Protein ARMCX6 OS=Mus musculus OX=10090 GN=Armcx6 PE=2 SV=1 && PF04826:Armadillo-like	-
PBS vs Control	MGP_BALBcJ_G0021668	Lifr	-1.07866	2.45177149081147e-06	sp|P42703|LIFR_MOUSE Leukemia inhibitory factor receptor OS=Mus musculus OX=10090 GN=Lifr PE=1 SV=1 && PF17971:Leukemia inhibitory factor receptor D2 domain|PF00041:Fibronectin type III domain|PF18207:Leukemia inhibitory factor receptor N-terminal domain	-
PBS vs Control	MGP_BALBcJ_G0025620	Traf1	1.01340909144057	2.4722706847881e-06	sp|P39428|TRAF1_MOUSE TNF receptor-associated factor 1 OS=Mus musculus OX=10090 GN=Traf1 PE=1 SV=2 && PF16673:TNF receptor-associated factor BIRC3 binding domain	-
PBS vs Control	MGP_BALBcJ_G0020181	Gng4	4.28854973160959	2.47287432509843e-06	sp|P50153|GBG4_MOUSE Guanine nucleotide-binding protein G(I)/G(S)/G(O) subunit gamma-4 OS=Mus musculus OX=10090 GN=Gng4 PE=1 SV=1 && -	-
PBS vs Control	MGP_BALBcJ_G0003532	Gm13546	2.90529901986452	2.53426057752307e-06	-	-
PBS vs Control	MGP_BALBcJ_G0015902	Il1r2	3.83736128779462	2.61167134774334e-06	sp|P27931|IL1R2_MOUSE Interleukin-1 receptor type 2 OS=Mus musculus OX=10090 GN=Il1r2 PE=1 SV=1 && PF18452:Immunoglobulin domain|PF00047:Immunoglobulin domain	-
PBS vs Control	MGP_BALBcJ_G0029399	Ift172	-1.01166	2.65746807318784e-06	sp|Q6VH22|IF172_MOUSE Intraflagellar transport protein 172 homolog OS=Mus musculus OX=10090 GN=Ift172 PE=1 SV=1 && -	-
PBS vs Control	MGP_BALBcJ_G0023846	Satb1	1.14684624653936	2.68481519385684e-06	sp|Q60611|SATB1_MOUSE DNA-binding protein SATB1 OS=Mus musculus OX=10090 GN=Satb1 PE=1 SV=2 && PF00046:Homeodomain|PF16534:Ubiquitin-like oligomerisation domain of SATB|PF16557:CUT1-like DNA-binding domain of SATB|PF02376:CUT domain	CUT
PBS vs Control	MGP_BALBcJ_G0029267	Abcb1b	1.12436830088339	2.73632778398395e-06	sp|P06795|MDR1B_MOUSE ATP-dependent translocase ABCB1 OS=Mus musculus OX=10090 GN=Abcb1b PE=1 SV=1 && PF00005:ABC transporter|PF00664:ABC transporter transmembrane region	-
PBS vs Control	MGP_BALBcJ_G0005257	Gm53	-3.29536	2.77319221291888e-06	-	-
PBS vs Control	novel.1433	-	1.31977278303601	2.7812869114368e-06	sp|P26955|IL3RB_MOUSE Cytokine receptor common subunit beta OS=Mus musculus OX=10090 GN=Csf2rb PE=1 SV=2 && -	-
PBS vs Control	MGP_BALBcJ_G0032601	Trim21	1.1147773821779	2.78805487492948e-06	sp|Q62191|RO52_MOUSE E3 ubiquitin-protein ligase TRIM21 OS=Mus musculus OX=10090 GN=Trim21 PE=1 SV=1 && PF00622:SPRY domain|PF00097:Zinc finger, C3HC4 type (RING finger)|PF00643:B-box zinc finger|PF13765:SPRY-associated domain	-
PBS vs Control	MGP_BALBcJ_G0006046	1200007C13Rik	4.26504652533639	2.80511685825442e-06	-	-
PBS vs Control	MGP_BALBcJ_G0032448	Arnt2	-1.89523	2.80655280662678e-06	sp|Q61324|ARNT2_MOUSE Aryl hydrocarbon receptor nuclear translocator 2 OS=Mus musculus OX=10090 GN=Arnt2 PE=1 SV=2 && -	bHLH
PBS vs Control	novel.558	-	-4.3155	2.87276230358951e-06	-	-
PBS vs Control	MGP_BALBcJ_G0028045	Ripk2	1.0742527710828	2.88876573264793e-06	sp|P58801|RIPK2_MOUSE Receptor-interacting serine/threonine-protein kinase 2 OS=Mus musculus OX=10090 GN=Ripk2 PE=1 SV=1 && PF00619:Caspase recruitment domain	-
PBS vs Control	MGP_BALBcJ_G0017764	Shmt2	1.13336797834682	2.8977098806928e-06	sp|Q9CZN7|GLYM_MOUSE Serine hydroxymethyltransferase, mitochondrial OS=Mus musculus OX=10090 GN=Shmt2 PE=1 SV=1 && PF00464:Serine hydroxymethyltransferase	-
PBS vs Control	MGP_BALBcJ_G0015897	Rnf149	1.07361849976536	2.9032723502272e-06	sp|Q3U2C5|RN149_MOUSE E3 ubiquitin-protein ligase RNF149 OS=Mus musculus OX=10090 GN=Rnf149 PE=1 SV=3 && PF02225:PA domain|PF13639:Ring finger domain	-
PBS vs Control	MGP_BALBcJ_G0028046	Mmp16	-2.30576	2.90437465264569e-06	sp|Q9WTR0|MMP16_MOUSE Matrix metalloproteinase-16 OS=Mus musculus OX=10090 GN=Mmp16 PE=2 SV=3 && PF01471:Putative peptidoglycan binding domain|PF00045:Hemopexin|PF11857:Domain of unknown function (DUF3377)|PF00413:Matrixin	-
PBS vs Control	MGP_BALBcJ_G0028857	Ptafr	1.16880539115982	2.9429419937376e-06	sp|Q62035|PTAFR_MOUSE Platelet-activating factor receptor OS=Mus musculus OX=10090 GN=Ptafr PE=1 SV=1 && PF00001:7 transmembrane receptor (rhodopsin family)	-
PBS vs Control	MGP_BALBcJ_G0035218	Manf	1.02149132327521	2.99400247487843e-06	sp|P0C5H9|MANF_RAT Mesencephalic astrocyte-derived neurotrophic factor OS=Rattus norvegicus OX=10116 GN=Manf PE=1 SV=1 && PF10208:Degradation arginine-rich protein for mis-folding	-
PBS vs Control	MGP_BALBcJ_G0028026	Cdh17	1.25563418966582	3.1013359425825e-06	sp|Q9R100|CAD17_MOUSE Cadherin-17 OS=Mus musculus OX=10090 GN=Cdh17 PE=1 SV=1 && PF00028:Cadherin domain	-
PBS vs Control	MGP_BALBcJ_G0020123	Rapgef5	1.09110725202965	3.10351243413127e-06	sp|Q8C0Q9|RPGF5_MOUSE Rap guanine nucleotide exchange factor 5 OS=Mus musculus OX=10090 GN=Rapgef5 PE=2 SV=2 && -	-
PBS vs Control	MGP_BALBcJ_G0024932	Psat1	1.02300488655705	3.11296381132e-06	sp|Q99K85|SERC_MOUSE Phosphoserine aminotransferase OS=Mus musculus OX=10090 GN=Psat1 PE=1 SV=1 && PF00266:Aminotransferase class-V	-
PBS vs Control	MGP_BALBcJ_G0023627	H2-T23	1.22688101476337	3.17244687376665e-06	sp|P06339|HA15_MOUSE H-2 class I histocompatibility antigen, D-37 alpha chain OS=Mus musculus OX=10090 GN=H2-T23 PE=1 SV=1 && -	-
PBS vs Control	MGP_BALBcJ_G0030175	Upk3b	-2.45452	3.20059577411605e-06	sp|Q80YF6|UPK3B_MOUSE Uroplakin-3b OS=Mus musculus OX=10090 GN=Upk3b PE=1 SV=1 && -	-
PBS vs Control	MGP_BALBcJ_G0033930	Mt3	7.06192617921132	3.20642588144722e-06	-	-
PBS vs Control	novel.228	-	2.15139217742309	3.21056119199782e-06	-	-
PBS vs Control	MGP_BALBcJ_G0030375	Slc46a3	-1.14027	3.2166292413294e-06	sp|Q9DC26|S46A3_MOUSE Solute carrier family 46 member 3 OS=Mus musculus OX=10090 GN=Slc46a3 PE=2 SV=1 && PF07690:Major Facilitator Superfamily	-
PBS vs Control	MGP_BALBcJ_G0026437	Kcnip3	-3.66611	3.22117822525961e-06	sp|Q9QXT8|CSEN_MOUSE Calsenilin OS=Mus musculus OX=10090 GN=Kcnip3 PE=1 SV=2 && PF13499:EF-hand domain pair|PF13833:EF-hand domain pair	-
PBS vs Control	MGP_BALBcJ_G0027750	5330417C22Rik	-2.21255	3.27101024970392e-06	sp|A2AFS3|ELAP1_MOUSE Endosome/lysosome-associated apoptosis and autophagy regulator 1 OS=Mus musculus OX=10090 GN=Elapor1 PE=1 SV=1 && -	-
PBS vs Control	MGP_BALBcJ_G0021385	Phf11d	1.62001118917621	3.49447297452221e-06	sp|A6H5X4|PHF11_MOUSE PHD finger protein 11 OS=Mus musculus OX=10090 GN=Phf11 PE=2 SV=1 && -	-
PBS vs Control	MGP_BALBcJ_G0003931	Gm12963	-3.22275	3.51590531092911e-06	-	-
PBS vs Control	MGP_BALBcJ_G0015613	Gm27252	2.19765899451044	3.5383830363317e-06	-	-
PBS vs Control	MGP_BALBcJ_G0016515	MGP_BALBcJ_G0016515	6.90667253827951	3.60649927412847e-06	sp|Q05769|PGH2_MOUSE Prostaglandin G/H synthase 2 OS=Mus musculus OX=10090 GN=Ptgs2 PE=1 SV=1 && PF03098:Animal haem peroxidase	-
PBS vs Control	MGP_BALBcJ_G0033228	Dusp8	1.39083864175627	3.6362207213807e-06	sp|O09112|DUS8_MOUSE Dual specificity protein phosphatase 8 OS=Mus musculus OX=10090 GN=Dusp8 PE=2 SV=1 && PF00782:Dual specificity phosphatase, catalytic domain|PF00581:Rhodanese-like domain	-
PBS vs Control	MGP_BALBcJ_G0017544	Btbd11	-1.96526	3.68019659567155e-06	sp|Q6GQW0|BTBDB_MOUSE Ankyrin repeat and BTB/POZ domain-containing protein BTBD11 OS=Mus musculus OX=10090 GN=Btbd11 PE=2 SV=2 && PF00023:Ankyrin repeat|PF12796:Ankyrin repeats (3 copies)|PF00651:BTB/POZ domain	ZBTB
PBS vs Control	MGP_BALBcJ_G0022568	Rtn4r	-2.65697	3.74510911915556e-06	sp|Q99PI8|RTN4R_MOUSE Reticulon-4 receptor OS=Mus musculus OX=10090 GN=Rtn4r PE=1 SV=1 && PF13855:Leucine rich repeat	-
PBS vs Control	MGP_BALBcJ_G0030799	Fam13a	-2.56167	3.7830276549014e-06	sp|Q8BGI4|FA13A_MOUSE Protein FAM13A OS=Mus musculus OX=10090 GN=Fam13a PE=1 SV=1 && -	-
PBS vs Control	MGP_BALBcJ_G0033594	Gpm6a	-1.91169	3.85990720539045e-06	sp|P35802|GPM6A_MOUSE Neuronal membrane glycoprotein M6-a OS=Mus musculus OX=10090 GN=Gpm6a PE=1 SV=1 && PF01275:Myelin proteolipid protein (PLP or lipophilin)	-
PBS vs Control	MGP_BALBcJ_G0023967	Gm4707	2.67932306343947	3.88136455406122e-06	sp|P56480|ATPB_MOUSE ATP synthase subunit beta, mitochondrial OS=Mus musculus OX=10090 GN=Atp5f1b PE=1 SV=2 && PF02874:ATP synthase alpha/beta family, beta-barrel domain	-
PBS vs Control	MGP_BALBcJ_G0018986	Plxdc1	-1.70767	4.13617164051151e-06	sp|Q91ZV7|PLDX1_MOUSE Plexin domain-containing protein 1 OS=Mus musculus OX=10090 GN=Plxdc1 PE=1 SV=2 && -	-
PBS vs Control	MGP_BALBcJ_G0030379	Katnal1	-1.29876	4.14232180044955e-06	sp|Q8K0T4|KATL1_MOUSE Katanin p60 ATPase-containing subunit A-like 1 OS=Mus musculus OX=10090 GN=Katnal1 PE=1 SV=1 && -	-
PBS vs Control	MGP_BALBcJ_G0029887	Myo18b	-2.53158	4.16309691874245e-06	sp|Q8IUG5|MY18B_HUMAN Unconventional myosin-XVIIIb OS=Homo sapiens OX=9606 GN=MYO18B PE=1 SV=2 && PF01576:Myosin tail|PF00063:Myosin head (motor domain)	-
PBS vs Control	MGP_BALBcJ_G0026903	Nfatc2	-1.15303	4.16620696978043e-06	sp|Q60591|NFAC2_MOUSE Nuclear factor of activated T-cells, cytoplasmic 2 OS=Mus musculus OX=10090 GN=Nfatc2 PE=1 SV=3 && -	RHD
PBS vs Control	novel.729	-	1.23711688628265	4.16620696978043e-06	sp|Q9D2L9|F111A_MOUSE Serine protease FAM111A OS=Mus musculus OX=10090 GN=Fam111a PE=2 SV=1 && -	-
PBS vs Control	MGP_BALBcJ_G0004766	Gm33280	-1.66718	4.193120079551e-06	-	-
PBS vs Control	novel.580	-	-1.11839	4.23324994080715e-06	sp|Q8VDG5|PPCS_MOUSE Phosphopantothenate--cysteine ligase OS=Mus musculus OX=10090 GN=Ppcs PE=1 SV=1 && -	-
PBS vs Control	MGP_BALBcJ_G0021075	Sema3g	1.60308116804588	4.50808262020027e-06	sp|Q4LFA9|SEM3G_MOUSE Semaphorin-3G OS=Mus musculus OX=10090 GN=Sema3g PE=2 SV=1 && -	-
PBS vs Control	MGP_BALBcJ_G0031326	Clec1a	-2.092	4.54911332114545e-06	sp|Q8BWY2|CLC1A_MOUSE C-type lectin domain family 1 member A OS=Mus musculus OX=10090 GN=Clec1a PE=1 SV=1 && PF00059:Lectin C-type domain	-
PBS vs Control	MGP_BALBcJ_G0027803	F3	1.65223179774316	4.59997075951559e-06	sp|P20352|TF_MOUSE Tissue factor OS=Mus musculus OX=10090 GN=F3 PE=1 SV=2 && PF01108:Tissue factor|PF09294:Interferon-alpha/beta receptor, fibronectin type III	-
PBS vs Control	MGP_BALBcJ_G0022614	Ece2	1.34265970748381	4.72421221700257e-06	sp|B2RQR8|ECE2_MOUSE Endothelin-converting enzyme 2 OS=Mus musculus OX=10090 GN=Ece2 PE=1 SV=1 && PF01431:Peptidase family M13|PF05649:Peptidase family M13	-
PBS vs Control	MGP_BALBcJ_G0023910	Slc25a23	-1.0622	4.83461420023839e-06	sp|Q6GQS1|SCMC3_MOUSE Calcium-binding mitochondrial carrier protein SCaMC-3 OS=Mus musculus OX=10090 GN=Slc25a23 PE=1 SV=1 && -	-
PBS vs Control	MGP_BALBcJ_G0024115	Cables1	1.39507932772549	4.8476498688583e-06	sp|Q9ESJ1|CABL1_MOUSE CDK5 and ABL1 enzyme substrate 1 OS=Mus musculus OX=10090 GN=Cables1 PE=1 SV=2 && PF00134:Cyclin, N-terminal domain	-
PBS vs Control	MGP_BALBcJ_G0023616	Nrm	-1.05503	5.03761105741683e-06	sp|Q8VC65|NRM_MOUSE Nurim OS=Mus musculus OX=10090 GN=Nrm PE=1 SV=1 && -	-
PBS vs Control	MGP_BALBcJ_G0016274	Sned1	-3.57664	5.20883127616608e-06	sp|Q70E20|SNED1_MOUSE Sushi, nidogen and EGF-like domain-containing protein 1 OS=Mus musculus OX=10090 GN=Sned1 PE=2 SV=2 && -	-
PBS vs Control	MGP_BALBcJ_G0019297	Sdk2	-1.59015	5.34080526581167e-06	sp|Q6V4S5|SDK2_MOUSE Protein sidekick-2 OS=Mus musculus OX=10090 GN=Sdk2 PE=1 SV=1 && -	-
PBS vs Control	MGP_BALBcJ_G0026571	Naa20	1.06165069043096	5.52959891219191e-06	sp|P61599|NAA20_HUMAN N-alpha-acetyltransferase 20 OS=Homo sapiens OX=9606 GN=NAA20 PE=1 SV=1 && -	-
PBS vs Control	MGP_BALBcJ_G0032090	Pop4	1.04045773552874	5.53153722285276e-06	sp|Q9CR08|RPP29_MOUSE Ribonuclease P protein subunit p29 OS=Mus musculus OX=10090 GN=Pop4 PE=2 SV=1 && PF01868:Domain of unknown function UPF0086	-
PBS vs Control	MGP_BALBcJ_G0028383	Ttc39b	1.29055385793938	5.53153722285276e-06	sp|Q8BYY4|TT39B_MOUSE Tetratricopeptide repeat protein 39B OS=Mus musculus OX=10090 GN=Ttc39b PE=1 SV=1 && -	-
PBS vs Control	MGP_BALBcJ_G0022944	Adamts5	1.06938105967916	5.94089214676921e-06	sp|Q9R001|ATS5_MOUSE A disintegrin and metalloproteinase with thrombospondin motifs 5 OS=Mus musculus OX=10090 GN=Adamts5 PE=2 SV=2 && PF01421:Reprolysin (M12B) family zinc metalloprotease|PF05986:ADAM-TS Spacer 1|PF00090:Thrombospondin type 1 domain|PF01562:Reprolysin family propeptide|PF17771:ADAM cysteine-rich domain	-
PBS vs Control	MGP_BALBcJ_G0035150	Il20rb	2.17916529650908	5.94089214676921e-06	sp|Q6UXL0|I20RB_HUMAN Interleukin-20 receptor subunit beta OS=Homo sapiens OX=9606 GN=IL20RB PE=1 SV=1 && -	-
PBS vs Control	MGP_BALBcJ_G0022748	Gm5483	2.31168145055953	5.95503679713668e-06	sp|P56567|CYTA_MOUSE Cystatin-A OS=Mus musculus OX=10090 GN=Csta PE=3 SV=1 && -	-
PBS vs Control	MGP_BALBcJ_G0026539	Btbd3	1.10012180876612	6.01674842392952e-06	sp|P58545|BTBD3_MOUSE BTB/POZ domain-containing protein 3 OS=Mus musculus OX=10090 GN=Btbd3 PE=2 SV=2 && -	ZBTB
PBS vs Control	MGP_BALBcJ_G0002701	Gm15848	-1.68987	6.06955877717435e-06	-	-
PBS vs Control	MGP_BALBcJ_G0026958	Psma7	1.02150771174615	6.08424702379373e-06	sp|Q9Z2U0|PSA7_MOUSE Proteasome subunit alpha type-7 OS=Mus musculus OX=10090 GN=Psma7 PE=1 SV=1 && PF00227:Proteasome subunit	-
PBS vs Control	MGP_BALBcJ_G0023993	Rasgrp3	-1.10725	6.11378370441914e-06	sp|Q8IV61|GRP3_HUMAN Ras guanyl-releasing protein 3 OS=Homo sapiens OX=9606 GN=RASGRP3 PE=1 SV=1 && PF00617:RasGEF domain|PF00130:Phorbol esters/diacylglycerol binding domain (C1 domain)	-
PBS vs Control	MGP_BALBcJ_G0018776	Slfn5	1.6153525680042	6.2921908218969e-06	sp|Q8CBA2|SLFN5_MOUSE Schlafen family member 5 OS=Mus musculus OX=10090 GN=Slfn5 PE=1 SV=2 && PF04326:Putative DNA-binding domain	-
PBS vs Control	novel.391	-	-5.30979	6.3210890494244e-06	-	-
PBS vs Control	MGP_BALBcJ_G0032701	Trim30a	1.28656696268675	6.3210890494244e-06	sp|P15533|TR30A_MOUSE Tripartite motif-containing protein 30A OS=Mus musculus OX=10090 GN=Trim30a PE=1 SV=2 && PF00622:SPRY domain|PF00643:B-box zinc finger|PF13445:RING-type zinc-finger	-
PBS vs Control	MGP_BALBcJ_G0017044	Arhgap18	-1.23518	6.35173297777781e-06	sp|Q8K0Q5|RHG18_MOUSE Rho GTPase-activating protein 18 OS=Mus musculus OX=10090 GN=Arhgap18 PE=1 SV=1 && PF00620:RhoGAP domain	-
PBS vs Control	MGP_BALBcJ_G0031074	Il5ra	-1.66402	6.38612067984224e-06	sp|P21183|IL5RA_MOUSE Interleukin-5 receptor subunit alpha OS=Mus musculus OX=10090 GN=Il5ra PE=2 SV=1 && PF09240:Interleukin-6 receptor alpha chain, binding	-
PBS vs Control	MGP_BALBcJ_G0025881	Serping1	1.17812828396054	6.40766346209986e-06	sp|P97290|IC1_MOUSE Plasma protease C1 inhibitor OS=Mus musculus OX=10090 GN=Serping1 PE=1 SV=3 && PF00079:Serpin (serine protease inhibitor)	-
PBS vs Control	MGP_BALBcJ_G0032530	Dgat2	1.1079301746163	6.44911213224761e-06	sp|Q9DCV3|DGAT2_MOUSE Diacylglycerol O-acyltransferase 2 OS=Mus musculus OX=10090 GN=Dgat2 PE=1 SV=1 && PF03982:Diacylglycerol acyltransferase	-
PBS vs Control	MGP_BALBcJ_G0017921	Osm	1.18432140602737	6.72489162804223e-06	sp|P53347|ONCM_MOUSE Oncostatin-M OS=Mus musculus OX=10090 GN=Osm PE=1 SV=1 && PF01291:LIF / OSM family	-
PBS vs Control	MGP_BALBcJ_G0032169	Atf5	1.04444432878427	7.01310872971418e-06	sp|O70191|ATF5_MOUSE Cyclic AMP-dependent transcription factor ATF-5 OS=Mus musculus OX=10090 GN=Atf5 PE=1 SV=2 && PF00170:bZIP transcription factor	TF_bZIP
PBS vs Control	MGP_BALBcJ_G0019622	Twist1	1.5599015550828	7.40854215039053e-06	sp|Q8MIH8|TWST1_CEBCA Twist-related protein 1 OS=Cebus capucinus OX=9516 GN=TWIST1 PE=3 SV=1 && PF00010:Helix-loop-helix DNA-binding domain	bHLH
PBS vs Control	novel.226	-	-1.69233	7.41196872104692e-06	-	-
PBS vs Control	MGP_BALBcJ_G0029152	Plekhg5	-1.09289	7.43203218811606e-06	sp|Q66T02|PKHG5_MOUSE Pleckstrin homology domain-containing family G member 5 OS=Mus musculus OX=10090 GN=Plekhg5 PE=1 SV=1 && PF00621:RhoGEF domain	-
PBS vs Control	MGP_BALBcJ_G0016733	Slamf8	1.13778687121309	7.47472628440879e-06	sp|Q9D3G2|SLAF8_MOUSE SLAM family member 8 OS=Mus musculus OX=10090 GN=Slamf8 PE=2 SV=2 && -	-
PBS vs Control	MGP_BALBcJ_G0025271	Zfp950	-1.19175	7.53060270037937e-06	sp|E9QAG8|ZN431_MOUSE Zinc finger protein 431 OS=Mus musculus OX=10090 GN=Znf431 PE=1 SV=1 && -	-
PBS vs Control	MGP_BALBcJ_G0033589	Vegfc	-1.39051	7.53060270037937e-06	sp|P97953|VEGFC_MOUSE Vascular endothelial growth factor C OS=Mus musculus OX=10090 GN=Vegfc PE=1 SV=1 && PF00341:PDGF/VEGF domain	-
PBS vs Control	MGP_BALBcJ_G0003689	Gm16685	1.54474342046749	7.57108669294389e-06	-	-
PBS vs Control	MGP_BALBcJ_G0025313	Itih5	-1.18986	7.88420660975423e-06	sp|Q8BJD1|ITIH5_MOUSE Inter-alpha-trypsin inhibitor heavy chain H5 OS=Mus musculus OX=10090 GN=Itih5 PE=1 SV=1 && PF08487:Vault protein inter-alpha-trypsin domain|PF06668:Inter-alpha-trypsin inhibitor heavy chain C-terminus|PF00092:von Willebrand factor type A domain	-
PBS vs Control	MGP_BALBcJ_G0025489	Rxra	-1.01088	8.09661451070667e-06	sp|P28700|RXRA_MOUSE Retinoic acid receptor RXR-alpha OS=Mus musculus OX=10090 GN=Rxra PE=1 SV=1 && PF00105:Zinc finger, C4 type (two domains)|PF00104:Ligand-binding domain of nuclear hormone receptor|PF11825:Nuclear/hormone receptor activator site AF-1	RXR-like
PBS vs Control	MGP_BALBcJ_G0025723	Ccdc148	-3.44102	8.14112897675438e-06	sp|Q8HZY8|CC148_MACFA Coiled-coil domain-containing protein 148 OS=Macaca fascicularis OX=9541 GN=CCDC148 PE=2 SV=1 && -	-
PBS vs Control	MGP_BALBcJ_G0023592	Lst1	-1.82429	8.40925524709038e-06	sp|O08843|LST1_MOUSE Leukocyte-specific transcript 1 protein OS=Mus musculus OX=10090 GN=Lst1 PE=1 SV=1 && -	-
PBS vs Control	MGP_BALBcJ_G0023367	Ergic1	1.04489931577272	8.40925524709038e-06	sp|Q9DC16|ERGI1_MOUSE Endoplasmic reticulum-Golgi intermediate compartment protein 1 OS=Mus musculus OX=10090 GN=Ergic1 PE=1 SV=1 && -	-
PBS vs Control	novel.985	-	1.51925080090564	8.42944453031195e-06	sp|A4UUI3|GBP4_MOUSE Guanylate-binding protein 4 OS=Mus musculus OX=10090 GN=Gbp4 PE=1 SV=1 && PF02841:Guanylate-binding protein, C-terminal domain	-
PBS vs Control	MGP_BALBcJ_G0015901	Map4k4	1.01160483167433	8.47917281226029e-06	sp|P97820|M4K4_MOUSE Mitogen-activated protein kinase kinase kinase kinase 4 OS=Mus musculus OX=10090 GN=Map4k4 PE=1 SV=1 && PF00069:Protein kinase domain|PF00780:CNH domain	-
PBS vs Control	MGP_BALBcJ_G0020045	Eml1	1.03385014477185	8.49082254480976e-06	sp|Q05BC3|EMAL1_MOUSE Echinoderm microtubule-associated protein-like 1 OS=Mus musculus OX=10090 GN=Eml1 PE=1 SV=1 && -	-
PBS vs Control	novel.858	-	3.37748091652331	8.86306922513271e-06	-	-
PBS vs Control	MGP_BALBcJ_G0017228	MGP_BALBcJ_G0017228	1.36318625522049	8.86966796119483e-06	sp|P16460|ASSY_MOUSE Argininosuccinate synthase OS=Mus musculus OX=10090 GN=Ass1 PE=1 SV=1 && PF00764:Arginosuccinate synthase	-
PBS vs Control	MGP_BALBcJ_G0029909	Acacb	-1.37512	8.98725029502839e-06	sp|E9Q4Z2|ACACB_MOUSE Acetyl-CoA carboxylase 2 OS=Mus musculus OX=10090 GN=Acacb PE=1 SV=1 && PF00289:Biotin carboxylase, N-terminal domain|PF08326:Acetyl-CoA carboxylase, central region|PF00364:Biotin-requiring enzyme|PF01039:Carboxyl transferase domain|PF02786:Carbamoyl-phosphate synthase L chain, ATP binding domain|PF02785:Biotin carboxylase C-terminal domain	-
PBS vs Control	MGP_BALBcJ_G0022055	Cbx6	-1.00209	9.2049644619206e-06	sp|Q9DBY5|CBX6_MOUSE Chromobox protein homolog 6 OS=Mus musculus OX=10090 GN=Cbx6 PE=1 SV=2 && -	-
PBS vs Control	MGP_BALBcJ_G0006669	1700016F12Rik	5.91423501452015	9.30855672167355e-06	-	-
PBS vs Control	MGP_BALBcJ_G0030404	Calcr	6.86761034520759	9.43582131964738e-06	sp|Q60755|CALCR_MOUSE Calcitonin receptor OS=Mus musculus OX=10090 GN=Calcr PE=2 SV=2 && PF00002:7 transmembrane receptor (Secretin family)|PF02793:Hormone receptor domain	-
PBS vs Control	MGP_BALBcJ_G0026689	Snta1	-1.27585	9.51095824518167e-06	sp|Q61234|SNTA1_MOUSE Alpha-1-syntrophin OS=Mus musculus OX=10090 GN=Snta1 PE=1 SV=1 && PF18012:PH domain|PF00595:PDZ domain|PF00169:PH domain	-
PBS vs Control	MGP_BALBcJ_G0025295	Camk1d	-1.27238	9.91694004702838e-06	sp|Q8BW96|KCC1D_MOUSE Calcium/calmodulin-dependent protein kinase type 1D OS=Mus musculus OX=10090 GN=Camk1d PE=1 SV=2 && PF00069:Protein kinase domain	-
PBS vs Control	MGP_BALBcJ_G0016536	Lamc2	1.28368970011503	1.00140972630097e-05	sp|Q61092|LAMC2_MOUSE Laminin subunit gamma-2 OS=Mus musculus OX=10090 GN=Lamc2 PE=1 SV=2 && PF00052:Laminin B (Domain IV)|PF00053:Laminin EGF domain	-
PBS vs Control	MGP_BALBcJ_G0035050	Htr1b	2.71727974341707	1.00328166494618e-05	sp|P28334|5HT1B_MOUSE 5-hydroxytryptamine receptor 1B OS=Mus musculus OX=10090 GN=Htr1b PE=2 SV=1 && PF00001:7 transmembrane receptor (rhodopsin family)	-
PBS vs Control	MGP_BALBcJ_G0031998	Sdhaf1	1.43636647948885	1.02175407342637e-05	sp|Q3U276|SDHF1_MOUSE Succinate dehydrogenase assembly factor 1, mitochondrial OS=Mus musculus OX=10090 GN=Sdhaf1 PE=1 SV=1 && PF05347:Complex 1 protein (LYR family)	-
PBS vs Control	MGP_BALBcJ_G0033301	Cd209a	-2.79257	1.02985517236739e-05	sp|Q91ZX1|C209A_MOUSE CD209 antigen-like protein A OS=Mus musculus OX=10090 GN=Cd209a PE=2 SV=1 && PF00059:Lectin C-type domain	-
PBS vs Control	MGP_BALBcJ_G0018880	Stxbp4	-1.3126	1.03642630540592e-05	sp|Q9WV89|STXB4_MOUSE Syntaxin-binding protein 4 OS=Mus musculus OX=10090 GN=Stxbp4 PE=1 SV=1 && -	-
PBS vs Control	MGP_BALBcJ_G0027162	Pabpc4l	-2.67107	1.04369931848163e-05	sp|P0CB38|PAB4L_HUMAN Polyadenylate-binding protein 4-like OS=Homo sapiens OX=9606 GN=PABPC4L PE=2 SV=1 && PF00076:RNA recognition motif. (a.k.a. RRM, RBD, or RNP domain)	-
PBS vs Control	MGP_BALBcJ_G0019011	Csf3	7.18803770403101	1.04740119242554e-05	sp|P09920|CSF3_MOUSE Granulocyte colony-stimulating factor OS=Mus musculus OX=10090 GN=Csf3 PE=1 SV=1 && PF16647:Granulocyte colony-stimulating factor	-
PBS vs Control	MGP_BALBcJ_G0033131	Lrrc27	-2.23955	1.07971378583489e-05	sp|Q80YS5|LRC27_MOUSE Leucine-rich repeat-containing protein 27 OS=Mus musculus OX=10090 GN=Lrrc27 PE=2 SV=1 && PF13855:Leucine rich repeat	-
PBS vs Control	MGP_BALBcJ_G0016729	Igsf9	-1.50154	1.09971410350904e-05	sp|Q05BQ1|TUTLA_MOUSE Protein turtle homolog A OS=Mus musculus OX=10090 GN=Igsf9 PE=1 SV=2 && PF00041:Fibronectin type III domain|PF13927:Immunoglobulin domain|PF07679:Immunoglobulin I-set domain	-
PBS vs Control	MGP_BALBcJ_G0036200	Rai2	-2.0736	1.10227963083958e-05	sp|Q9QVY8|RAI2_MOUSE Retinoic acid-induced protein 2 OS=Mus musculus OX=10090 GN=Rai2 PE=2 SV=2 && PF15279:Sine oculis-binding protein	-
PBS vs Control	MGP_BALBcJ_G0033187	Ifitm1	1.64292553466404	1.12035684391306e-05	sp|Q9D103|IFM1_MOUSE Interferon-induced transmembrane protein 1 OS=Mus musculus OX=10090 GN=Ifitm1 PE=2 SV=1 && PF04505:Interferon-induced transmembrane protein	-
PBS vs Control	MGP_BALBcJ_G0022632	Igf2bp2	1.52609879516952	1.12092428343139e-05	sp|Q5SF07|IF2B2_MOUSE Insulin-like growth factor 2 mRNA-binding protein 2 OS=Mus musculus OX=10090 GN=Igf2bp2 PE=1 SV=1 && -	-
PBS vs Control	MGP_BALBcJ_G0030725	Hoxa5	1.73148705160521	1.13816620504185e-05	sp|Q2HJ67|HXA5_BOVIN Homeobox protein Hox-A5 OS=Bos taurus OX=9913 GN=HOXA5 PE=2 SV=1 && PF00046:Homeodomain	Homeobox
PBS vs Control	MGP_BALBcJ_G0028891	Zfp683	-6.787	1.17579629016849e-05	sp|I7HJS4|ZN683_MOUSE Tissue-resident T-cell transcription regulator protein ZNF683 OS=Mus musculus OX=10090 GN=Znf683 PE=2 SV=1 && PF00096:Zinc finger, C2H2 type	zf-C2H2
PBS vs Control	MGP_BALBcJ_G0035262	Nicn1	-1.47765	1.19045350645791e-05	sp|Q9CQM0|NICN1_MOUSE Nicolin-1 OS=Mus musculus OX=10090 GN=Nicn1 PE=1 SV=1 && -	-
PBS vs Control	MGP_BALBcJ_G0028981	Camk2n1	-1.0326	1.21330230331946e-05	sp|Q6QWF9|CK2N1_MOUSE Calcium/calmodulin-dependent protein kinase II inhibitor 1 OS=Mus musculus OX=10090 GN=Camk2n1 PE=1 SV=1 && -	-
PBS vs Control	MGP_BALBcJ_G0023150	Has1	2.78497547276286	1.22585365113747e-05	sp|Q61647|HYAS1_MOUSE Hyaluronan synthase 1 OS=Mus musculus OX=10090 GN=Has1 PE=1 SV=1 && PF13641:Glycosyltransferase like family 2	-
PBS vs Control	MGP_BALBcJ_G0032312	Atp10a	1.15753452693362	1.23620853974472e-05	sp|O54827|AT10A_MOUSE Phospholipid-transporting ATPase VA OS=Mus musculus OX=10090 GN=Atp10a PE=1 SV=4 && PF16212:Phospholipid-translocating P-type ATPase C-terminal|PF13246:Cation transport ATPase (P-type)|PF16209:Phospholipid-translocating ATPase N-terminal	-
PBS vs Control	MGP_BALBcJ_G0029372	Dpysl5	2.7692498880601	1.27099333480697e-05	sp|Q9EQF6|DPYL5_MOUSE Dihydropyrimidinase-related protein 5 OS=Mus musculus OX=10090 GN=Dpysl5 PE=1 SV=1 && PF01979:Amidohydrolase family	-
PBS vs Control	MGP_BALBcJ_G0019409	Lgals3bp	1.34178645203156	1.28603890878565e-05	sp|Q07797|LG3BP_MOUSE Galectin-3-binding protein OS=Mus musculus OX=10090 GN=Lgals3bp PE=1 SV=1 && PF00530:Scavenger receptor cysteine-rich domain|PF07707:BTB And C-terminal Kelch	-
PBS vs Control	MGP_BALBcJ_G0014635	MGP_BALBcJ_G0014635	7.07362158661597	1.28974842020852e-05	sp|Q96RQ1|ERGI2_HUMAN Endoplasmic reticulum-Golgi intermediate compartment protein 2 OS=Homo sapiens OX=9606 GN=ERGIC2 PE=1 SV=2 && -	-
PBS vs Control	MGP_BALBcJ_G0034540	Siae	-1.1165	1.31174418022282e-05	sp|P70665|SIAE_MOUSE Sialate O-acetylesterase OS=Mus musculus OX=10090 GN=Siae PE=1 SV=3 && PF03629:Carbohydrate esterase, sialic acid-specific acetylesterase	-
PBS vs Control	MGP_BALBcJ_G0033278	Ccnd1	-1.06903	1.33566848620505e-05	sp|P25322|CCND1_MOUSE G1/S-specific cyclin-D1 OS=Mus musculus OX=10090 GN=Ccnd1 PE=1 SV=1 && -	-
PBS vs Control	MGP_BALBcJ_G0018582	Spns3	-1.59931	1.34132742340532e-05	sp|Q9D232|SPNS3_MOUSE Protein spinster homolog 3 OS=Mus musculus OX=10090 GN=Spns3 PE=2 SV=1 && -	-
PBS vs Control	MGP_BALBcJ_G0033204	Sct	3.00867569158394	1.34200367046358e-05	sp|Q08535|SECR_MOUSE Secretin OS=Mus musculus OX=10090 GN=Sct PE=2 SV=1 && -	-
PBS vs Control	MGP_BALBcJ_G0028776	Dlgap3	1.64594298482478	1.3445047227866e-05	sp|Q6PFD5|DLGP3_MOUSE Disks large-associated protein 3 OS=Mus musculus OX=10090 GN=Dlgap3 PE=1 SV=1 && PF03359:Guanylate-kinase-associated protein (GKAP) protein	-
PBS vs Control	MGP_BALBcJ_G0019003	Ikzf3	-1.43332	1.35543740639248e-05	sp|O08900|IKZF3_MOUSE Zinc finger protein Aiolos OS=Mus musculus OX=10090 GN=Ikzf3 PE=1 SV=2 && -	-
PBS vs Control	MGP_BALBcJ_G0018431	Gas7	1.06707753762015	1.36959987589793e-05	sp|Q60780|GAS7_MOUSE Growth arrest-specific protein 7 OS=Mus musculus OX=10090 GN=Gas7 PE=1 SV=1 && PF00611:Fes/CIP4, and EFC/F-BAR homology domain|PF00397:WW domain|PF16623:Unstructured linker region between on GAS7 protein	-
PBS vs Control	MGP_BALBcJ_G0031497	Nlrp12	-2.95723	1.40079004197871e-05	sp|E9Q5R7|NAL12_MOUSE NACHT, LRR and PYD domains-containing protein 12 OS=Mus musculus OX=10090 GN=Nlrp12 PE=1 SV=1 && PF02758:PAAD/DAPIN/Pyrin domain|PF05729:NACHT domain|PF17776:NLRC4 helical domain HD2|PF17779:NOD2 winged helix domain|PF14484:Fish-specific NACHT associated domain	-
PBS vs Control	MGP_BALBcJ_G0032373	Isg20	1.13405530271949	1.40356670068145e-05	sp|Q9JL16|ISG20_MOUSE Interferon-stimulated gene 20 kDa protein OS=Mus musculus OX=10090 GN=Isg20 PE=1 SV=1 && PF00929:Exonuclease	-
PBS vs Control	MGP_BALBcJ_G0033186	Ifitm2	1.33321	1.41279490991018e-05	sp|Q99J93|IFM2_MOUSE Interferon-induced transmembrane protein 2 OS=Mus musculus OX=10090 GN=Ifitm2 PE=1 SV=1 && PF04505:Interferon-induced transmembrane protein	-
PBS vs Control	MGP_BALBcJ_G0033446	Ido2	1.9679623952071	1.41406779450385e-05	sp|Q8R0V5|I23O2_MOUSE Indoleamine 2,3-dioxygenase 2 OS=Mus musculus OX=10090 GN=Ido2 PE=1 SV=3 && PF01231:Indoleamine 2,3-dioxygenase	-
PBS vs Control	MGP_BALBcJ_G0027793	Plppr5	-2.50446	1.41736644354992e-05	sp|Q8BJ52|PLPR5_MOUSE Phospholipid phosphatase-related protein type 5 OS=Mus musculus OX=10090 GN=Plppr5 PE=2 SV=1 && PF01569:PAP2 superfamily	-
PBS vs Control	MGP_BALBcJ_G0030613	Ephb6	-1.44601	1.42959238371732e-05	sp|O08644|EPHB6_MOUSE Ephrin type-B receptor 6 OS=Mus musculus OX=10090 GN=Ephb6 PE=2 SV=4 && PF00041:Fibronectin type III domain|PF14575:Ephrin type-A receptor 2 transmembrane domain|PF01404:Ephrin receptor ligand binding domain|PF07714:Protein tyrosine kinase|PF07647:SAM domain (Sterile alpha motif)|PF07699:Putative ephrin-receptor like	-
PBS vs Control	MGP_BALBcJ_G0019178	Fam171a2	-2.43261	1.44764881348918e-05	sp|A2A699|F1712_MOUSE Protein FAM171A2 OS=Mus musculus OX=10090 GN=Fam171a2 PE=1 SV=1 && PF10577:Uncharacterised protein family UPF0560	-
PBS vs Control	MGP_BALBcJ_G0032518	Myo7a	-1.06068	1.4591181045983e-05	sp|P97479|MYO7A_MOUSE Unconventional myosin-VIIa OS=Mus musculus OX=10090 GN=Myo7a PE=1 SV=2 && PF00612:IQ calmodulin-binding motif|PF00373:FERM central domain|PF00784:MyTH4 domain|PF00063:Myosin head (motor domain)	-
PBS vs Control	MGP_BALBcJ_G0017655	Syt1	-1.98553	1.4599079812349e-05	sp|P46096|SYT1_MOUSE Synaptotagmin-1 OS=Mus musculus OX=10090 GN=Syt1 PE=1 SV=1 && PF00168:C2 domain	-
PBS vs Control	MGP_BALBcJ_G0019152	Arl4d	-1.84779	1.50383216356793e-05	sp|Q99PE9|ARL4D_MOUSE ADP-ribosylation factor-like protein 4D OS=Mus musculus OX=10090 GN=Arl4d PE=2 SV=2 && PF00025:ADP-ribosylation factor family	-
PBS vs Control	MGP_BALBcJ_G0016689	Fcer1g	1.16015414064048	1.50871934880261e-05	sp|P20491|FCERG_MOUSE High affinity immunoglobulin epsilon receptor subunit gamma OS=Mus musculus OX=10090 GN=Fcer1g PE=1 SV=1 && PF11628:T-cell surface glycoprotein CD3 zeta chain	-
PBS vs Control	MGP_BALBcJ_G0023562	C2	1.55102879431966	1.52997254973222e-05	sp|P21180|CO2_MOUSE Complement C2 OS=Mus musculus OX=10090 GN=C2 PE=1 SV=2 && PF00089:Trypsin|PF00084:Sushi repeat (SCR repeat)|PF00092:von Willebrand factor type A domain	-
PBS vs Control	MGP_BALBcJ_G0017683	Ptprb	-1.28465	1.53300560307952e-05	sp|B2RU80|PTPRB_MOUSE Receptor-type tyrosine-protein phosphatase beta OS=Mus musculus OX=10090 GN=Ptprb PE=1 SV=1 && -	-
PBS vs Control	novel.879	-	2.13671100303728	1.55713094686272e-05	sp|P11369|LORF2_MOUSE LINE-1 retrotransposable element ORF2 protein OS=Mus musculus OX=10090 GN=Pol PE=1 SV=2 && -	-
PBS vs Control	MGP_BALBcJ_G0024330	MGP_BALBcJ_G0024330	-1.13476	1.55964426342659e-05	sp|O88958|GNPI1_MOUSE Glucosamine-6-phosphate isomerase 1 OS=Mus musculus OX=10090 GN=Gnpda1 PE=1 SV=3 && PF01182:Glucosamine-6-phosphate isomerases/6-phosphogluconolactonase	-
PBS vs Control	MGP_BALBcJ_G0026883	Znfx1	1.04944404067269	1.56041785170794e-05	sp|Q8R151|ZNFX1_MOUSE NFX1-type zinc finger-containing protein 1 OS=Mus musculus OX=10090 GN=Znfx1 PE=1 SV=3 && PF13087:AAA domain|PF13086:AAA domain	-
PBS vs Control	MGP_BALBcJ_G0029973	Tbx3	1.77823822657773	1.58917961833136e-05	sp|P70324|TBX3_MOUSE T-box transcription factor TBX3 OS=Mus musculus OX=10090 GN=Tbx3 PE=1 SV=3 && PF12598:T-box transcription factor|PF00907:T-box	T-box
PBS vs Control	MGP_BALBcJ_G0033283	A430078G23Rik	-1.44646	1.5902668258805e-05	sp|Q6P9R4|ARHGI_MOUSE Rho guanine nucleotide exchange factor 18 OS=Mus musculus OX=10090 GN=Arhgef18 PE=1 SV=3 && -	-
PBS vs Control	MGP_BALBcJ_G0031488	Caprin2	-1.25757	1.59384983832921e-05	-	-
PBS vs Control	MGP_BALBcJ_G0034446	Cnn1	-2.25275	1.61596732878218e-05	sp|Q08091|CNN1_MOUSE Calponin-1 OS=Mus musculus OX=10090 GN=Cnn1 PE=1 SV=1 && PF00402:Calponin family repeat|PF00307:Calponin homology (CH) domain	-
PBS vs Control	MGP_BALBcJ_G0029754	MGP_BALBcJ_G0029754	1.02564990627216	1.64561528440913e-05	sp|Q8JZL7|RGF1B_MOUSE Ras-GEF domain-containing family member 1B OS=Mus musculus OX=10090 GN=Rasgef1b PE=1 SV=1 && PF00617:RasGEF domain|PF00618:RasGEF N-terminal motif	-
PBS vs Control	MGP_BALBcJ_G0020781	Lhfpl2	-1.14984	1.6511016989169e-05	sp|Q8BGA2|LHPL2_MOUSE LHFPL tetraspan subfamily member 2 protein OS=Mus musculus OX=10090 GN=Lhfpl2 PE=1 SV=1 && PF10242:Lipoma HMGIC fusion partner-like protein	-
PBS vs Control	MGP_BALBcJ_G0028605	Pik3r3	-1.49735	1.65219049170905e-05	sp|Q64143|P55G_MOUSE Phosphatidylinositol 3-kinase regulatory subunit gamma OS=Mus musculus OX=10090 GN=Pik3r3 PE=1 SV=1 && -	-
PBS vs Control	MGP_BALBcJ_G0022211	Abcd2	-1.63209	1.65580569721136e-05	sp|Q61285|ABCD2_MOUSE ATP-binding cassette sub-family D member 2 OS=Mus musculus OX=10090 GN=Abcd2 PE=1 SV=1 && PF06472:ABC transporter transmembrane region 2|PF00005:ABC transporter	-
PBS vs Control	MGP_BALBcJ_G0015860	Fer1l5	-1.38012	1.65915104443511e-05	sp|P0DM40|FR1L5_MOUSE Fer-1-like protein 5 OS=Mus musculus OX=10090 GN=Fer1l5 PE=1 SV=1 && PF16165:Ferlin C-terminus|PF00168:C2 domain|PF08165:FerA (NUC095) domain|PF08150:FerB (NUC096) domain	-
PBS vs Control	MGP_BALBcJ_G0016270	Kif1a	1.47352173309576	1.69840145513918e-05	sp|P33173|KIF1A_MOUSE Kinesin-like protein KIF1A OS=Mus musculus OX=10090 GN=Kif1a PE=1 SV=2 && -	-
PBS vs Control	MGP_BALBcJ_G0028225	Aldh1b1	1.28104980049607	1.71969675327314e-05	sp|Q9CZS1|AL1B1_MOUSE Aldehyde dehydrogenase X, mitochondrial OS=Mus musculus OX=10090 GN=Aldh1b1 PE=1 SV=1 && PF00171:Aldehyde dehydrogenase family	-
PBS vs Control	MGP_BALBcJ_G0035902	Stard8	-1.30556	1.72911413018968e-05	sp|Q8K031|STAR8_MOUSE StAR-related lipid transfer protein 8 OS=Mus musculus OX=10090 GN=Stard8 PE=1 SV=2 && PF01852:START domain|PF00620:RhoGAP domain	-
PBS vs Control	MGP_BALBcJ_G0019314	Rab37	-1.15791	1.72911413018968e-05	sp|Q9VP48|RAB26_DROME Ras-related protein Rab-26 OS=Drosophila melanogaster OX=7227 GN=Rab26 PE=2 SV=2 && -	-
PBS vs Control	MGP_BALBcJ_G0034051	Pla2g15	-1.00725	1.74256059818994e-05	sp|Q8VEB4|PAG15_MOUSE Phospholipase A2 group XV OS=Mus musculus OX=10090 GN=Pla2g15 PE=1 SV=1 && PF02450:Lecithin:cholesterol acyltransferase	-
PBS vs Control	MGP_BALBcJ_G0035765	Gabrq	-1.91553	1.74948550939242e-05	sp|Q9JLF1|GBRT_MOUSE Gamma-aminobutyric acid receptor subunit theta OS=Mus musculus OX=10090 GN=Gabrq PE=2 SV=1 && PF02931:Neurotransmitter-gated ion-channel ligand binding domain|PF02932:Neurotransmitter-gated ion-channel transmembrane region	-
PBS vs Control	MGP_BALBcJ_G0016540	Npl	-1.62523	1.8196239821071e-05	sp|Q9DCJ9|NPL_MOUSE N-acetylneuraminate lyase OS=Mus musculus OX=10090 GN=Npl PE=1 SV=1 && PF00701:Dihydrodipicolinate synthetase family	-
PBS vs Control	MGP_BALBcJ_G0034894	Coro2b	-1.64165	1.92319015808505e-05	sp|Q8BH44|COR2B_MOUSE Coronin-2B OS=Mus musculus OX=10090 GN=Coro2b PE=1 SV=2 && PF08953:Domain of unknown function (DUF1899)|PF16300:Type of WD40 repeat	-
PBS vs Control	MGP_BALBcJ_G0034925	MGP_BALBcJ_G0034925	-1.31145	1.93359107812112e-05	sp|Q66K08|CILP1_MOUSE Cartilage intermediate layer protein 1 OS=Mus musculus OX=10090 GN=Cilp PE=1 SV=1 && PF13330:Mucin-2 protein WxxW repeating region|PF13927:Immunoglobulin domain|PF00090:Thrombospondin type 1 domain	-
PBS vs Control	MGP_BALBcJ_G0030443	Gpr85	2.31694156331205	1.95467957053742e-05	sp|P60893|GPR85_HUMAN Probable G-protein coupled receptor 85 OS=Homo sapiens OX=9606 GN=GPR85 PE=1 SV=1 && PF00001:7 transmembrane receptor (rhodopsin family)	-
PBS vs Control	MGP_BALBcJ_G0027744	Psma5	1.06265386124925	1.95468070998172e-05	sp|Q5E987|PSA5_BOVIN Proteasome subunit alpha type-5 OS=Bos taurus OX=9913 GN=PSMA5 PE=1 SV=1 && PF00227:Proteasome subunit|PF10584:Proteasome subunit A N-terminal signature	-
PBS vs Control	MGP_BALBcJ_G0022844	Cblb	1.01998548451849	1.95926475248569e-05	sp|Q3TTA7|CBLB_MOUSE E3 ubiquitin-protein ligase CBL-B OS=Mus musculus OX=10090 GN=Cblb PE=1 SV=3 && -	-
PBS vs Control	MGP_BALBcJ_G0033242	MGP_BALBcJ_G0033242	-1.18739	2.01483888694581e-05	sp|Q8C494|PRR33_MOUSE Proline-rich protein 33 OS=Mus musculus OX=10090 GN=Prr33 PE=2 SV=1 && PF15485:Domain of unknown function (DUF4643)	-
PBS vs Control	MGP_BALBcJ_G0031262	Lpar5	-1.45587	2.05394951156302e-05	sp|Q149R9|LPAR5_MOUSE Lysophosphatidic acid receptor 5 OS=Mus musculus OX=10090 GN=Lpar5 PE=2 SV=2 && PF00001:7 transmembrane receptor (rhodopsin family)	-
PBS vs Control	MGP_BALBcJ_G0021971	Kifc2	-1.54086	2.08035148606521e-05	sp|O08672|KIFC2_MOUSE Kinesin-like protein KIFC2 OS=Mus musculus OX=10090 GN=Kifc2 PE=1 SV=1 && PF00225:Kinesin motor domain	-
PBS vs Control	MGP_BALBcJ_G0027336	Fcrl5	1.0959575813833	2.08283580705028e-05	sp|Q68SN8|FCRL5_MOUSE Fc receptor-like protein 5 OS=Mus musculus OX=10090 GN=Fcrl5 PE=1 SV=3 && PF13927:Immunoglobulin domain|PF13895:Immunoglobulin domain	-
PBS vs Control	MGP_BALBcJ_G0035993	Gm6377	1.15438088162851	2.10793524376976e-05	sp|Q9HAI6|TASL_HUMAN TLR adapter interacting with SLC15A4 on the lysosome OS=Homo sapiens OX=9606 GN=TASL PE=1 SV=1 && PF15133:Domain of unknown function (DUF4569)	-
PBS vs Control	MGP_BALBcJ_G0019138	Aoc3	-2.18612	2.11590243431712e-05	sp|O70423|AOC3_MOUSE Membrane primary amine oxidase OS=Mus musculus OX=10090 GN=Aoc3 PE=1 SV=3 && PF01179:Copper amine oxidase, enzyme domain|PF02728:Copper amine oxidase, N3 domain|PF02727:Copper amine oxidase, N2 domain	-
PBS vs Control	MGP_BALBcJ_G0027953	Adgrl4	-1.14242	2.12725009186088e-05	sp|Q923X1|AGRL4_MOUSE Adhesion G protein-coupled receptor L4 OS=Mus musculus OX=10090 GN=Adgrl4 PE=2 SV=3 && PF16489:GPCR-Autoproteolysis INducing (GAIN) domain|PF01825:GPCR proteolysis site, GPS, motif|PF07645:Calcium-binding EGF domain|PF00002:7 transmembrane receptor (Secretin family)	-
PBS vs Control	MGP_BALBcJ_G0024340	Prelid2	1.36339153604078	2.13453108706694e-05	sp|Q0VBB0|PRLD2_MOUSE PRELI domain-containing protein 2 OS=Mus musculus OX=10090 GN=Prelid2 PE=2 SV=1 && PF04707:PRELI-like family	-
PBS vs Control	MGP_BALBcJ_G0030986	Gata2	1.03111471573238	2.16238170866544e-05	sp|O09100|GATA2_MOUSE Endothelial transcription factor GATA-2 OS=Mus musculus OX=10090 GN=Gata2 PE=1 SV=2 && -	zf-GATA
PBS vs Control	MGP_BALBcJ_G0026144	Tspan18	-1.442	2.17180384507928e-05	sp|Q80WR1|TSN18_MOUSE Tetraspanin-18 OS=Mus musculus OX=10090 GN=Tspan18 PE=2 SV=1 && -	-
PBS vs Control	MGP_BALBcJ_G0032534	Gdpd5	-1.31969	2.1762932319306e-05	sp|Q640M6|GDPD5_MOUSE Glycerophosphodiester phosphodiesterase domain-containing protein 5 OS=Mus musculus OX=10090 GN=Gdpd5 PE=1 SV=1 && PF03009:Glycerophosphoryl diester phosphodiesterase family	-
PBS vs Control	MGP_BALBcJ_G0024171	Fhod3	-1.3622	2.21321337910872e-05	sp|Q76LL6|FHOD3_MOUSE FH1/FH2 domain-containing protein 3 OS=Mus musculus OX=10090 GN=Fhod3 PE=1 SV=1 && PF18382:Formin N-terminal GTPase-binding domain|PF02181:Formin Homology 2 Domain	-
PBS vs Control	MGP_BALBcJ_G0030739	Chn2	-1.27146	2.26729894946868e-05	sp|Q80XD1|CHIO_MOUSE Beta-chimaerin OS=Mus musculus OX=10090 GN=Chn2 PE=1 SV=2 && PF00620:RhoGAP domain|PF00130:Phorbol esters/diacylglycerol binding domain (C1 domain)	-
PBS vs Control	novel.1293	-	2.65841639960642	2.29529622034287e-05	sp|Q07440|B2LA1_MOUSE Bcl-2-related protein A1 OS=Mus musculus OX=10090 GN=Bcl2a1 PE=1 SV=1 && -	-
PBS vs Control	MGP_BALBcJ_G0029873	Ttc28	-1.24619	2.31685395409544e-05	sp|Q80XJ3|TTC28_MOUSE Tetratricopeptide repeat protein 28 OS=Mus musculus OX=10090 GN=Ttc28 PE=1 SV=3 && -	-
PBS vs Control	MGP_BALBcJ_G0033694	Lrrc25	1.24961608993929	2.32965587867733e-05	sp|Q8K1T1|LRC25_MOUSE Leucine-rich repeat-containing protein 25 OS=Mus musculus OX=10090 GN=Lrrc25 PE=1 SV=1 && PF13855:Leucine rich repeat	-
PBS vs Control	MGP_BALBcJ_G0023471	MGP_BALBcJ_G0023471	-3.09354	2.35434894107504e-05	sp|P51870|CP4F5_RAT Cytochrome P450 4F5 OS=Rattus norvegicus OX=10116 GN=Cyp4f5 PE=2 SV=1 && PF00067:Cytochrome P450	-
PBS vs Control	MGP_BALBcJ_G0016458	Lgr6	-2.83284	2.38153374668753e-05	sp|Q3UVD5|LGR6_MOUSE Leucine-rich repeat-containing G-protein coupled receptor 6 OS=Mus musculus OX=10090 GN=Lgr6 PE=2 SV=1 && PF13855:Leucine rich repeat	-
PBS vs Control	novel.511	-	2.12257377307825	2.38625058727493e-05	sp|Q9WU67|LY6I_MOUSE Lymphocyte antigen 6I OS=Mus musculus OX=10090 GN=Ly6i PE=2 SV=1 && -	-
PBS vs Control	MGP_BALBcJ_G0029225	Tnfrsf18	1.28253807819979	2.41386315057754e-05	sp|O35714|TNR18_MOUSE Tumor necrosis factor receptor superfamily member 18 OS=Mus musculus OX=10090 GN=Tnfrsf18 PE=1 SV=1 && -	-
PBS vs Control	MGP_BALBcJ_G0031465	Rassf8	-1.24056	2.44222760274821e-05	sp|Q8CJ96|RASF8_MOUSE Ras association domain-containing protein 8 OS=Mus musculus OX=10090 GN=Rassf8 PE=2 SV=1 && PF00788:Ras association (RalGDS/AF-6) domain	-
PBS vs Control	MGP_BALBcJ_G0024015	Galm	-1.94547	2.45189766673692e-05	sp|Q8K157|GALM_MOUSE Galactose mutarotase OS=Mus musculus OX=10090 GN=Galm PE=1 SV=1 && PF01263:Aldose 1-epimerase	-
PBS vs Control	MGP_BALBcJ_G0027602	Nudt17	1.56605332198285	2.46889999278403e-05	sp|Q9CWD3|NUD17_MOUSE Nucleoside diphosphate-linked moiety X motif 17 OS=Mus musculus OX=10090 GN=Nudt17 PE=2 SV=1 && PF00293:NUDIX domain	-
PBS vs Control	MGP_BALBcJ_G0025686	Kynu	-1.18812	2.49332767814554e-05	sp|Q9CXF0|KYNU_MOUSE Kynureninase OS=Mus musculus OX=10090 GN=Kynu PE=1 SV=3 && PF00266:Aminotransferase class-V	-
PBS vs Control	MGP_BALBcJ_G0021591	Acod1	5.86902938186248	2.51022673543558e-05	sp|P54987|IRG1_MOUSE Cis-aconitate decarboxylase OS=Mus musculus OX=10090 GN=Acod1 PE=1 SV=2 && PF03972:MmgE/PrpD family	-
PBS vs Control	MGP_BALBcJ_G0032219	Ppp1r15a	1.03952450454946	2.51768563686684e-05	sp|P17564|PR15A_MOUSE Protein phosphatase 1 regulatory subunit 15A OS=Mus musculus OX=10090 GN=Ppp1r15a PE=1 SV=1 && PF10488:Phosphatase-1 catalytic subunit binding region	-
PBS vs Control	MGP_BALBcJ_G0016392	Dyrk3	1.04929293337995	2.58099075722727e-05	sp|Q922Y0|DYRK3_MOUSE Dual specificity tyrosine-phosphorylation-regulated kinase 3 OS=Mus musculus OX=10090 GN=Dyrk3 PE=1 SV=1 && PF00069:Protein kinase domain	-
PBS vs Control	MGP_BALBcJ_G0001441	MGP_BALBcJ_G0001441	2.88496902868153	2.61320022949225e-05	-	-
PBS vs Control	novel.1059	-	-2.00148	2.63783621007997e-05	-	-
PBS vs Control	novel.905	-	-1.70497	2.64627705270257e-05	-	-
PBS vs Control	MGP_BALBcJ_G0016892	Sertad4	-2.65452	2.6713734296106e-05	sp|A7DTG3|SRTD4_MOUSE SERTA domain-containing protein 4 OS=Mus musculus OX=10090 GN=Sertad4 PE=2 SV=1 && -	-
PBS vs Control	MGP_BALBcJ_G0015758	St18	-4.49129	2.70195896608992e-05	sp|Q80TY4|ST18_MOUSE Suppression of tumorigenicity 18 protein OS=Mus musculus OX=10090 GN=St18 PE=2 SV=2 && PF01530:Zinc finger, C2HC type|PF08474:Myelin transcription factor 1	zf-C2HC
PBS vs Control	MGP_BALBcJ_G0026285	Thbs1	1.33115414356449	2.72418720036011e-05	sp|P35441|TSP1_MOUSE Thrombospondin-1 OS=Mus musculus OX=10090 GN=Thbs1 PE=1 SV=1 && PF00093:von Willebrand factor type C domain|PF00090:Thrombospondin type 1 domain|PF02412:Thrombospondin type 3 repeat|PF05735:Thrombospondin C-terminal region	-
PBS vs Control	MGP_BALBcJ_G0019506	Adcy3	-1.00387	2.73791244447002e-05	sp|Q8VHH7|ADCY3_MOUSE Adenylate cyclase type 3 OS=Mus musculus OX=10090 GN=Adcy3 PE=1 SV=2 && PF00211:Adenylate and Guanylate cyclase catalytic domain	-
PBS vs Control	MGP_BALBcJ_G0024483	Pmaip1	1.05062113643928	2.76863427361545e-05	sp|Q9JM54|APR_MOUSE Phorbol-12-myristate-13-acetate-induced protein 1 OS=Mus musculus OX=10090 GN=Pmaip1 PE=1 SV=1 && -	-
PBS vs Control	MGP_BALBcJ_G0031837	Atp1a3	-1.4147	2.85059063780476e-05	sp|Q6PIC6|AT1A3_MOUSE Sodium/potassium-transporting ATPase subunit alpha-3 OS=Mus musculus OX=10090 GN=Atp1a3 PE=1 SV=1 && PF00690:Cation transporter/ATPase, N-terminus|PF13246:Cation transport ATPase (P-type)|PF00122:E1-E2 ATPase|PF00689:Cation transporting ATPase, C-terminus	-
PBS vs Control	MGP_BALBcJ_G0027030	Zfp704	-1.19632	2.85059063780476e-05	sp|Q9ERQ3|ZN704_MOUSE Zinc finger protein 704 OS=Mus musculus OX=10090 GN=Znf704 PE=1 SV=1 && -	-
PBS vs Control	MGP_BALBcJ_G0022252	Ccdc184	2.69320095637028	2.85087064895665e-05	sp|Q8BMK5|CC184_MOUSE Coiled-coil domain-containing protein 184 OS=Mus musculus OX=10090 GN=Ccdc184 PE=2 SV=1 && PF15726:Domain of unknown function (DUF4677)	-
PBS vs Control	MGP_BALBcJ_G0017512	Zfp873	-1.33009	2.87044530630468e-05	sp|E9QAG8|ZN431_MOUSE Zinc finger protein 431 OS=Mus musculus OX=10090 GN=Znf431 PE=1 SV=1 && PF00096:Zinc finger, C2H2 type|PF01352:KRAB box	zf-C2H2
PBS vs Control	MGP_BALBcJ_G0029099	Mad2l2	1.0226691715775	2.9021102918168e-05	sp|Q9D752|MD2L2_MOUSE Mitotic spindle assembly checkpoint protein MAD2B OS=Mus musculus OX=10090 GN=Mad2l2 PE=1 SV=2 && PF02301:HORMA domain	-
PBS vs Control	MGP_BALBcJ_G0016619	Sele	2.23392526460524	2.95059307220799e-05	sp|Q00690|LYAM2_MOUSE E-selectin OS=Mus musculus OX=10090 GN=Sele PE=2 SV=1 && PF00084:Sushi repeat (SCR repeat)|PF00059:Lectin C-type domain	-
PBS vs Control	MGP_BALBcJ_G0018160	Btnl9	-1.88086	3.0136866655736e-05	sp|Q8BJE2|BTNL9_MOUSE Butyrophilin-like protein 9 OS=Mus musculus OX=10090 GN=Btnl9 PE=1 SV=1 && -	-
PBS vs Control	MGP_BALBcJ_G0020008	Serpina3b	3.91135475303329	3.14399148971086e-05	sp|Q8BYY9|SPA3B_MOUSE Serine protease inhibitor A3B OS=Mus musculus OX=10090 GN=Serpina3b PE=2 SV=1 && PF00079:Serpin (serine protease inhibitor)	-
PBS vs Control	MGP_BALBcJ_G0028671	Zfp691	1.09398528461489	3.21091718498664e-05	sp|Q3TDE8|ZN691_MOUSE Zinc finger protein 691 OS=Mus musculus OX=10090 GN=Znf691 PE=2 SV=1 && PF00096:Zinc finger, C2H2 type	zf-C2H2
PBS vs Control	MGP_BALBcJ_G0004171	Gm43495	-1.60501	3.21880202520485e-05	sp|Q2YFS1|PILB2_MOUSE Paired immunoglobulin-like type 2 receptor beta-2 OS=Mus musculus OX=10090 GN=Pilrb2 PE=2 SV=1 && -	-
PBS vs Control	MGP_BALBcJ_G0018532	Alox15	1.92592104331583	3.23952852273465e-05	sp|P39654|LOX15_MOUSE Polyunsaturated fatty acid lipoxygenase ALOX15 OS=Mus musculus OX=10090 GN=Alox15 PE=1 SV=4 && PF00305:Lipoxygenase|PF01477:PLAT/LH2 domain	-
PBS vs Control	MGP_BALBcJ_G0026508	Adra1d	-1.87628	3.24411335799725e-05	sp|P23944|ADA1D_RAT Alpha-1D adrenergic receptor OS=Rattus norvegicus OX=10116 GN=Adra1d PE=2 SV=2 && PF00001:7 transmembrane receptor (rhodopsin family)	-
PBS vs Control	MGP_BALBcJ_G0016912	Akap12	2.6279828745512	3.2642282501634e-05	sp|Q9WTQ5|AKA12_MOUSE A-kinase anchor protein 12 OS=Mus musculus OX=10090 GN=Akap12 PE=1 SV=1 && PF03832:WSK motif	-
PBS vs Control	MGP_BALBcJ_G0030745	Mturn	-1.26984	3.3042747797934e-05	sp|Q8CGA4|MTURN_MOUSE Maturin OS=Mus musculus OX=10090 GN=Mturn PE=1 SV=1 && -	-
PBS vs Control	MGP_BALBcJ_G0017379	2610008E11Rik	-1.03192	3.32184594733464e-05	sp|G3X9G7|ZN809_MOUSE Zinc finger protein 809 OS=Mus musculus OX=10090 GN=Zfp809 PE=2 SV=1 && PF00096:Zinc finger, C2H2 type|PF01352:KRAB box	zf-C2H2
PBS vs Control	MGP_BALBcJ_G0030418	Pdk4	2.84402173382891	3.32516112315492e-05	sp|O70571|PDK4_MOUSE [Pyruvate dehydrogenase (acetyl-transferring)] kinase isozyme 4, mitochondrial OS=Mus musculus OX=10090 GN=Pdk4 PE=1 SV=1 && PF10436:Mitochondrial branched-chain alpha-ketoacid dehydrogenase kinase|PF02518:Histidine kinase-, DNA gyrase B-, and HSP90-like ATPase	-
PBS vs Control	MGP_BALBcJ_G0016685	Pcp4l1	-1.50301	3.39813718565571e-05	sp|Q6W8Q3|PC4L1_MOUSE Purkinje cell protein 4-like protein 1 OS=Mus musculus OX=10090 GN=Pcp4l1 PE=1 SV=1 && -	-
PBS vs Control	MGP_BALBcJ_G0000092	Iglv3	-1.03524	3.42277366752832e-05	sp|A0A075B6H9|LV469_HUMAN Immunoglobulin lambda variable 4-69 OS=Homo sapiens OX=9606 GN=IGLV4-69 PE=1 SV=1 && PF07686:Immunoglobulin V-set domain	-
PBS vs Control	MGP_BALBcJ_G0021160	Fermt2	1.19310586352621	3.48415020845602e-05	sp|Q8CIB5|FERM2_MOUSE Fermitin family homolog 2 OS=Mus musculus OX=10090 GN=Fermt2 PE=1 SV=1 && PF00169:PH domain|PF00373:FERM central domain|PF18124:Kindlin-2 N-terminal domain	-
PBS vs Control	novel.1158	-	1.68340017365549	3.55737688093035e-05	-	-
PBS vs Control	MGP_BALBcJ_G0025791	Cybrd1	-1.6005	3.63447522853978e-05	sp|Q925G2|CYBR1_MOUSE Plasma membrane ascorbate-dependent reductase CYBRD1 OS=Mus musculus OX=10090 GN=Cybrd1 PE=1 SV=2 && -	-
PBS vs Control	MGP_BALBcJ_G0035526	Cybb	1.02940276170501	3.66433423908077e-05	sp|Q61093|CY24B_MOUSE Cytochrome b-245 heavy chain OS=Mus musculus OX=10090 GN=Cybb PE=1 SV=1 && -	-
PBS vs Control	MGP_BALBcJ_G0016132	Slc4a3	-1.44862	3.68553324804133e-05	sp|P16283|B3A3_MOUSE Anion exchange protein 3 OS=Mus musculus OX=10090 GN=Slc4a3 PE=1 SV=2 && -	-
PBS vs Control	MGP_BALBcJ_G0016265	Dusp28	1.4893206846615	3.83887130081317e-05	sp|Q8BTR5|DUS28_MOUSE Dual specificity phosphatase 28 OS=Mus musculus OX=10090 GN=Dusp28 PE=1 SV=1 && PF00782:Dual specificity phosphatase, catalytic domain	-
PBS vs Control	MGP_BALBcJ_G0020044	Cyp46a1	-2.96604	3.940568472188e-05	sp|Q9WVK8|CP46A_MOUSE Cholesterol 24-hydroxylase OS=Mus musculus OX=10090 GN=Cyp46a1 PE=1 SV=1 && PF00067:Cytochrome P450	-
PBS vs Control	MGP_BALBcJ_G0019312	MGP_BALBcJ_G0019312	-1.99591	3.9681858944352e-05	sp|Q6SJQ5|CLM3_MOUSE CMRF35-like molecule 3 OS=Mus musculus OX=10090 GN=Cd300ld3 PE=1 SV=1 && -	-
PBS vs Control	MGP_BALBcJ_G0025099	Frat2	1.05633180954797	3.9681858944352e-05	sp|Q8K025|FRAT2_MOUSE GSK-3-binding protein FRAT2 OS=Mus musculus OX=10090 GN=Frat2 PE=2 SV=1 && PF05350:Glycogen synthase kinase-3 binding	-
PBS vs Control	MGP_BALBcJ_G0015291	Trerf1	-1.10376	3.98303770125932e-05	sp|Q8BXJ2|TREF1_MOUSE Transcriptional-regulating factor 1 OS=Mus musculus OX=10090 GN=Trerf1 PE=1 SV=1 && PF01448:ELM2 domain|PF13912:C2H2-type zinc finger	zf-C2H2
PBS vs Control	MGP_BALBcJ_G0025433	Tmem141	-1.66295	4.03799780535899e-05	sp|A2AJB2|TM141_MOUSE Transmembrane protein 141 OS=Mus musculus OX=10090 GN=Tmem141 PE=3 SV=1 && -	-
PBS vs Control	MGP_BALBcJ_G0033856	Mast1	-1.46223	4.03799780535899e-05	sp|Q9R1L5|MAST1_MOUSE Microtubule-associated serine/threonine-protein kinase 1 OS=Mus musculus OX=10090 GN=Mast1 PE=1 SV=3 && PF17820:PDZ domain|PF08926:Domain of unknown function (DUF1908)|PF00069:Protein kinase domain	-
PBS vs Control	MGP_BALBcJ_G0032193	MGP_BALBcJ_G0032193	-1.01929	4.04587397065008e-05	sp|P49772|FLT3L_MOUSE Fms-related tyrosine kinase 3 ligand OS=Mus musculus OX=10090 GN=Flt3lg PE=2 SV=1 && PF02947:flt3 ligand	-
PBS vs Control	MGP_BALBcJ_G0034504	Cdon	-1.20783	4.15896300551688e-05	sp|Q32MD9|CDON_MOUSE Cell adhesion molecule-related/down-regulated by oncogenes OS=Mus musculus OX=10090 GN=Cdon PE=1 SV=2 && PF00041:Fibronectin type III domain|PF07679:Immunoglobulin I-set domain|PF13927:Immunoglobulin domain	-
PBS vs Control	MGP_BALBcJ_G0015120	1700016P03Rik	3.41076330143772	4.27274342079915e-05	-	-
PBS vs Control	MGP_BALBcJ_G0029170	Smim1	-1.51868	4.32484038602272e-05	sp|P0C8K7|SMIM1_MOUSE Small integral membrane protein 1 OS=Mus musculus OX=10090 GN=Smim1 PE=1 SV=1 && -	-
PBS vs Control	MGP_BALBcJ_G0018575	Xaf1	1.35703275050515	4.32484038602272e-05	sp|Q5NBU8|XAF1_MOUSE XIAP-associated factor 1 OS=Mus musculus OX=10090 GN=Xaf1 PE=1 SV=3 && PF18608:XIAP-associated factor 1 C-terminal domain	-
PBS vs Control	MGP_BALBcJ_G0017993	Egfr	1.50741198672676	4.5077415719372e-05	sp|Q01279|EGFR_MOUSE Epidermal growth factor receptor OS=Mus musculus OX=10090 GN=Egfr PE=1 SV=1 && -	-
PBS vs Control	MGP_BALBcJ_G0019495	Metrnl	1.19843747402177	4.63677558439455e-05	sp|Q8VE43|METRL_MOUSE Meteorin-like protein OS=Mus musculus OX=10090 GN=Metrnl PE=1 SV=1 && -	-
PBS vs Control	MGP_BALBcJ_G0016552	Mr1	-1.12763	4.64239483833869e-05	sp|Q8HWB0|HMR1_MOUSE Major histocompatibility complex class I-related gene protein OS=Mus musculus OX=10090 GN=Mr1 PE=1 SV=2 && PF07654:Immunoglobulin C1-set domain	-
PBS vs Control	MGP_BALBcJ_G0021574	Pcdh9	-1.94914	4.65624341153151e-05	sp|Q9HC56|PCDH9_HUMAN Protocadherin-9 OS=Homo sapiens OX=9606 GN=PCDH9 PE=1 SV=2 && PF08266:Cadherin-like|PF08374:Protocadherin|PF00028:Cadherin domain	-
PBS vs Control	MGP_BALBcJ_G0022414	Mefv	1.3673672094248	4.65886348267403e-05	sp|Q9JJ26|MEFV_MOUSE Pyrin OS=Mus musculus OX=10090 GN=Mefv PE=2 SV=2 && PF02758:PAAD/DAPIN/Pyrin domain|PF00643:B-box zinc finger	-
PBS vs Control	MGP_BALBcJ_G0016550	Cacna1e	-1.55653	4.81955898725316e-05	sp|Q61290|CAC1E_MOUSE Voltage-dependent R-type calcium channel subunit alpha-1E OS=Mus musculus OX=10090 GN=Cacna1e PE=1 SV=1 && PF08763:Voltage gated calcium channel IQ domain|PF00520:Ion transport protein|PF16905:Voltage-dependent L-type calcium channel, IQ-associated	-
PBS vs Control	MGP_BALBcJ_G0020548	Prr7	1.28385198661362	4.83060705746586e-05	sp|Q3V0I2|PRR7_MOUSE Proline-rich protein 7 OS=Mus musculus OX=10090 GN=Prr7 PE=1 SV=1 && -	-
PBS vs Control	MGP_BALBcJ_G0021763	Snx31	-3.14482	4.95085999986046e-05	sp|Q6P8Y7|SNX31_MOUSE Sorting nexin-31 OS=Mus musculus OX=10090 GN=Snx31 PE=2 SV=1 && PF00787:PX domain|PF18116:Sorting Nexin 17 FERM C-terminal domain	-
PBS vs Control	MGP_BALBcJ_G0034988	Tex9	-1.15169	5.04073234746797e-05	sp|Q9D845|TEX9_MOUSE Testis-expressed protein 9 OS=Mus musculus OX=10090 GN=Tex9 PE=2 SV=1 && -	-
PBS vs Control	MGP_BALBcJ_G0029260	Steap4	1.41528386751694	5.11123935485262e-05	sp|Q923B6|STEA4_MOUSE Metalloreductase STEAP4 OS=Mus musculus OX=10090 GN=Steap4 PE=1 SV=1 && -	-
PBS vs Control	MGP_BALBcJ_G0027435	Slc27a3	1.00719069979074	5.11236432299849e-05	sp|O88561|S27A3_MOUSE Solute carrier family 27 member 3 OS=Mus musculus OX=10090 GN=Slc27a3 PE=1 SV=2 && -	-
PBS vs Control	MGP_BALBcJ_G0027418	Chrnb2	1.03274523749075	5.16168325704967e-05	sp|Q9ERK7|ACHB2_MOUSE Neuronal acetylcholine receptor subunit beta-2 OS=Mus musculus OX=10090 GN=Chrnb2 PE=2 SV=2 && -	-
PBS vs Control	MGP_BALBcJ_G0017302	Gstt1	-1.21226	5.28366131410669e-05	sp|Q64471|GSTT1_MOUSE Glutathione S-transferase theta-1 OS=Mus musculus OX=10090 GN=Gstt1 PE=1 SV=4 && PF00043:Glutathione S-transferase, C-terminal domain|PF02798:Glutathione S-transferase, N-terminal domain	-
PBS vs Control	MGP_BALBcJ_G0024275	Pcdhac2	-3.60492	5.34156077919907e-05	sp|Q9Y5I4|PCDC2_HUMAN Protocadherin alpha-C2 OS=Homo sapiens OX=9606 GN=PCDHAC2 PE=2 SV=1 && PF08266:Cadherin-like|PF00028:Cadherin domain|PF15974:Cadherin C-terminal cytoplasmic tail, catenin-binding region|PF16492:Cadherin cytoplasmic C-terminal	-
PBS vs Control	MGP_BALBcJ_G0035429	Higd1a	1.05498075908884	5.353088974024e-05	sp|Q9JLR9|HIG1A_MOUSE HIG1 domain family member 1A, mitochondrial OS=Mus musculus OX=10090 GN=Higd1a PE=1 SV=1 && -	-
PBS vs Control	novel.1122	-	-2.89354	5.35360184811307e-05	-	-
PBS vs Control	novel.1264	-	1.31518255213232	5.4745675844266e-05	-	-
PBS vs Control	MGP_BALBcJ_G0031956	Rasgrp4	-1.09596	5.58637377211442e-05	sp|Q8BTM9|GRP4_MOUSE RAS guanyl-releasing protein 4 OS=Mus musculus OX=10090 GN=Rasgrp4 PE=1 SV=1 && PF00130:Phorbol esters/diacylglycerol binding domain (C1 domain)|PF00617:RasGEF domain	-
PBS vs Control	MGP_BALBcJ_G0021731	Ankrd33b	1.34669348433158	5.71440798237846e-05	sp|Q3U0L2|AN33B_MOUSE Ankyrin repeat domain-containing protein 33B OS=Mus musculus OX=10090 GN=Ankrd33b PE=1 SV=1 && PF12796:Ankyrin repeats (3 copies)	-
PBS vs Control	MGP_BALBcJ_G0030597	Clec5a	1.29180216028403	5.73892248587816e-05	sp|Q9R007|CLC5A_MOUSE C-type lectin domain family 5 member A OS=Mus musculus OX=10090 GN=Clec5a PE=1 SV=2 && PF00059:Lectin C-type domain	-
PBS vs Control	MGP_BALBcJ_G0019655	Stxbp6	1.78470910671914	5.75405072685775e-05	sp|Q8R3T5|STXB6_MOUSE Syntaxin-binding protein 6 OS=Mus musculus OX=10090 GN=Stxbp6 PE=1 SV=1 && PF00957:Synaptobrevin|PF15277:Exocyst complex component SEC3 N-terminal PIP2 binding PH	-
PBS vs Control	MGP_BALBcJ_G0031538	Tmem150b	-2.99465	5.88336026013395e-05	sp|Q8R218|T150B_MOUSE Modulator of macroautophagy TMEM150B OS=Mus musculus OX=10090 GN=Tmem150b PE=2 SV=1 && PF10277:Frag1/DRAM/Sfk1 family	-
PBS vs Control	MGP_BALBcJ_G0025055	Hhex	-1.03237	5.96675627331362e-05	sp|P43120|HHEX_MOUSE Hematopoietically-expressed homeobox protein Hhex OS=Mus musculus OX=10090 GN=Hhex PE=1 SV=1 && PF00046:Homeodomain	Homeobox
PBS vs Control	MGP_BALBcJ_G0026316	Chac1	2.92377875543151	6.01305758272288e-05	sp|Q8R3J5|CHAC1_MOUSE Glutathione-specific gamma-glutamylcyclotransferase 1 OS=Mus musculus OX=10090 GN=Chac1 PE=1 SV=2 && -	-
PBS vs Control	MGP_BALBcJ_G0031686	Bbc3	1.30473336186102	6.24377925578753e-05	sp|Q99ML1|BBC3_MOUSE Bcl-2-binding component 3 OS=Mus musculus OX=10090 GN=Bbc3 PE=1 SV=1 && PF15826:Bcl-2-binding component 3, p53 upregulated modulator of apoptosis	-
PBS vs Control	MGP_BALBcJ_G0025765	Cers6	1.13473155087605	6.24377925578753e-05	sp|Q8C172|CERS6_MOUSE Ceramide synthase 6 OS=Mus musculus OX=10090 GN=Cers6 PE=1 SV=1 && -	Homeobox
PBS vs Control	MGP_BALBcJ_G0036218	Vegfd	-1.81006	6.27229979962463e-05	sp|P97946|VEGFD_MOUSE Vascular endothelial growth factor D OS=Mus musculus OX=10090 GN=Vegfd PE=2 SV=1 && PF00341:PDGF/VEGF domain	-
PBS vs Control	MGP_BALBcJ_G0033615	Ddx60	1.18527839999317	6.27243961372065e-05	sp|Q8IY21|DDX60_HUMAN Probable ATP-dependent RNA helicase DDX60 OS=Homo sapiens OX=9606 GN=DDX60 PE=1 SV=3 && PF00270:DEAD/DEAH box helicase|PF00271:Helicase conserved C-terminal domain	-
PBS vs Control	MGP_BALBcJ_G0007406	2900052N01Rik	-1.12737	6.54352607533924e-05	-	-
PBS vs Control	MGP_BALBcJ_G0020942	Fam107a	2.00730748896062	6.61117914623285e-05	sp|Q78TU8|F107A_MOUSE Actin-associated protein FAM107A OS=Mus musculus OX=10090 GN=Fam107a PE=1 SV=1 && PF06625:Protein of unknown function (DUF1151)	-
PBS vs Control	MGP_BALBcJ_G0023541	Btnl4	-2.59026	6.74004826190626e-05	sp|O00478|BT3A3_HUMAN Butyrophilin subfamily 3 member A3 OS=Homo sapiens OX=9606 GN=BTN3A3 PE=1 SV=1 && PF00622:SPRY domain|PF07686:Immunoglobulin V-set domain	-
PBS vs Control	MGP_BALBcJ_G0031308	Klrb1a	-5.42264	6.78136778651627e-05	sp|P27811|KLRBA_MOUSE Killer cell lectin-like receptor subfamily B member 1A OS=Mus musculus OX=10090 GN=Klrb1a PE=1 SV=2 && PF00059:Lectin C-type domain	-
PBS vs Control	MGP_BALBcJ_G0023783	Ptk7	-1.00006	6.78766442889739e-05	sp|Q8BKG3|PTK7_MOUSE Inactive tyrosine-protein kinase 7 OS=Mus musculus OX=10090 GN=Ptk7 PE=1 SV=1 && PF07714:Protein tyrosine kinase|PF13927:Immunoglobulin domain|PF07679:Immunoglobulin I-set domain	-
PBS vs Control	MGP_BALBcJ_G0016128	MGP_BALBcJ_G0016128	1.04517106121733	6.87468662602422e-05	sp|D3YYU8|OBSL1_MOUSE Obscurin-like protein 1 OS=Mus musculus OX=10090 GN=Obsl1 PE=1 SV=1 && PF13927:Immunoglobulin domain|PF07679:Immunoglobulin I-set domain	-
PBS vs Control	MGP_BALBcJ_G0021879	Khdrbs3	-1.1809	7.04148672193338e-05	sp|Q9R226|KHDR3_MOUSE KH domain-containing, RNA-binding, signal transduction-associated protein 3 OS=Mus musculus OX=10090 GN=Khdrbs3 PE=1 SV=1 && PF00013:KH domain|PF16568:Tyrosine-rich domain of Sam68|PF16274:Qua1 domain	-
PBS vs Control	MGP_BALBcJ_G0019960	Rps6ka5	-1.03111	7.09248713272674e-05	sp|Q8C050|KS6A5_MOUSE Ribosomal protein S6 kinase alpha-5 OS=Mus musculus OX=10090 GN=Rps6ka5 PE=1 SV=2 && PF00433:Protein kinase C terminal domain|PF00069:Protein kinase domain	-
PBS vs Control	MGP_BALBcJ_G0022680	Tmem44	-2.44924	7.24094771824355e-05	sp|Q2T9K0|TMM44_HUMAN Transmembrane protein 44 OS=Homo sapiens OX=9606 GN=TMEM44 PE=1 SV=3 && -	-
PBS vs Control	MGP_BALBcJ_G0017063	Rnf217	1.48233126999645	7.41353628152155e-05	sp|D3YYI7|RN217_MOUSE Probable E3 ubiquitin-protein ligase RNF217 OS=Mus musculus OX=10090 GN=Rnf217 PE=3 SV=2 && PF01485:IBR domain, a half RING-finger domain	-
PBS vs Control	MGP_BALBcJ_G0031760	MGP_BALBcJ_G0031760	-1.52306	7.49183543630869e-05	sp|Q2M3D2|EX3L2_HUMAN Exocyst complex component 3-like protein 2 OS=Homo sapiens OX=9606 GN=EXOC3L2 PE=1 SV=1 && PF06046:Exocyst complex component Sec6	-
PBS vs Control	novel.123	-	-1.41525	7.67008435743803e-05	sp|P11260|LORF1_MOUSE LINE-1 retrotransposable element ORF1 protein OS=Mus musculus OX=10090 GN=Lire1 PE=1 SV=2 && -	-
PBS vs Control	MGP_BALBcJ_G0019581	Rsad2	1.27886051577255	7.67008435743803e-05	sp|Q8CBB9|RSAD2_MOUSE Radical S-adenosyl methionine domain-containing protein 2 OS=Mus musculus OX=10090 GN=Rsad2 PE=1 SV=1 && PF04055:Radical SAM superfamily|PF13353:4Fe-4S single cluster domain	-
PBS vs Control	MGP_BALBcJ_G0029537	Arap2	1.10321288407225	7.68217806393942e-05	sp|Q8BZ05|ARAP2_MOUSE Arf-GAP with Rho-GAP domain, ANK repeat and PH domain-containing protein 2 OS=Mus musculus OX=10090 GN=Arap2 PE=1 SV=2 && PF00536:SAM domain (Sterile alpha motif)|PF01412:Putative GTPase activating protein for Arf|PF00169:PH domain|PF00620:RhoGAP domain	-
PBS vs Control	novel.406	-	-1.45086	7.83832087835782e-05	sp|Q9JIB3|BIR1G_MOUSE Baculoviral IAP repeat-containing protein 1g OS=Mus musculus OX=10090 GN=Naip7 PE=4 SV=1 && -	-
PBS vs Control	novel.1456	-	-2.24555	7.87901397239846e-05	-	-
PBS vs Control	MGP_BALBcJ_G0000224	MGP_BALBcJ_G0000224	-2.9714	7.89798307196264e-05	sp|P01627|KV2A2_MOUSE Ig kappa chain V-II region VKappa167 OS=Mus musculus OX=10090 GN=Gm5153 PE=4 SV=1 && -	-
PBS vs Control	MGP_BALBcJ_G0036103	Tsc22d3	1.07238039693483	8.0823837286985e-05	sp|Q9Z2S7|T22D3_MOUSE TSC22 domain family protein 3 OS=Mus musculus OX=10090 GN=Tsc22d3 PE=1 SV=2 && -	-
PBS vs Control	MGP_BALBcJ_G0009914	Oas1b	1.40264802390746	8.13016119215177e-05	sp|Q60856|OAS1B_MOUSE Inactive 2'-5'-oligoadenylate synthase 1B OS=Mus musculus OX=10090 GN=Oas1b PE=1 SV=3 && -	-
PBS vs Control	MGP_BALBcJ_G0006718	A630023P12Rik	-1.41088	8.14995173122747e-05	-	-
PBS vs Control	MGP_BALBcJ_G0022942	Cyyr1	1.11532268620811	8.25528742467595e-05	sp|Q8VIH7|CYYR1_MOUSE Cysteine and tyrosine-rich protein 1 OS=Mus musculus OX=10090 GN=Cyyr1 PE=1 SV=2 && PF10873:Cysteine and tyrosine-rich protein 1	-
PBS vs Control	MGP_BALBcJ_G0016227	Agap1	-1.08738	8.2567440590036e-05	sp|Q8BXK8|AGAP1_MOUSE Arf-GAP with GTPase, ANK repeat and PH domain-containing protein 1 OS=Mus musculus OX=10090 GN=Agap1 PE=1 SV=1 && -	-
PBS vs Control	MGP_BALBcJ_G0015967	Coq10b	1.13198458883394	8.28474672547077e-05	sp|Q3THF9|CQ10B_MOUSE Coenzyme Q-binding protein COQ10 homolog B, mitochondrial OS=Mus musculus OX=10090 GN=Coq10b PE=1 SV=1 && -	-
PBS vs Control	MGP_BALBcJ_G0022332	Acvr1b	1.05969350505631	8.46487863161154e-05	sp|Q61271|ACV1B_MOUSE Activin receptor type-1B OS=Mus musculus OX=10090 GN=Acvr1b PE=1 SV=1 && PF01064:Activin types I and II receptor domain|PF08515:Transforming growth factor beta type I GS-motif|PF00069:Protein kinase domain	-
PBS vs Control	MGP_BALBcJ_G0034838	Scamp5	-1.17079	8.51569530838301e-05	sp|Q9JKD3|SCAM5_MOUSE Secretory carrier-associated membrane protein 5 OS=Mus musculus OX=10090 GN=Scamp5 PE=1 SV=1 && -	-
PBS vs Control	MGP_BALBcJ_G0031216	Clec4a3	-1.11136	8.52673483664018e-05	sp|Q67EQ0|CLC4A_RAT C-type lectin domain family 4 member A OS=Rattus norvegicus OX=10116 GN=Clec4a PE=2 SV=1 && PF00059:Lectin C-type domain	-
PBS vs Control	novel.285	-	1.85581350520059	8.69773483816153e-05	sp|Q5I2A0|SPA3G_MOUSE Serine protease inhibitor A3G OS=Mus musculus OX=10090 GN=Serpina3g PE=1 SV=2 && -	-
PBS vs Control	MGP_BALBcJ_G0024431	Synpo	1.01536511891001	8.78154848432391e-05	sp|Q8CC35|SYNPO_MOUSE Synaptopodin OS=Mus musculus OX=10090 GN=Synpo PE=1 SV=2 && -	-
PBS vs Control	MGP_BALBcJ_G0015168	Gm15283	2.75418590814171	8.81253231488395e-05	sp|Q0PGG7|HIF1A_BOSMU Hypoxia-inducible factor 1-alpha OS=Bos mutus grunniens OX=30521 GN=HIF1A PE=2 SV=1 && -	-
PBS vs Control	MGP_BALBcJ_G0027184	Postn	-1.2807	9.03330928442918e-05	sp|Q62009|POSTN_MOUSE Periostin OS=Mus musculus OX=10090 GN=Postn PE=1 SV=2 && -	-
PBS vs Control	MGP_BALBcJ_G0017663	Phlda1	1.27474138805616	9.04269132196641e-05	sp|Q62392|PHLA1_MOUSE Pleckstrin homology-like domain family A member 1 OS=Mus musculus OX=10090 GN=Phlda1 PE=1 SV=2 && -	-
PBS vs Control	novel.645	-	-6.01623	9.07617842972452e-05	sp|Q03402|CRIS3_MOUSE Cysteine-rich secretory protein 3 OS=Mus musculus OX=10090 GN=Crisp3 PE=1 SV=1 && -	-
PBS vs Control	MGP_BALBcJ_G0024471	Atp8b1	1.23950052287431	9.21253844285008e-05	sp|Q148W0|AT8B1_MOUSE Phospholipid-transporting ATPase IC OS=Mus musculus OX=10090 GN=Atp8b1 PE=1 SV=2 && -	-
PBS vs Control	MGP_BALBcJ_G0015088	Snhg15	1.07783219846763	9.21756646830373e-05	-	-
PBS vs Control	MGP_BALBcJ_G0030811	Ndnf	-2.05045	9.24528118597726e-05	sp|Q8C119|NDNF_MOUSE Protein NDNF OS=Mus musculus OX=10090 GN=Ndnf PE=1 SV=2 && -	-
PBS vs Control	MGP_BALBcJ_G0035069	Snap91	-2.35822	9.29746959255477e-05	sp|Q61548|AP180_MOUSE Clathrin coat assembly protein AP180 OS=Mus musculus OX=10090 GN=Snap91 PE=1 SV=1 && -	-
PBS vs Control	MGP_BALBcJ_G0029535	Pcdh7	-1.23093	9.29746959255477e-05	sp|O60245|PCDH7_HUMAN Protocadherin-7 OS=Homo sapiens OX=9606 GN=PCDH7 PE=1 SV=2 && PF08374:Protocadherin|PF08266:Cadherin-like|PF00028:Cadherin domain	-
PBS vs Control	MGP_BALBcJ_G0027200	Tm4sf1	1.04242924902605	9.338743139202e-05	sp|Q64302|T4S1_MOUSE Transmembrane 4 L6 family member 1 OS=Mus musculus OX=10090 GN=Tm4sf1 PE=1 SV=1 && PF05805:L6 membrane protein	-
PBS vs Control	novel.1160	-	-1.07232	9.37424645562647e-05	-	-
PBS vs Control	MGP_BALBcJ_G0031086	Ssu2	-5.9423	9.43538174913121e-05	sp|Q9Y2M2|SSUH2_HUMAN Protein SSUH2 homolog OS=Homo sapiens OX=9606 GN=SSUH2 PE=1 SV=1 && -	-
PBS vs Control	MGP_BALBcJ_G0033454	Htra4	4.70816254423088	9.47779485660974e-05	sp|A2RT60|HTRA4_MOUSE Serine protease HTRA4 OS=Mus musculus OX=10090 GN=Htra4 PE=2 SV=1 && PF00219:Insulin-like growth factor binding protein|PF17820:PDZ domain|PF13365:Trypsin-like peptidase domain|PF07648:Kazal-type serine protease inhibitor domain	-
PBS vs Control	MGP_BALBcJ_G0027855	MGP_BALBcJ_G0027855	1.48838052003179	9.47779485660974e-05	sp|P17182|ENOA_MOUSE Alpha-enolase OS=Mus musculus OX=10090 GN=Eno1 PE=1 SV=3 && PF03952:Enolase, N-terminal domain|PF00113:Enolase, C-terminal TIM barrel domain	-
PBS vs Control	MGP_BALBcJ_G0022524	Fgd4	-1.33715	0.000101787907235506	sp|Q91ZT5|FGD4_MOUSE FYVE, RhoGEF and PH domain-containing protein 4 OS=Mus musculus OX=10090 GN=Fgd4 PE=1 SV=1 && PF01363:FYVE zinc finger|PF00621:RhoGEF domain|PF00169:PH domain	-
PBS vs Control	novel.402	-	3.29742574476029	0.000102119658200239	sp|Q9DAW9|CNN3_MOUSE Calponin-3 OS=Mus musculus OX=10090 GN=Cnn3 PE=1 SV=1 && PF00307:Calponin homology (CH) domain	-
PBS vs Control	MGP_BALBcJ_G0026902	Kcng1	-2.74456	0.000102386595867783	sp|A2BDX4|KCNG1_MOUSE Potassium voltage-gated channel subfamily G member 1 OS=Mus musculus OX=10090 GN=Kcng1 PE=3 SV=1 && -	-
PBS vs Control	MGP_BALBcJ_G0016755	Ifi202b	1.49917475139429	0.000102737166767835	sp|Q9R002|IFI2_MOUSE Interferon-activable protein 202 OS=Mus musculus OX=10090 GN=Ifi202 PE=1 SV=3 && PF02760:HIN-200/IF120x domain	-
PBS vs Control	MGP_BALBcJ_G0026137	Mapk8ip1	-1.42427	0.000102737166767835	sp|Q9WVI9|JIP1_MOUSE C-Jun-amino-terminal kinase-interacting protein 1 OS=Mus musculus OX=10090 GN=Mapk8ip1 PE=1 SV=2 && PF00640:Phosphotyrosine interaction domain (PTB/PID)|PF14604:Variant SH3 domain	-
PBS vs Control	MGP_BALBcJ_G0030302	Slc29a4	-1.47014	0.00010506508554757	sp|Q8R139|S29A4_MOUSE Equilibrative nucleoside transporter 4 OS=Mus musculus OX=10090 GN=Slc29a4 PE=1 SV=1 && PF01733:Nucleoside transporter	-
PBS vs Control	MGP_BALBcJ_G0024368	Mcc	-1.6686	0.000107732893807936	sp|P23508|CRCM_HUMAN Colorectal mutant cancer protein OS=Homo sapiens OX=9606 GN=MCC PE=1 SV=2 && -	-
PBS vs Control	MGP_BALBcJ_G0022146	Arhgap8	1.53789707905914	0.000107732893807936	sp|Q9CXP4|RHG08_MOUSE Rho GTPase-activating protein 8 OS=Mus musculus OX=10090 GN=Arhgap8 PE=2 SV=3 && PF13716:Divergent CRAL/TRIO domain	-
PBS vs Control	MGP_BALBcJ_G0021949	Oplah	-1.14039	0.000110421253521649	sp|Q8K010|OPLA_MOUSE 5-oxoprolinase OS=Mus musculus OX=10090 GN=Oplah PE=1 SV=1 && PF05378:Hydantoinase/oxoprolinase N-terminal region|PF01968:Hydantoinase/oxoprolinase|PF02538:Hydantoinase B/oxoprolinase	-
PBS vs Control	MGP_BALBcJ_G0031683	C5ar1	1.44973060739903	0.000114768778530635	sp|P30993|C5AR1_MOUSE C5a anaphylatoxin chemotactic receptor 1 OS=Mus musculus OX=10090 GN=C5ar1 PE=1 SV=2 && PF00001:7 transmembrane receptor (rhodopsin family)	-
PBS vs Control	MGP_BALBcJ_G0019369	Ubald2	1.07548107157814	0.00011722061263187	sp|Q8BQH4|UBAD2_MOUSE UBA-like domain-containing protein 2 OS=Mus musculus OX=10090 GN=Ubald2 PE=2 SV=1 && -	-
PBS vs Control	MGP_BALBcJ_G0033322	Efnb2	-1.22607	0.000119047960054783	sp|P52800|EFNB2_MOUSE Ephrin-B2 OS=Mus musculus OX=10090 GN=Efnb2 PE=1 SV=1 && PF00812:Ephrin	-
PBS vs Control	MGP_BALBcJ_G0033898	Nod2	1.01008198861391	0.000119154973264972	sp|Q8K3Z0|NOD2_MOUSE Nucleotide-binding oligomerization domain-containing protein 2 OS=Mus musculus OX=10090 GN=Nod2 PE=1 SV=1 && PF00619:Caspase recruitment domain|PF05729:NACHT domain|PF17779:NOD2 winged helix domain|PF17776:NLRC4 helical domain HD2	-
PBS vs Control	MGP_BALBcJ_G0029707	Cxcl1	5.25743516345726	0.000119763188110737	sp|P12850|GROA_MOUSE Growth-regulated alpha protein OS=Mus musculus OX=10090 GN=Cxcl1 PE=1 SV=1 && -	-
PBS vs Control	MGP_BALBcJ_G0027838	5730508B09Rik	1.01666596934108	0.000120920988738439	sp|Q9CZL2|F241A_MOUSE Uncharacterized protein FAM241A OS=Mus musculus OX=10090 GN=Fam241a PE=1 SV=1 && PF15378:Domain of unknown function (DUF4605)	-
PBS vs Control	MGP_BALBcJ_G0026396	Sema6d	-1.28516	0.000121197591603585	sp|Q76KF0|SEM6D_MOUSE Semaphorin-6D OS=Mus musculus OX=10090 GN=Sema6d PE=1 SV=1 && -	-
PBS vs Control	MGP_BALBcJ_G0018635	Ccdc92b	1.27292088091827	0.00012154298507281	PF14916:Coiled-coil domain of unknown function	-
PBS vs Control	MGP_BALBcJ_G0026584	Cd93	1.23785744851629	0.00012253583756723	sp|O89103|C1QR1_MOUSE Complement component C1q receptor OS=Mus musculus OX=10090 GN=Cd93 PE=1 SV=1 && -	-
PBS vs Control	MGP_BALBcJ_G0027024	Il7	-3.79442	0.000123077813870452	sp|P10168|IL7_MOUSE Interleukin-7 OS=Mus musculus OX=10090 GN=Il7 PE=1 SV=1 && -	-
PBS vs Control	MGP_BALBcJ_G0028723	Macf1	-1.26816	0.000123793021095594	sp|Q9QXZ0|MACF1_MOUSE Microtubule-actin cross-linking factor 1 OS=Mus musculus OX=10090 GN=Macf1 PE=1 SV=2 && PF00435:Spectrin repeat|PF13499:EF-hand domain pair|PF17902:SH3 domain|PF02187:Growth-Arrest-Specific Protein 2 Domain|PF00307:Calponin homology (CH) domain|PF18373:Spectrin like domain|PF00681:Plectin repeat	-
PBS vs Control	MGP_BALBcJ_G0032255	Kcnc1	-1.95927	0.000125789556999133	sp|P15388|KCNC1_MOUSE Potassium voltage-gated channel subfamily C member 1 OS=Mus musculus OX=10090 GN=Kcnc1 PE=1 SV=1 && PF00520:Ion transport protein|PF02214:BTB/POZ domain	-
PBS vs Control	MGP_BALBcJ_G0018261	Gpx3	1.43454827227996	0.000125950129633971	sp|P46412|GPX3_MOUSE Glutathione peroxidase 3 OS=Mus musculus OX=10090 GN=Gpx3 PE=1 SV=2 && -	-
PBS vs Control	MGP_BALBcJ_G0034643	Jhy	-1.02593	0.000129924136437189	sp|E9Q793|JHY_MOUSE Jhy protein OS=Mus musculus OX=10090 GN=Jhy PE=1 SV=1 && PF15261:Jhy protein	-
PBS vs Control	MGP_BALBcJ_G0024967	Fam189a2	-2.85971	0.000131557875445754	sp|Q15884|F1892_HUMAN Protein FAM189A2 OS=Homo sapiens OX=9606 GN=FAM189A2 PE=1 SV=3 && PF04103:CD20-like family	-
PBS vs Control	MGP_BALBcJ_G0034659	Thy1	-1.09882	0.000132062254814105	sp|P01831|THY1_MOUSE Thy-1 membrane glycoprotein OS=Mus musculus OX=10090 GN=Thy1 PE=1 SV=1 && PF00047:Immunoglobulin domain	-
PBS vs Control	MGP_BALBcJ_G0035851	Dmd	-1.33448	0.000134562341629818	sp|P11531|DMD_MOUSE Dystrophin OS=Mus musculus OX=10090 GN=Dmd PE=1 SV=3 && PF00435:Spectrin repeat|PF09068:EF hand|PF09069:EF-hand|PF00307:Calponin homology (CH) domain|PF00569:Zinc finger, ZZ type|PF00397:WW domain	-
PBS vs Control	MGP_BALBcJ_G0028823	Adgrb2	-1.74392	0.000134562341629818	sp|Q8CGM1|AGRB2_MOUSE Adhesion G protein-coupled receptor B2 OS=Mus musculus OX=10090 GN=Adgrb2 PE=1 SV=2 && -	-
PBS vs Control	MGP_BALBcJ_G0022106	Sept3	-1.39489	0.000137922687062644	sp|Q9Z1S5|SEPT3_MOUSE Neuronal-specific septin-3 OS=Mus musculus OX=10090 GN=Septin3 PE=1 SV=2 && -	-
PBS vs Control	MGP_BALBcJ_G0028388	Cntln	-1.05173	0.000138804630865255	sp|A2AM05|CNTLN_MOUSE Centlein OS=Mus musculus OX=10090 GN=Cntln PE=1 SV=1 && -	-
PBS vs Control	MGP_BALBcJ_G0030546	Tmem140	1.06041521496792	0.000139821889738912	-	-
PBS vs Control	MGP_BALBcJ_G0024462	Apcdd1	-1.18306	0.000140018995687162	sp|Q3U128|APCD1_MOUSE Protein APCDD1 OS=Mus musculus OX=10090 GN=Apcdd1 PE=2 SV=1 && PF14921:Adenomatosis polyposis coli down-regulated 1	-
PBS vs Control	MGP_BALBcJ_G0025589	Ak1	-1.20312	0.000141000930321708	sp|Q9R0Y5|KAD1_MOUSE Adenylate kinase isoenzyme 1 OS=Mus musculus OX=10090 GN=Ak1 PE=1 SV=1 && -	-
PBS vs Control	MGP_BALBcJ_G0033237	Ifitm10	-1.98297	0.000143662226168686	sp|Q8BR26|IFM10_MOUSE Interferon-induced transmembrane protein 10 OS=Mus musculus OX=10090 GN=Ifitm10 PE=2 SV=3 && PF04505:Interferon-induced transmembrane protein	-
PBS vs Control	MGP_BALBcJ_G0007240	4933440M02Rik	-3.5287	0.000143940472081009	-	-
PBS vs Control	novel.1185	-	-4.50254	0.00014426642646168	-	-
PBS vs Control	MGP_BALBcJ_G0019401	Tha1	1.31199567402778	0.000144598690102213	sp|Q9FPH3|THA2_ARATH Probable low-specificity L-threonine aldolase 2 OS=Arabidopsis thaliana OX=3702 GN=THA2 PE=1 SV=1 && PF01212:Beta-eliminating lyase	-
PBS vs Control	MGP_BALBcJ_G0032538	Tpbgl	-1.26953	0.000145750692400663	sp|Q8C013|TPBGL_MOUSE Trophoblast glycoprotein-like OS=Mus musculus OX=10090 GN=Tpbgl PE=1 SV=2 && PF13855:Leucine rich repeat	-
PBS vs Control	MGP_BALBcJ_G0020030	D430019H16Rik	-1.3622	0.000146207911359558	sp|Q9NPU4|CN132_HUMAN Uncharacterized protein C14orf132 OS=Homo sapiens OX=9606 GN=C14orf132 PE=3 SV=2 && -	-
PBS vs Control	MGP_BALBcJ_G0023457	Sik1	1.10939623497508	0.000146517236394172	sp|Q60670|SIK1_MOUSE Serine/threonine-protein kinase SIK1 OS=Mus musculus OX=10090 GN=Sik1 PE=1 SV=3 && PF00069:Protein kinase domain	-
PBS vs Control	MGP_BALBcJ_G0028791	Azin2	1.21205662384466	0.000146555993249368	sp|Q8BVM4|AZIN2_MOUSE Antizyme inhibitor 2 OS=Mus musculus OX=10090 GN=Azin2 PE=1 SV=1 && PF00278:Pyridoxal-dependent decarboxylase, C-terminal sheet domain|PF02784:Pyridoxal-dependent decarboxylase, pyridoxal binding domain	-
PBS vs Control	MGP_BALBcJ_G0017431	Gamt	-2.46486	0.000148255332005865	sp|O35969|GAMT_MOUSE Guanidinoacetate N-methyltransferase OS=Mus musculus OX=10090 GN=Gamt PE=1 SV=1 && -	-
PBS vs Control	MGP_BALBcJ_G0031199	A2m	2.03280624600565	0.000153515143065882	sp|Q6GQT1|A2MG_MOUSE Alpha-2-macroglobulin-P OS=Mus musculus OX=10090 GN=A2m PE=2 SV=2 && PF07678:A-macroglobulin TED domain|PF17789:Macroglobulin domain MG4|PF07677:A-macroglobulin receptor binding domain|PF07703:Alpha-2-macroglobulin bait region domain|PF17791:Macroglobulin domain MG3|PF00207:Alpha-2-macroglobulin family|PF01835:MG2 domain	-
PBS vs Control	MGP_BALBcJ_G0031023	Hdac11	-1.824	0.000154743350594542	sp|Q91WA3|HDA11_MOUSE Histone deacetylase 11 OS=Mus musculus OX=10090 GN=Hdac11 PE=1 SV=1 && PF00850:Histone deacetylase domain	-
PBS vs Control	MGP_BALBcJ_G0034286	Pdgfd	-1.8943	0.000154867636387197	sp|Q925I7|PDGFD_MOUSE Platelet-derived growth factor D OS=Mus musculus OX=10090 GN=Pdgfd PE=2 SV=1 && PF00341:PDGF/VEGF domain|PF00431:CUB domain	-
PBS vs Control	MGP_BALBcJ_G0018489	Tnfsf13	-4.49759	0.000154998468293347	sp|Q9D777|TNF13_MOUSE Tumor necrosis factor ligand superfamily member 13 OS=Mus musculus OX=10090 GN=Tnfsf13 PE=1 SV=1 && -	-
PBS vs Control	MGP_BALBcJ_G0029007	Klhdc7a	-5.13079	0.000158609442800274	sp|A2APT9|KLD7A_MOUSE Kelch domain-containing protein 7A OS=Mus musculus OX=10090 GN=Klhdc7a PE=1 SV=3 && PF01344:Kelch motif	-
PBS vs Control	novel.1014	-	-1.40161	0.000159295043613615	-	-
PBS vs Control	MGP_BALBcJ_G0009906	MGP_BALBcJ_G0009906	2.59023120126896	0.000162217978164689	sp|Q9WVP9|MX2_MOUSE Interferon-induced GTP-binding protein Mx2 OS=Mus musculus OX=10090 GN=Mx2 PE=2 SV=2 && PF00350:Dynamin family	-
PBS vs Control	MGP_BALBcJ_G0018572	Txndc17	1.06694144313513	0.000164764826119745	sp|Q9CQM5|TXD17_MOUSE Thioredoxin domain-containing protein 17 OS=Mus musculus OX=10090 GN=Txndc17 PE=1 SV=1 && PF06110:Eukaryotic protein of unknown function (DUF953)	-
PBS vs Control	MGP_BALBcJ_G0017190	Sh3rf3	-1.86636	0.000167452235967156	sp|Q8C120|SH3R3_MOUSE E3 ubiquitin-protein ligase SH3RF3 OS=Mus musculus OX=10090 GN=Sh3rf3 PE=1 SV=2 && -	-
PBS vs Control	MGP_BALBcJ_G0019843	Ttc9	2.59069011642468	0.000168355620123901	sp|Q3V038|TTC9A_MOUSE Tetratricopeptide repeat protein 9A OS=Mus musculus OX=10090 GN=Ttc9 PE=1 SV=1 && PF00515:Tetratricopeptide repeat	-
PBS vs Control	MGP_BALBcJ_G0034227	Mc1r	2.76589095308709	0.000168421801665359	sp|Q01727|MSHR_MOUSE Melanocyte-stimulating hormone receptor OS=Mus musculus OX=10090 GN=Mc1r PE=2 SV=2 && PF00001:7 transmembrane receptor (rhodopsin family)	-
PBS vs Control	novel.818	-	-1.62874	0.000174955143844739	-	-
PBS vs Control	MGP_BALBcJ_G0033499	Tex15	-2.85963	0.000177523026467856	sp|F8VPN2|TEX15_MOUSE Testis-expressed protein 15 OS=Mus musculus OX=10090 GN=Tex15 PE=1 SV=1 && PF15326:Testis expressed sequence 15	-
PBS vs Control	MGP_BALBcJ_G0034737	Zbtb16	1.99480373227162	0.000178163815060537	sp|Q05516|ZBT16_HUMAN Zinc finger and BTB domain-containing protein 16 OS=Homo sapiens OX=9606 GN=ZBTB16 PE=1 SV=2 && PF00651:BTB/POZ domain|PF13912:C2H2-type zinc finger	zf-C2H2
PBS vs Control	MGP_BALBcJ_G0030526	Cep41	-1.03892	0.000180515075825214	sp|Q99NF3|CEP41_MOUSE Centrosomal protein of 41 kDa OS=Mus musculus OX=10090 GN=Cep41 PE=1 SV=1 && -	-
PBS vs Control	MGP_BALBcJ_G0019636	Sostdc1	1.70259834716269	0.000181133431256136	sp|Q9CQN4|SOSD1_MOUSE Sclerostin domain-containing protein 1 OS=Mus musculus OX=10090 GN=Sostdc1 PE=1 SV=1 && PF05463:Sclerostin (SOST)	-
PBS vs Control	MGP_BALBcJ_G0004814	Gm20342	-1.14387	0.000183039902872119	-	-
PBS vs Control	MGP_BALBcJ_G0021769	Ncald	-1.55582	0.000187129975407258	sp|P61602|NCALD_BOVIN Neurocalcin-delta OS=Bos taurus OX=9913 GN=NCALD PE=1 SV=2 && PF13499:EF-hand domain pair|PF00036:EF hand	-
PBS vs Control	MGP_BALBcJ_G0016902	Plxna2	1.24174844911249	0.000188040802421192	sp|P70207|PLXA2_MOUSE Plexin-A2 OS=Mus musculus OX=10090 GN=Plxna2 PE=1 SV=2 && PF18020:TIG domain found in plexin|PF01403:Sema domain|PF01833:IPT/TIG domain|PF08337:Plexin cytoplasmic RasGAP domain|PF17960:TIG domain|PF01437:Plexin repeat	-
PBS vs Control	MGP_BALBcJ_G0028616	Tesk2	-1.16727	0.000188184579558475	sp|Q8VCT9|TESK2_MOUSE Dual specificity testis-specific protein kinase 2 OS=Mus musculus OX=10090 GN=Tesk2 PE=1 SV=1 && PF07714:Protein tyrosine kinase	-
PBS vs Control	MGP_BALBcJ_G0016651	Fam78b	1.70705776381721	0.000189798518136052	sp|Q5VT40|FA78B_HUMAN Protein FAM78B OS=Homo sapiens OX=9606 GN=FAM78B PE=2 SV=1 && -	-
PBS vs Control	MGP_BALBcJ_G0034496	Kirrel3	-2.23737	0.000190176240339969	sp|Q8BR86|KIRR3_MOUSE Kin of IRRE-like protein 3 OS=Mus musculus OX=10090 GN=Kirrel3 PE=1 SV=1 && PF07679:Immunoglobulin I-set domain|PF13895:Immunoglobulin domain|PF13927:Immunoglobulin domain	-
PBS vs Control	MGP_BALBcJ_G0022505	Ifitm7	4.49091340577482	0.000191493886109228	sp|Q9D103|IFM1_MOUSE Interferon-induced transmembrane protein 1 OS=Mus musculus OX=10090 GN=Ifitm1 PE=2 SV=1 && -	-
PBS vs Control	novel.971	-	-1.46286	0.000191874306660496	-	-
PBS vs Control	MGP_BALBcJ_G0027220	Igsf10	-1.42838	0.000192353092609791	sp|Q3V1M1|IGS10_MOUSE Immunoglobulin superfamily member 10 OS=Mus musculus OX=10090 GN=Igsf10 PE=2 SV=2 && PF13855:Leucine rich repeat|PF07679:Immunoglobulin I-set domain|PF13927:Immunoglobulin domain	-
PBS vs Control	MGP_BALBcJ_G0033058	Cox6a2	-1.62647	0.000193202581253316	sp|P43023|CX6A2_MOUSE Cytochrome c oxidase subunit 6A2, mitochondrial OS=Mus musculus OX=10090 GN=Cox6a2 PE=1 SV=2 && PF02046:Cytochrome c oxidase subunit VIa	-
PBS vs Control	MGP_BALBcJ_G0018474	Kdm6b	1.11079169022395	0.000193795692134573	sp|Q5NCY0|KDM6B_MOUSE Lysine-specific demethylase 6B OS=Mus musculus OX=10090 GN=Kdm6b PE=1 SV=1 && -	-
PBS vs Control	MGP_BALBcJ_G0021766	Gm10384	-5.09606	0.000199773555820634	-	-
PBS vs Control	MGP_BALBcJ_G0023000	Eva1c	1.93172654528122	0.000200691630350484	sp|P58659|EVA1C_MOUSE Protein eva-1 homolog C OS=Mus musculus OX=10090 GN=Eva1c PE=2 SV=2 && PF14851:FAM176 family	-
PBS vs Control	MGP_BALBcJ_G0022698	Bex6	-5.16589	0.000201986010802928	sp|Q3TZW7|BEX6_MOUSE Protein BEX6 OS=Mus musculus OX=10090 GN=Bex6 PE=3 SV=1 && PF04538:Brain expressed X-linked like family	-
PBS vs Control	MGP_BALBcJ_G0021902	Lynx1	-1.07155	0.000202520300095968	sp|P0DP60|LYNX1_MOUSE Ly-6/neurotoxin-like protein 1 OS=Mus musculus OX=10090 GN=Lynx1 PE=1 SV=1 && -	-
PBS vs Control	novel.848	-	-2.09968	0.000204826838454829	sp|Q05860|FMN1_MOUSE Formin-1 OS=Mus musculus OX=10090 GN=Fmn1 PE=1 SV=2 && -	-
PBS vs Control	MGP_BALBcJ_G0026525	Lrrn4	-2.85619	0.000207699930472671	sp|P59383|LRRN4_MOUSE Leucine-rich repeat neuronal protein 4 OS=Mus musculus OX=10090 GN=Lrrn4 PE=1 SV=2 && PF13855:Leucine rich repeat|PF00041:Fibronectin type III domain	-
PBS vs Control	MGP_BALBcJ_G0020285	Btn1a1	2.51541374373765	0.000208340692221909	sp|Q62556|BT1A1_MOUSE Butyrophilin subfamily 1 member A1 OS=Mus musculus OX=10090 GN=Btn1a1 PE=1 SV=2 && PF07686:Immunoglobulin V-set domain|PF00622:SPRY domain|PF08205:CD80-like C2-set immunoglobulin domain|PF13765:SPRY-associated domain	-
PBS vs Control	MGP_BALBcJ_G0025578	1110008P14Rik	1.01875630510333	0.000208351781877757	sp|Q9ULV3|CIZ1_HUMAN Cip1-interacting zinc finger protein OS=Homo sapiens OX=9606 GN=CIZ1 PE=1 SV=2 && -	-
PBS vs Control	MGP_BALBcJ_G0029153	Tnfrsf25	1.1622067998614	0.000208401675159945	sp|Q93038|TNR25_HUMAN Tumor necrosis factor receptor superfamily member 25 OS=Homo sapiens OX=9606 GN=TNFRSF25 PE=1 SV=2 && PF00531:Death domain|PF00020:TNFR/NGFR cysteine-rich region	-
PBS vs Control	MGP_BALBcJ_G0026268	Ryr3	-1.53378	0.000212584703342655	sp|A2AGL3|RYR3_MOUSE Ryanodine receptor 3 OS=Mus musculus OX=10090 GN=Ryr3 PE=1 SV=1 && PF08709:Inositol 1,4,5-trisphosphate/ryanodine receptor|PF01365:RIH domain|PF08454:RyR and IP3R Homology associated|PF00520:Ion transport protein|PF02026:RyR domain|PF02815:MIR domain|PF06459:Ryanodine Receptor TM 4-6|PF00622:SPRY domain	-
PBS vs Control	MGP_BALBcJ_G0021873	Tg	1.41307612971145	0.000212948073794598	sp|O08710|THYG_MOUSE Thyroglobulin OS=Mus musculus OX=10090 GN=Tg PE=1 SV=3 && PF00135:Carboxylesterase family|PF07699:Putative ephrin-receptor like|PF00086:Thyroglobulin type-1 repeat	-
PBS vs Control	MGP_BALBcJ_G0015852	MGP_BALBcJ_G0015852	-1.49146	0.000213372752608067	sp|Q9NR80|ARHG4_HUMAN Rho guanine nucleotide exchange factor 4 OS=Homo sapiens OX=9606 GN=ARHGEF4 PE=1 SV=3 && PF00621:RhoGEF domain|PF00018:SH3 domain|PF00169:PH domain	-
PBS vs Control	MGP_BALBcJ_G0022134	Scube1	-1.01391	0.000213697318331706	sp|Q6NZL8|SCUB1_MOUSE Signal peptide, CUB and EGF-like domain-containing protein 1 OS=Mus musculus OX=10090 GN=Scube1 PE=2 SV=2 && -	-
PBS vs Control	MGP_BALBcJ_G0023723	Rhag	1.15779754902862	0.000218248594233084	sp|Q9QUT0|RHAG_MOUSE Ammonium transporter Rh type A OS=Mus musculus OX=10090 GN=Rhag PE=1 SV=1 && PF00909:Ammonium Transporter Family	-
PBS vs Control	novel.1015	-	-2.60369	0.000219709225167898	-	-
PBS vs Control	MGP_BALBcJ_G0025784	Erich2	2.56141894419118	0.000221326160068219	sp|Q66H03|ERIC2_RAT Glutamate-rich protein 2 OS=Rattus norvegicus OX=10116 GN=Erich2 PE=2 SV=1 && -	-
PBS vs Control	MGP_BALBcJ_G0039819	MGP_BALBcJ_G0039819	-1.19249	0.000225365804288075	sp|P97484|LIRB3_MOUSE Leukocyte immunoglobulin-like receptor subfamily B member 3 OS=Mus musculus OX=10090 GN=Lilrb3 PE=1 SV=1 && -	-
PBS vs Control	MGP_BALBcJ_G0028460	Atg4c	-1.16327	0.000225892711532659	sp|Q811C2|ATG4C_MOUSE Cysteine protease ATG4C OS=Mus musculus OX=10090 GN=Atg4c PE=1 SV=2 && PF03416:Peptidase family C54	-
PBS vs Control	MGP_BALBcJ_G0018778	Slfn8	1.16041402746056	0.000227241879025235	sp|B1ARD8|SLFN8_MOUSE Schlafen family member 8 OS=Mus musculus OX=10090 GN=Slfn8 PE=2 SV=1 && PF04326:Putative DNA-binding domain	-
PBS vs Control	MGP_BALBcJ_G0021678	Skp2	-1.01529	0.000229148524479593	sp|Q9Z0Z3|SKP2_MOUSE S-phase kinase-associated protein 2 OS=Mus musculus OX=10090 GN=Skp2 PE=1 SV=1 && PF12937:F-box-like	-
PBS vs Control	MGP_BALBcJ_G0026131	Gm9821	-1.35605	0.000229606890671078	-	-
PBS vs Control	MGP_BALBcJ_G0030092	Tmem132c	-1.51944	0.000229738907251941	sp|Q8CEF9|T132C_MOUSE Transmembrane protein 132C OS=Mus musculus OX=10090 GN=Tmem132c PE=2 SV=3 && PF15706:Mature oligodendrocyte transmembrane protein, TMEM132D, C-term|PF16070:Transmembrane protein family 132|PF15705:Mature oligodendrocyte transmembrane protein, TMEM132D, N-term	-
PBS vs Control	MGP_BALBcJ_G0023087	MGP_BALBcJ_G0023087	1.50704680778399	0.000229738907251941	sp|Q99N48|SYTL3_MOUSE Synaptotagmin-like protein 3 OS=Mus musculus OX=10090 GN=Sytl3 PE=1 SV=2 && PF00168:C2 domain	-
PBS vs Control	novel.713	-	-1.76161	0.00023052894239103	-	-
PBS vs Control	MGP_BALBcJ_G0017676	Thap2	-1.03009	0.00023052894239103	sp|Q9D305|THAP2_MOUSE THAP domain-containing protein 2 OS=Mus musculus OX=10090 GN=Thap2 PE=2 SV=1 && PF05485:THAP domain	THAP
PBS vs Control	MGP_BALBcJ_G0017311	Gm5134	-1.93898	0.000231936927822622	sp|P53791|SC5A1_SHEEP Sodium/glucose cotransporter 1 OS=Ovis aries OX=9940 GN=SLC5A1 PE=2 SV=1 && PF00474:Sodium:solute symporter family	-
PBS vs Control	MGP_BALBcJ_G0023098	Ccr6	-1.33589	0.000232654803206372	sp|O54689|CCR6_MOUSE C-C chemokine receptor type 6 OS=Mus musculus OX=10090 GN=Ccr6 PE=1 SV=1 && PF00001:7 transmembrane receptor (rhodopsin family)	-
PBS vs Control	MGP_BALBcJ_G0016509	Rgs13	-2.53123	0.000234319407931332	sp|Q8K443|RGS13_MOUSE Regulator of G-protein signaling 13 OS=Mus musculus OX=10090 GN=Rgs13 PE=1 SV=1 && PF00615:Regulator of G protein signaling domain	-
PBS vs Control	MGP_BALBcJ_G0036130	Amot	-1.42241	0.000236355520236221	sp|Q8VHG2|AMOT_MOUSE Angiomotin OS=Mus musculus OX=10090 GN=Amot PE=1 SV=3 && PF12240:Angiomotin C terminal	-
PBS vs Control	MGP_BALBcJ_G0024626	Ankrd13d	-1.11758	0.000236660215115925	sp|Q6PD24|AN13D_MOUSE Ankyrin repeat domain-containing protein 13D OS=Mus musculus OX=10090 GN=Ankrd13d PE=1 SV=2 && PF11904:GPCR-chaperone|PF12796:Ankyrin repeats (3 copies)	-
PBS vs Control	novel.816	-	4.00729560204106	0.000238350996570957	sp|O00370|LORF2_HUMAN LINE-1 retrotransposable element ORF2 protein OS=Homo sapiens OX=9606 PE=1 SV=1 && -	-
PBS vs Control	novel.1028	-	-1.67299	0.000240549659348328	-	-
PBS vs Control	MGP_BALBcJ_G0034155	Osgin1	1.0339087593118	0.000242430314862601	sp|Q8VC10|OSGI1_MOUSE Oxidative stress-induced growth inhibitor 1 OS=Mus musculus OX=10090 GN=Osgin1 PE=2 SV=1 && PF13738:Pyridine nucleotide-disulphide oxidoreductase	-
PBS vs Control	MGP_BALBcJ_G0000726	MGP_BALBcJ_G0000726	1.46099245857697	0.000245707894325208	-	-
PBS vs Control	MGP_BALBcJ_G0019762	Rtn1	-1.31885	0.000246194208465447	sp|Q8K0T0|RTN1_MOUSE Reticulon-1 OS=Mus musculus OX=10090 GN=Rtn1 PE=1 SV=1 && PF02453:Reticulon	-
PBS vs Control	MGP_BALBcJ_G0031040	Adamts9	2.57209578536179	0.000249411376774933	sp|Q9P2N4|ATS9_HUMAN A disintegrin and metalloproteinase with thrombospondin motifs 9 OS=Homo sapiens OX=9606 GN=ADAMTS9 PE=1 SV=4 && PF17771:ADAM cysteine-rich domain|PF01562:Reprolysin family propeptide|PF05986:ADAM-TS Spacer 1|PF01421:Reprolysin (M12B) family zinc metalloprotease|PF08685:GON domain|PF00090:Thrombospondin type 1 domain	-
PBS vs Control	MGP_BALBcJ_G0030864	Tcf7l1	-1.01996	0.000252191837118633	sp|Q9Z1J1|TF7L1_MOUSE Transcription factor 7-like 1 OS=Mus musculus OX=10090 GN=Tcf7l1 PE=1 SV=2 && PF00505:HMG (high mobility group) box|PF08347:N-terminal CTNNB1 binding	HMG
PBS vs Control	MGP_BALBcJ_G0021476	Adamdec1	-1.23947	0.000252850688141506	sp|Q9R0X2|ADEC1_MOUSE ADAM DEC1 OS=Mus musculus OX=10090 GN=Adamdec1 PE=2 SV=1 && PF01421:Reprolysin (M12B) family zinc metalloprotease|PF01562:Reprolysin family propeptide	-
PBS vs Control	novel.185	-	-1.47634	0.000253560792293017	-	-
PBS vs Control	MGP_BALBcJ_G0029157	Gpr153	-1.06143	0.00025422065513482	sp|Q8K0Z9|GP153_MOUSE Probable G-protein coupled receptor 153 OS=Mus musculus OX=10090 GN=Gpr153 PE=2 SV=2 && PF00001:7 transmembrane receptor (rhodopsin family)	-
PBS vs Control	MGP_BALBcJ_G0017308	Mmp11	-1.49305	0.000260293439452548	sp|Q02853|MMP11_MOUSE Stromelysin-3 OS=Mus musculus OX=10090 GN=Mmp11 PE=1 SV=2 && PF00045:Hemopexin|PF00413:Matrixin	-
PBS vs Control	MGP_BALBcJ_G0034458	Bbs9	-1.11636	0.000260452202593307	sp|Q811G0|PTHB1_MOUSE Protein PTHB1 OS=Mus musculus OX=10090 GN=Bbs9 PE=1 SV=2 && PF14728:PTHB1 C-terminus|PF14727:PTHB1 N-terminus	-
PBS vs Control	MGP_BALBcJ_G0026872	Eya2	-2.39417	0.000268679886595523	sp|O08575|EYA2_MOUSE Eyes absent homolog 2 OS=Mus musculus OX=10090 GN=Eya2 PE=1 SV=1 && PF00702:haloacid dehalogenase-like hydrolase	-
PBS vs Control	MGP_BALBcJ_G0024620	Tbc1d10c	-1.05464	0.000270536929397812	sp|Q8C9V1|TB10C_MOUSE Carabin OS=Mus musculus OX=10090 GN=Tbc1d10c PE=1 SV=1 && PF00566:Rab-GTPase-TBC domain	-
PBS vs Control	MGP_BALBcJ_G0035360	Bcl2a1c	1.68350625003811	0.000275286242226147	sp|Q07440|B2LA1_MOUSE Bcl-2-related protein A1 OS=Mus musculus OX=10090 GN=Bcl2a1 PE=1 SV=1 && PF00452:Apoptosis regulator proteins, Bcl-2 family	-
PBS vs Control	MGP_BALBcJ_G0022019	Card10	-1.35728	0.000281260502437002	sp|P58660|CAR10_MOUSE Caspase recruitment domain-containing protein 10 OS=Mus musculus OX=10090 GN=Card10 PE=1 SV=1 && PF00619:Caspase recruitment domain	-
PBS vs Control	MGP_BALBcJ_G0028093	Cnr1	-1.97637	0.000282080703565926	sp|P47746|CNR1_MOUSE Cannabinoid receptor 1 OS=Mus musculus OX=10090 GN=Cnr1 PE=1 SV=1 && PF00001:7 transmembrane receptor (rhodopsin family)	-
PBS vs Control	MGP_BALBcJ_G0035179	Ackr4	-4.44683	0.000282852515577982	sp|Q80XL6|ACD11_MOUSE Acyl-CoA dehydrogenase family member 11 OS=Mus musculus OX=10090 GN=Acad11 PE=1 SV=2 && -	-
PBS vs Control	MGP_BALBcJ_G0030527	Mest	-1.86038	0.000282852515577982	sp|Q07646|MEST_MOUSE Mesoderm-specific transcript protein OS=Mus musculus OX=10090 GN=Mest PE=2 SV=1 && PF00561:alpha/beta hydrolase fold	-
PBS vs Control	MGP_BALBcJ_G0022809	Cd200r1	-1.29125	0.000283553002865417	sp|Q9ES57|MO2R1_MOUSE Cell surface glycoprotein CD200 receptor 1 OS=Mus musculus OX=10090 GN=Cd200r1 PE=1 SV=1 && PF07686:Immunoglobulin V-set domain	-
PBS vs Control	MGP_BALBcJ_G0028217	Fbxo10	-1.03995	0.000296006384605389	sp|Q7TQF2|FBX10_MOUSE F-box only protein 10 OS=Mus musculus OX=10090 GN=Fbxo10 PE=1 SV=2 && PF12937:F-box-like|PF05048:Periplasmic copper-binding protein (NosD)|PF13229:Right handed beta helix region	-
PBS vs Control	MGP_BALBcJ_G0006257	A730020M07Rik	-2.42492	0.000304590171656884	-	-
PBS vs Control	MGP_BALBcJ_G0027056	MGP_BALBcJ_G0027056	-3.40955	0.000307619855048148	sp|Q5TFQ8|SIRBL_HUMAN Signal-regulatory protein beta-1 isoform 3 OS=Homo sapiens OX=9606 GN=SIRPB1 PE=1 SV=1 && PF07654:Immunoglobulin C1-set domain|PF07686:Immunoglobulin V-set domain	-
PBS vs Control	MGP_BALBcJ_G0017310	Vpreb3	-1.10883	0.000310342921141796	sp|Q9UKI3|VPRE3_HUMAN Pre-B lymphocyte protein 3 OS=Homo sapiens OX=9606 GN=VPREB3 PE=2 SV=1 && PF07686:Immunoglobulin V-set domain	-
PBS vs Control	MGP_BALBcJ_G0033766	F2rl3	1.05945468692183	0.00031065118960475	sp|O88634|PAR4_MOUSE Proteinase-activated receptor 4 OS=Mus musculus OX=10090 GN=F2rl3 PE=1 SV=2 && PF00001:7 transmembrane receptor (rhodopsin family)	-
PBS vs Control	MGP_BALBcJ_G0013649	MGP_BALBcJ_G0013649	-1.71235	0.000313652033170416	sp|Q3B8S0|NH2L1_BOVIN NHP2-like protein 1 OS=Bos taurus OX=9913 GN=SNU13 PE=2 SV=3 && PF01248:Ribosomal protein L7Ae/L30e/S12e/Gadd45 family	-
PBS vs Control	MGP_BALBcJ_G0032422	Fsd2	-3.09367	0.000315075656953067	sp|Q8BZ52|FSD2_MOUSE Fibronectin type III and SPRY domain-containing protein 2 OS=Mus musculus OX=10090 GN=Fsd2 PE=1 SV=3 && PF13765:SPRY-associated domain|PF00622:SPRY domain|PF00041:Fibronectin type III domain	-
PBS vs Control	MGP_BALBcJ_G0029085	Tnfrsf8	1.59935837777686	0.000317684317167795	sp|Q60846|TNR8_MOUSE Tumor necrosis factor receptor superfamily member 8 OS=Mus musculus OX=10090 GN=Tnfrsf8 PE=2 SV=1 && -	-
PBS vs Control	MGP_BALBcJ_G0020743	Mef2c	-1.02583	0.000320708339680146	sp|Q8CFN5|MEF2C_MOUSE Myocyte-specific enhancer factor 2C OS=Mus musculus OX=10090 GN=Mef2c PE=1 SV=2 && PF12347:Holliday junction regulator protein family C-terminal repeat|PF00319:SRF-type transcription factor (DNA-binding and dimerisation domain)	SRF
PBS vs Control	MGP_BALBcJ_G0024012	Cyp1b1	1.26625461546505	0.000331557771948043	sp|Q64429|CP1B1_MOUSE Cytochrome P450 1B1 OS=Mus musculus OX=10090 GN=Cyp1b1 PE=1 SV=3 && PF00067:Cytochrome P450	-
PBS vs Control	MGP_BALBcJ_G0015110	2610507I01Rik	-2.73061	0.000332850939736914	-	-
PBS vs Control	MGP_BALBcJ_G0016753	Mndal	1.03241807277219	0.000334271783446142	sp|D0QMC3|MNDAL_MOUSE Myeloid cell nuclear differentiation antigen-like protein OS=Mus musculus OX=10090 GN=Mndal PE=1 SV=1 && PF02758:PAAD/DAPIN/Pyrin domain|PF02760:HIN-200/IF120x domain	-
PBS vs Control	MGP_BALBcJ_G0020694	Irx4	-2.63872	0.00034433697509578	sp|Q9QY61|IRX4_MOUSE Iroquois-class homeodomain protein IRX-4 OS=Mus musculus OX=10090 GN=Irx4 PE=2 SV=1 && PF05920:Homeobox KN domain	Homeobox
PBS vs Control	MGP_BALBcJ_G0022819	Slc9c1	-2.83211	0.00035139193003428	sp|Q6UJY2|SL9C1_MOUSE Sodium/hydrogen exchanger 10 OS=Mus musculus OX=10090 GN=Slc9c1 PE=1 SV=3 && PF00999:Sodium/hydrogen exchanger family|PF00027:Cyclic nucleotide-binding domain	-
PBS vs Control	MGP_BALBcJ_G0033128	Jakmip3	-3.01662	0.00035139193003428	sp|Q5DTN8|JKIP3_MOUSE Janus kinase and microtubule-interacting protein 3 OS=Mus musculus OX=10090 GN=Jakmip3 PE=1 SV=2 && PF16034:JAKMIP CC3 domain	-
PBS vs Control	MGP_BALBcJ_G0029988	Oas2	1.3019195204012	0.000351707161186371	sp|E9Q9A9|OAS2_MOUSE 2'-5'-oligoadenylate synthase 2 OS=Mus musculus OX=10090 GN=Oas2 PE=1 SV=1 && PF10421:2'-5'-oligoadenylate synthetase 1, domain 2, C-terminus|PF18144:Second Messenger Oligonucleotide or Dinucleotide Synthetase domain|PF01909:Nucleotidyltransferase domain	-
PBS vs Control	MGP_BALBcJ_G0001199	MGP_BALBcJ_G0001199	-1.17024	0.000359850752624497	-	-
PBS vs Control	MGP_BALBcJ_G0018076	Sh3pxd2b	1.14885201333352	0.000361956982141224	sp|A2AAY5|SPD2B_MOUSE SH3 and PX domain-containing protein 2B OS=Mus musculus OX=10090 GN=Sh3pxd2b PE=1 SV=1 && -	-
PBS vs Control	MGP_BALBcJ_G0016776	Chml	-1.08457	0.000366469697452392	sp|Q9QZD5|RAE2_MOUSE Rab proteins geranylgeranyltransferase component A 2 OS=Mus musculus OX=10090 GN=Chml PE=2 SV=2 && PF00996:GDP dissociation inhibitor	-
PBS vs Control	MGP_BALBcJ_G0016573	Rasal2	-1.09324	0.000368044385299419	sp|Q9UJF2|NGAP_HUMAN Ras GTPase-activating protein nGAP OS=Homo sapiens OX=9606 GN=RASAL2 PE=1 SV=2 && PF12004:Domain of unknown function (DUF3498)|PF00616:GTPase-activator protein for Ras-like GTPase|PF00168:C2 domain	-
PBS vs Control	MGP_BALBcJ_G0031897	Sertad1	1.15175711061385	0.000378139986165786	sp|Q9JL10|SRTD1_MOUSE SERTA domain-containing protein 1 OS=Mus musculus OX=10090 GN=Sertad1 PE=1 SV=1 && PF06031:SERTA motif	-
PBS vs Control	MGP_BALBcJ_G0024378	Cdo1	1.53439497470165	0.000391130806453265	sp|P60334|CDO1_MOUSE Cysteine dioxygenase type 1 OS=Mus musculus OX=10090 GN=Cdo1 PE=1 SV=1 && PF05995:Cysteine dioxygenase type I	-
PBS vs Control	MGP_BALBcJ_G0025478	Adamts13	-1.60722	0.000391258895621427	sp|Q769J6|ATS13_MOUSE A disintegrin and metalloproteinase with thrombospondin motifs 13 OS=Mus musculus OX=10090 GN=Adamts13 PE=1 SV=1 && PF01421:Reprolysin (M12B) family zinc metalloprotease|PF17771:ADAM cysteine-rich domain|PF00090:Thrombospondin type 1 domain	-
PBS vs Control	MGP_BALBcJ_G0031864	Cyp2s1	-1.83803	0.000398272312582016	sp|Q9DBX6|CP2S1_MOUSE Cytochrome P450 2S1 OS=Mus musculus OX=10090 GN=Cyp2s1 PE=1 SV=1 && PF00067:Cytochrome P450	-
PBS vs Control	MGP_BALBcJ_G0020741	Mblac2	-1.25308	0.000402690479138286	sp|Q8BL86|MBLC2_MOUSE Metallo-beta-lactamase domain-containing protein 2 OS=Mus musculus OX=10090 GN=Mblac2 PE=1 SV=2 && PF00753:Metallo-beta-lactamase superfamily	-
PBS vs Control	MGP_BALBcJ_G0031201	Klrg1	-1.91339	0.000405529458022477	sp|O88713|KLRG1_MOUSE Killer cell lectin-like receptor subfamily G member 1 OS=Mus musculus OX=10090 GN=Klrg1 PE=1 SV=2 && -	-
PBS vs Control	MGP_BALBcJ_G0030362	Rasl11a	-1.66468	0.000406770880844383	sp|Q6IMB1|RSLBA_MOUSE Ras-like protein family member 11A OS=Mus musculus OX=10090 GN=Rasl11a PE=1 SV=1 && PF00071:Ras family	-
PBS vs Control	MGP_BALBcJ_G0034895	Itga11	-1.797	0.000410987386462776	sp|P61622|ITA11_MOUSE Integrin alpha-11 OS=Mus musculus OX=10090 GN=Itga11 PE=1 SV=1 && PF00092:von Willebrand factor type A domain|PF08441:Integrin alpha	-
PBS vs Control	MGP_BALBcJ_G0031412	Mgp	-1.24069	0.000411447434868657	-	-
PBS vs Control	MGP_BALBcJ_G0029476	Crmp1	-1.91403	0.000415080189713662	sp|P97427|DPYL1_MOUSE Dihydropyrimidinase-related protein 1 OS=Mus musculus OX=10090 GN=Crmp1 PE=1 SV=1 && PF01979:Amidohydrolase family	-
PBS vs Control	MGP_BALBcJ_G0024040	Dync2li1	-2.15772	0.00041544661368011	sp|Q8K0T2|DC2L1_MOUSE Cytoplasmic dynein 2 light intermediate chain 1 OS=Mus musculus OX=10090 GN=Dync2li1 PE=1 SV=1 && PF05783:Dynein light intermediate chain (DLIC)	-
PBS vs Control	MGP_BALBcJ_G0011294	MGP_BALBcJ_G0011294	1.35370446531246	0.000416522580550422	sp|P16858|G3P_MOUSE Glyceraldehyde-3-phosphate dehydrogenase OS=Mus musculus OX=10090 GN=Gapdh PE=1 SV=2 && PF00044:Glyceraldehyde 3-phosphate dehydrogenase, NAD binding domain	-
PBS vs Control	MGP_BALBcJ_G0030498	Prrt4	3.00907777210745	0.000419377589190599	sp|B2RU40|PRRT4_MOUSE Proline-rich transmembrane protein 4 OS=Mus musculus OX=10090 GN=Prrt4 PE=1 SV=3 && -	-
PBS vs Control	MGP_BALBcJ_G0030270	C130050O18Rik	-1.31252	0.000420919840955146	-	-
PBS vs Control	novel.1579	-	1.08173611903726	0.000423942515977666	sp|P51690|ARSL_HUMAN Arylsulfatase L OS=Homo sapiens OX=9606 GN=ARSL PE=1 SV=2 && -	-
PBS vs Control	MGP_BALBcJ_G0000626	MGP_BALBcJ_G0000626	-1.92979	0.000430679486467375	-	-
PBS vs Control	MGP_BALBcJ_G0017200	Ddit4	1.10701075973636	0.000431512531390306	sp|Q9D3F7|DDIT4_MOUSE DNA damage-inducible transcript 4 protein OS=Mus musculus OX=10090 GN=Ddit4 PE=1 SV=1 && PF07809:RTP801 C-terminal region	-
PBS vs Control	MGP_BALBcJ_G0030950	Tgfa	1.87843993931585	0.000434296621816038	sp|P48030|TGFA_MOUSE Protransforming growth factor alpha OS=Mus musculus OX=10090 GN=Tgfa PE=1 SV=1 && -	-
PBS vs Control	MGP_BALBcJ_G0035569	Timp1	3.91164598214409	0.000437245034310911	sp|P12032|TIMP1_MOUSE Metalloproteinase inhibitor 1 OS=Mus musculus OX=10090 GN=Timp1 PE=1 SV=2 && PF00965:Tissue inhibitor of metalloproteinase	-
PBS vs Control	MGP_BALBcJ_G0002241	MGP_BALBcJ_G0002241	-1.53658	0.000446015960387715	-	-
PBS vs Control	MGP_BALBcJ_G0024201	Epb41l4a	2.18436065023301	0.000446974555650072	sp|P52963|E41LA_MOUSE Band 4.1-like protein 4A OS=Mus musculus OX=10090 GN=Epb41l4a PE=2 SV=2 && PF08736:FERM adjacent (FA)|PF09380:FERM C-terminal PH-like domain|PF00373:FERM central domain|PF09379:FERM N-terminal domain	-
PBS vs Control	MGP_BALBcJ_G0024133	Aqp4	-2.50656	0.000456633644436332	sp|P55088|AQP4_MOUSE Aquaporin-4 OS=Mus musculus OX=10090 GN=Aqp4 PE=1 SV=2 && PF00230:Major intrinsic protein	-
PBS vs Control	MGP_BALBcJ_G0015784	Msc	-1.33857	0.000459901367992663	sp|O88940|MUSC_MOUSE Musculin OS=Mus musculus OX=10090 GN=Msc PE=1 SV=1 && PF00010:Helix-loop-helix DNA-binding domain	bHLH
PBS vs Control	MGP_BALBcJ_G0024541	Loxhd1	-2.57469	0.000462772006753855	sp|C8YR32|LOXH1_MOUSE Lipoxygenase homology domain-containing protein 1 OS=Mus musculus OX=10090 GN=Loxhd1 PE=2 SV=1 && PF01477:PLAT/LH2 domain	-
PBS vs Control	MGP_BALBcJ_G0028796	Fndc5	-1.96063	0.000465904997665682	sp|Q8K4Z2|FNDC5_MOUSE Fibronectin type III domain-containing protein 5 OS=Mus musculus OX=10090 GN=Fndc5 PE=1 SV=1 && PF16066:Domain of unknown function (DUF4808)|PF00041:Fibronectin type III domain	-
PBS vs Control	MGP_BALBcJ_G0026120	Lrp4	-1.18006	0.000472283365384293	sp|Q8VI56|LRP4_MOUSE Low-density lipoprotein receptor-related protein 4 OS=Mus musculus OX=10090 GN=Lrp4 PE=1 SV=3 && PF00057:Low-density lipoprotein receptor domain class A|PF12662:Complement Clr-like EGF-like|PF14670:Coagulation Factor Xa inhibitory site|PF00058:Low-density lipoprotein receptor repeat class B	-
PBS vs Control	MGP_BALBcJ_G0027568	Ciart	1.44055973537746	0.000472384489660106	sp|Q3TQ03|CIART_MOUSE Circadian-associated transcriptional repressor OS=Mus musculus OX=10090 GN=Ciart PE=1 SV=1 && PF15673:Circadian-associated transcriptional repressor	-
PBS vs Control	MGP_BALBcJ_G0021241	Ear6	2.37007355715852	0.000473884340738727	sp|P97425|ECP2_MOUSE Eosinophil cationic protein 2 OS=Mus musculus OX=10090 GN=Ear2 PE=2 SV=1 && PF00074:Pancreatic ribonuclease	-
PBS vs Control	MGP_BALBcJ_G0020396	Bphl	-1.01793	0.00047820876165813	sp|Q8R164|BPHL_MOUSE Valacyclovir hydrolase OS=Mus musculus OX=10090 GN=Bphl PE=1 SV=1 && PF00561:alpha/beta hydrolase fold	-
PBS vs Control	MGP_BALBcJ_G0035592	MGP_BALBcJ_G0035592	-1.141	0.00047820876165813	sp|A2A3V1|AK17B_MOUSE A-kinase anchor protein 17B OS=Mus musculus OX=10090 GN=Akap17b PE=1 SV=2 && -	-
PBS vs Control	novel.110	-	1.98324256461572	0.000480477171944787	-	-
PBS vs Control	MGP_BALBcJ_G0029752	Bmp3	-2.25218	0.000481718025819439	sp|Q8BHE5|BMP3_MOUSE Bone morphogenetic protein 3 OS=Mus musculus OX=10090 GN=Bmp3 PE=1 SV=1 && PF00019:Transforming growth factor beta like domain|PF00688:TGF-beta propeptide	-
PBS vs Control	MGP_BALBcJ_G0034768	Layn	1.39418211994854	0.000492239783715488	sp|Q8C351|LAYN_MOUSE Layilin OS=Mus musculus OX=10090 GN=Layn PE=1 SV=4 && PF00059:Lectin C-type domain	-
PBS vs Control	MGP_BALBcJ_G0023233	Paqr4	-1.06863	0.000493665417750648	sp|Q9JJE4|PAQR4_MOUSE Progestin and adipoQ receptor family member 4 OS=Mus musculus OX=10090 GN=Paqr4 PE=2 SV=1 && PF03006:Haemolysin-III related	-
PBS vs Control	novel.1378	-	5.19900541647545	0.000498171278023335	-	-
PBS vs Control	MGP_BALBcJ_G0022725	Muc13	1.11706982866851	0.000499916259382587	sp|P19467|MUC13_MOUSE Mucin-13 OS=Mus musculus OX=10090 GN=Muc13 PE=2 SV=1 && -	-
PBS vs Control	MGP_BALBcJ_G0006958	Gm44175	-2.44123	0.000500993155885998	-	-
PBS vs Control	MGP_BALBcJ_G0019600	Fam110c	2.28514969305952	0.000506317570436225	sp|Q8VE94|F110C_MOUSE Protein FAM110C OS=Mus musculus OX=10090 GN=Fam110c PE=1 SV=1 && PF14160:Centrosome-associated C terminus	-
PBS vs Control	MGP_BALBcJ_G0022624	Ephb3	-1.4755	0.000508768840660094	sp|P54754|EPHB3_MOUSE Ephrin type-B receptor 3 OS=Mus musculus OX=10090 GN=Ephb3 PE=1 SV=2 && -	-
PBS vs Control	MGP_BALBcJ_G0032148	Clec11a	-1.74657	0.000508768840660094	sp|O88200|CLC11_MOUSE C-type lectin domain family 11 member A OS=Mus musculus OX=10090 GN=Clec11a PE=1 SV=1 && -	-
PBS vs Control	MGP_BALBcJ_G0003433	4930481A15Rik	2.79942862551407	0.000520458729248642	sp|Q8R1I1|QCR9_MOUSE Cytochrome b-c1 complex subunit 9 OS=Mus musculus OX=10090 GN=Uqcr10 PE=1 SV=1 && -	-
PBS vs Control	MGP_BALBcJ_G0031630	Zfp329	-1.01158	0.000522117059941007	sp|Q6GQR8|ZN329_MOUSE Zinc finger protein 329 OS=Mus musculus OX=10090 GN=Znf329 PE=1 SV=2 && PF00096:Zinc finger, C2H2 type	zf-C2H2
PBS vs Control	MGP_BALBcJ_G0016848	C130074G19Rik	-1.17081	0.000523036828301158	sp|Q8BGN9|CA115_MOUSE Uncharacterized protein C1orf115 homolog OS=Mus musculus OX=10090 PE=2 SV=1 && -	-
PBS vs Control	MGP_BALBcJ_G0015025	2610203C22Rik	-3.24063	0.000528923332606881	-	-
PBS vs Control	MGP_BALBcJ_G0023470	MGP_BALBcJ_G0023470	-1.10953	0.000540770452716598	sp|P51870|CP4F5_RAT Cytochrome P450 4F5 OS=Rattus norvegicus OX=10116 GN=Cyp4f5 PE=2 SV=1 && PF00067:Cytochrome P450	-
PBS vs Control	MGP_BALBcJ_G0004114	Gm13822	2.24980496886957	0.000546472043106793	-	-
PBS vs Control	MGP_BALBcJ_G0030556	Chrm2	-4.96047	0.000549618304873446	sp|Q9ERZ4|ACM2_MOUSE Muscarinic acetylcholine receptor M2 OS=Mus musculus OX=10090 GN=Chrm2 PE=1 SV=2 && PF00001:7 transmembrane receptor (rhodopsin family)	-
PBS vs Control	MGP_BALBcJ_G0026739	Epb41l1	-1.17959	0.000551145706480765	sp|Q9Z2H5|E41L1_MOUSE Band 4.1-like protein 1 OS=Mus musculus OX=10090 GN=Epb41l1 PE=1 SV=2 && PF04382:SAB domain|PF09379:FERM N-terminal domain|PF05902:4.1 protein C-terminal domain (CTD)|PF00373:FERM central domain|PF09380:FERM C-terminal PH-like domain|PF08736:FERM adjacent (FA)	-
PBS vs Control	novel.685	-	-5.92827	0.000552588289339853	-	-
PBS vs Control	MGP_BALBcJ_G0028245	Col15a1	-1.29505	0.000558661652392898	sp|O35206|COFA1_MOUSE Collagen alpha-1(XV) chain OS=Mus musculus OX=10090 GN=Col15a1 PE=1 SV=2 && PF01391:Collagen triple helix repeat (20 copies)|PF13385:Concanavalin A-like lectin/glucanases superfamily|PF06482:Collagenase NC10 and Endostatin	-
PBS vs Control	MGP_BALBcJ_G0019815	Pigh	-1.08673	0.000562792426107654	sp|Q5M9N4|PIGH_MOUSE Phosphatidylinositol N-acetylglucosaminyltransferase subunit H OS=Mus musculus OX=10090 GN=Pigh PE=2 SV=1 && PF10181:GPI-GlcNAc transferase complex, PIG-H component	-
PBS vs Control	MGP_BALBcJ_G0006045	9230111E07Rik	1.27080482044516	0.000567934473330716	-	-
PBS vs Control	MGP_BALBcJ_G0020672	MGP_BALBcJ_G0020672	-1.07227	0.000568109752137193	sp|Q6P5C7|ZN728_MOUSE Zinc finger protein 728 OS=Mus musculus OX=10090 GN=Znf728 PE=2 SV=1 && -	zf-C2H2
PBS vs Control	MGP_BALBcJ_G0017821	Mmp19	1.15137414344546	0.000570856645955336	sp|Q9JHI0|MMP19_MOUSE Matrix metalloproteinase-19 OS=Mus musculus OX=10090 GN=Mmp19 PE=2 SV=1 && -	-
PBS vs Control	MGP_BALBcJ_G0027605	Cd160	-1.35937	0.000574639848892473	sp|O88875|BY55_MOUSE CD160 antigen OS=Mus musculus OX=10090 GN=Cd160 PE=1 SV=2 && PF07686:Immunoglobulin V-set domain	-
PBS vs Control	MGP_BALBcJ_G0022228	Nell2	-2.89763	0.00058111738486032	sp|Q61220|NELL2_MOUSE Protein kinase C-binding protein NELL2 OS=Mus musculus OX=10090 GN=Nell2 PE=1 SV=3 && PF07645:Calcium-binding EGF domain|PF12947:EGF domain|PF00093:von Willebrand factor type C domain	-
PBS vs Control	MGP_BALBcJ_G0022053	Nptxr	-1.39789	0.000582584289024305	sp|Q99J85|NPTXR_MOUSE Neuronal pentraxin receptor OS=Mus musculus OX=10090 GN=Nptxr PE=1 SV=1 && -	-
PBS vs Control	MGP_BALBcJ_G0032930	Hs3st2	-1.32426	0.000598118236778779	sp|Q673U1|HS3S2_MOUSE Heparan sulfate glucosamine 3-O-sulfotransferase 2 OS=Mus musculus OX=10090 GN=Hs3st2 PE=2 SV=2 && -	-
PBS vs Control	novel.790	-	2.85368236689628	0.000600343788138119	-	-
PBS vs Control	MGP_BALBcJ_G0017390	Madcam1	1.04026957748411	0.000608081010659273	sp|Q61826|MADCA_MOUSE Mucosal addressin cell adhesion molecule 1 OS=Mus musculus OX=10090 GN=Madcam1 PE=1 SV=2 && PF09085:Adhesion molecule, immunoglobulin-like	-
PBS vs Control	MGP_BALBcJ_G0027928	Clca2	1.41559759805939	0.000608214740995239	sp|Q8BG22|CLCA2_MOUSE Calcium-activated chloride channel regulator 2 OS=Mus musculus OX=10090 GN=Clca2 PE=2 SV=1 && PF13519:von Willebrand factor type A domain|PF08434:Calcium-activated chloride channel N terminal	-
PBS vs Control	MGP_BALBcJ_G0028859	Xkr8	1.18515477930037	0.000612096274311856	sp|Q8C0T0|XKR8_MOUSE XK-related protein 8 OS=Mus musculus OX=10090 GN=Xkr8 PE=2 SV=1 && PF09815:XK-related protein	-
PBS vs Control	MGP_BALBcJ_G0034944	Snx22	-1.14857	0.000613334445335952	sp|Q96L94|SNX22_HUMAN Sorting nexin-22 OS=Homo sapiens OX=9606 GN=SNX22 PE=1 SV=1 && PF00787:PX domain	-
PBS vs Control	MGP_BALBcJ_G0024650	Npas4	-3.00703	0.000619265557975307	sp|Q8BGD7|NPAS4_MOUSE Neuronal PAS domain-containing protein 4 OS=Mus musculus OX=10090 GN=Npas4 PE=1 SV=1 && PF08447:PAS fold	-
PBS vs Control	MGP_BALBcJ_G0017179	Fabp7	-2.41517	0.00061937439064978	sp|P51880|FABP7_MOUSE Fatty acid-binding protein, brain OS=Mus musculus OX=10090 GN=Fabp7 PE=1 SV=2 && PF00061:Lipocalin / cytosolic fatty-acid binding protein family	-
PBS vs Control	MGP_BALBcJ_G0034699	Mpzl2	1.73840965038643	0.000627931055141822	sp|O70255|MPZL2_MOUSE Myelin protein zero-like protein 2 OS=Mus musculus OX=10090 GN=Mpzl2 PE=1 SV=1 && PF07686:Immunoglobulin V-set domain	-
PBS vs Control	novel.385	-	-1.33654	0.000633405729325057	-	-
PBS vs Control	MGP_BALBcJ_G0017814	Ikzf4	1.42228884646807	0.000634269256831396	sp|Q8C208|IKZF4_MOUSE Zinc finger protein Eos OS=Mus musculus OX=10090 GN=Ikzf4 PE=1 SV=2 && -	zf-C2H2
PBS vs Control	MGP_BALBcJ_G0032232	Dbp	-1.63422	0.000644108964198751	sp|Q60925|DBP_MOUSE D site-binding protein OS=Mus musculus OX=10090 GN=Dbp PE=1 SV=2 && PF07716:Basic region leucine zipper	TF_bZIP
PBS vs Control	MGP_BALBcJ_G0018479	Atp1b2	-1.09233	0.000648587575527369	sp|P14231|AT1B2_MOUSE Sodium/potassium-transporting ATPase subunit beta-2 OS=Mus musculus OX=10090 GN=Atp1b2 PE=1 SV=2 && PF00287:Sodium / potassium ATPase beta chain	-
PBS vs Control	MGP_BALBcJ_G0023536	H2-Eb2	-1.02996	0.000648980109778998	sp|P13762|DRB4_HUMAN HLA class II histocompatibility antigen, DR beta 4 chain OS=Homo sapiens OX=9606 GN=HLA-DRB4 PE=1 SV=2 && PF07654:Immunoglobulin C1-set domain|PF00969:Class II histocompatibility antigen, beta domain	-
PBS vs Control	MGP_BALBcJ_G0019270	Axin2	-1.15772	0.000650013722536887	sp|O88566|AXIN2_MOUSE Axin-2 OS=Mus musculus OX=10090 GN=Axin2 PE=1 SV=2 && -	-
PBS vs Control	novel.174	-	-1.51958	0.000652075586681186	-	-
PBS vs Control	MGP_BALBcJ_G0016542	Rgs16	1.64771798099925	0.000660792780926904	sp|P97428|RGS16_MOUSE Regulator of G-protein signaling 16 OS=Mus musculus OX=10090 GN=Rgs16 PE=1 SV=1 && PF00615:Regulator of G protein signaling domain	-
PBS vs Control	MGP_BALBcJ_G0022043	Kdelr3	1.36921861864308	0.000661921444755104	sp|Q8R1L4|ERD23_MOUSE ER lumen protein-retaining receptor 3 OS=Mus musculus OX=10090 GN=Kdelr3 PE=1 SV=1 && PF00810:ER lumen protein retaining receptor	-
PBS vs Control	MGP_BALBcJ_G0031457	Bcat1	1.20343554675753	0.000670638069930766	sp|P24288|BCAT1_MOUSE Branched-chain-amino-acid aminotransferase, cytosolic OS=Mus musculus OX=10090 GN=Bcat1 PE=1 SV=2 && PF01063:Amino-transferase class IV	-
PBS vs Control	MGP_BALBcJ_G0036104	Mid2	-1.1287	0.000680238522929102	sp|Q9QUS6|TRIM1_MOUSE Probable E3 ubiquitin-protein ligase MID2 OS=Mus musculus OX=10090 GN=Mid2 PE=2 SV=2 && -	-
PBS vs Control	novel.481	-	-2.88414	0.000684869168900108	sp|Q9WU67|LY6I_MOUSE Lymphocyte antigen 6I OS=Mus musculus OX=10090 GN=Ly6i PE=2 SV=1 && -	-
PBS vs Control	MGP_BALBcJ_G0009971	MGP_BALBcJ_G0009971	1.61520556070635	0.000690048266688922	sp|P16858|G3P_MOUSE Glyceraldehyde-3-phosphate dehydrogenase OS=Mus musculus OX=10090 GN=Gapdh PE=1 SV=2 && PF00044:Glyceraldehyde 3-phosphate dehydrogenase, NAD binding domain	-
PBS vs Control	MGP_BALBcJ_G0030626	Gstk1	-1.49814	0.000690287605010561	sp|Q9DCM2|GSTK1_MOUSE Glutathione S-transferase kappa 1 OS=Mus musculus OX=10090 GN=Gstk1 PE=1 SV=3 && -	-
PBS vs Control	MGP_BALBcJ_G0027365	Paqr6	-3.09178	0.000690287605010561	sp|Q6TCG5|PAQR6_MOUSE Membrane progestin receptor delta OS=Mus musculus OX=10090 GN=Paqr6 PE=2 SV=1 && PF03006:Haemolysin-III related	-
PBS vs Control	MGP_BALBcJ_G0026476	Cpxm1	-1.33886	0.000691608044056267	sp|Q9Z100|CPXM1_MOUSE Probable carboxypeptidase X1 OS=Mus musculus OX=10090 GN=Cpxm1 PE=2 SV=2 && PF00246:Zinc carboxypeptidase|PF13620:Carboxypeptidase regulatory-like domain|PF00754:F5/8 type C domain	-
PBS vs Control	MGP_BALBcJ_G0017080	Tspyl4	-1.10305	0.000691608044056267	sp|Q8VD63|TSYL4_MOUSE Testis-specific Y-encoded-like protein 4 OS=Mus musculus OX=10090 GN=Tspyl4 PE=1 SV=1 && PF00956:Nucleosome assembly protein (NAP)	-
PBS vs Control	MGP_BALBcJ_G0029885	Sez6l	-2.62048	0.000695349340254975	sp|Q6P1D5|SE6L1_MOUSE Seizure 6-like protein OS=Mus musculus OX=10090 GN=Sez6l PE=1 SV=1 && -	-
PBS vs Control	MGP_BALBcJ_G0029493	Hs3st1	1.43383123265455	0.000699589684217582	sp|O35310|HS3S1_MOUSE Heparan sulfate glucosamine 3-O-sulfotransferase 1 OS=Mus musculus OX=10090 GN=Hs3st1 PE=1 SV=1 && PF00685:Sulfotransferase domain	-
PBS vs Control	MGP_BALBcJ_G0033198	Lrrc56	-1.42906	0.00070020489054329	sp|Q8K375|LRC56_MOUSE Leucine-rich repeat-containing protein 56 OS=Mus musculus OX=10090 GN=Lrrc56 PE=2 SV=1 && -	-
PBS vs Control	MGP_BALBcJ_G0005504	A530076I17Rik	-5.93802	0.000704307574711831	-	-
PBS vs Control	MGP_BALBcJ_G0021258	Sall2	-1.08792	0.000709920544007238	sp|Q9QX96|SALL2_MOUSE Sal-like protein 2 OS=Mus musculus OX=10090 GN=Sall2 PE=1 SV=2 && -	zf-C2H2
PBS vs Control	MGP_BALBcJ_G0033040	Stx1b	1.41152896113523	0.000722055240988196	sp|P61266|STX1B_HUMAN Syntaxin-1B OS=Homo sapiens OX=9606 GN=STX1B PE=1 SV=1 && -	-
PBS vs Control	MGP_BALBcJ_G0020517	Cplx2	-1.15061	0.000722344982604806	sp|P84088|CPLX2_BOVIN Complexin-2 OS=Bos taurus OX=9913 GN=CPLX2 PE=1 SV=1 && PF05835:Synaphin protein	-
PBS vs Control	MGP_BALBcJ_G0000039	Igkj3	-1.1845	0.000735380264719056	-	-
PBS vs Control	MGP_BALBcJ_G0035958	Slc16a2	-1.15097	0.00073596501297495	sp|O70324|MOT8_MOUSE Monocarboxylate transporter 8 OS=Mus musculus OX=10090 GN=Slc16a2 PE=1 SV=2 && PF07690:Major Facilitator Superfamily	-
PBS vs Control	novel.590	-	-2.58025	0.000737404833922131	-	-
PBS vs Control	MGP_BALBcJ_G0039795	MGP_BALBcJ_G0039795	5.52746415439537	0.000739786605829876	sp|P07327|ADH1A_HUMAN Alcohol dehydrogenase 1A OS=Homo sapiens OX=9606 GN=ADH1A PE=1 SV=2 && -	-
PBS vs Control	MGP_BALBcJ_G0035121	Pxylp1	-1.23391	0.000747731005750945	sp|Q8BHA9|PXYP1_MOUSE 2-phosphoxylose phosphatase 1 OS=Mus musculus OX=10090 GN=Pxylp1 PE=2 SV=1 && PF00328:Histidine phosphatase superfamily (branch 2)	-
PBS vs Control	novel.1419	-	-1.94581	0.000751408935306016	sp|Q07763|CD244_MOUSE Natural killer cell receptor 2B4 OS=Mus musculus OX=10090 GN=Cd244 PE=1 SV=3 && -	-
PBS vs Control	MGP_BALBcJ_G0015983	Aox1	-1.70914	0.000755900618412248	sp|O54754|AOXA_MOUSE Aldehyde oxidase 1 OS=Mus musculus OX=10090 GN=Aox1 PE=1 SV=2 && PF00941:FAD binding domain in molybdopterin dehydrogenase|PF01799:[2Fe-2S] binding domain|PF00111:2Fe-2S iron-sulfur cluster binding domain	-
PBS vs Control	MGP_BALBcJ_G0027673	Bcl2l15	1.44783376837435	0.000774148220686123	sp|Q08ED0|B2L15_MOUSE Bcl-2-like protein 15 OS=Mus musculus OX=10090 GN=Bcl2l15 PE=2 SV=2 && -	-
PBS vs Control	MGP_BALBcJ_G0020690	Adamts16	-4.29601	0.000781711636657471	sp|Q69Z28|ATS16_MOUSE A disintegrin and metalloproteinase with thrombospondin motifs 16 OS=Mus musculus OX=10090 GN=Adamts16 PE=2 SV=2 && PF00090:Thrombospondin type 1 domain|PF08686:PLAC (protease and lacunin) domain|PF05986:ADAM-TS Spacer 1	-
PBS vs Control	MGP_BALBcJ_G0032859	Tead1	1.03006738433654	0.000784118657590698	sp|P30051|TEAD1_MOUSE Transcriptional enhancer factor TEF-1 OS=Mus musculus OX=10090 GN=Tead1 PE=1 SV=2 && -	TEA
PBS vs Control	MGP_BALBcJ_G0020323	Lrrc16a	1.01656333093807	0.00078868309988553	sp|Q6EDY6|CARL1_MOUSE F-actin-uncapping protein LRRC16A OS=Mus musculus OX=10090 GN=Carmil1 PE=1 SV=2 && PF17888:Carmil pleckstrin homology domain|PF16000:CARMIL C-terminus	-
PBS vs Control	MGP_BALBcJ_G0024811	Syt7	1.89537727011545	0.000788881872593559	sp|Q9R0N7|SYT7_MOUSE Synaptotagmin-7 OS=Mus musculus OX=10090 GN=Syt7 PE=1 SV=1 && -	-
PBS vs Control	MGP_BALBcJ_G0021277	Ajuba	-1.30809	0.000788945425672648	sp|Q91XC0|AJUBA_MOUSE LIM domain-containing protein ajuba OS=Mus musculus OX=10090 GN=Ajuba PE=1 SV=1 && PF00412:LIM domain	-
PBS vs Control	MGP_BALBcJ_G0024002	Eif2ak2	1.05787033328899	0.0007907121474768	sp|Q03963|E2AK2_MOUSE Interferon-induced, double-stranded RNA-activated protein kinase OS=Mus musculus OX=10090 GN=Eif2ak2 PE=1 SV=2 && PF00069:Protein kinase domain|PF00035:Double-stranded RNA binding motif	-
PBS vs Control	MGP_BALBcJ_G0020422	Bmp6	-1.08799	0.000799223368139176	sp|P20722|BMP6_MOUSE Bone morphogenetic protein 6 OS=Mus musculus OX=10090 GN=Bmp6 PE=1 SV=2 && PF00688:TGF-beta propeptide|PF00019:Transforming growth factor beta like domain	-
PBS vs Control	novel.509	-	1.96773129814904	0.000799413355481116	sp|P11369|LORF2_MOUSE LINE-1 retrotransposable element ORF2 protein OS=Mus musculus OX=10090 GN=Pol PE=1 SV=2 && -	-
PBS vs Control	MGP_BALBcJ_G0002283	MGP_BALBcJ_G0002283	-1.6387	0.000820918351155295	-	-
PBS vs Control	MGP_BALBcJ_G0029567	Uchl1	2.71581864299968	0.000821398137836205	sp|Q9R0P9|UCHL1_MOUSE Ubiquitin carboxyl-terminal hydrolase isozyme L1 OS=Mus musculus OX=10090 GN=Uchl1 PE=1 SV=1 && PF01088:Ubiquitin carboxyl-terminal hydrolase, family 1	-
PBS vs Control	MGP_BALBcJ_G0027129	Qrfpr	4.92394220576837	0.000825242237681585	sp|P83861|QRFPR_MOUSE Pyroglutamylated RF-amide peptide receptor OS=Mus musculus OX=10090 GN=Qrfpr PE=2 SV=1 && PF00001:7 transmembrane receptor (rhodopsin family)	-
PBS vs Control	MGP_BALBcJ_G0032299	Svip	-1.49649	0.000825431176876093	sp|Q3UZP4|SVIP_MOUSE Small VCP/p97-interacting protein OS=Mus musculus OX=10090 GN=Svip PE=3 SV=1 && PF15811:Small VCP/p97-interacting protein	-
PBS vs Control	MGP_BALBcJ_G0031780	Ceacam16	-1.18184	0.000826231587458794	sp|E9QA28|CEA16_MOUSE Carcinoembryonic antigen-related cell adhesion molecule 16 OS=Mus musculus OX=10090 GN=Ceacam16 PE=1 SV=1 && PF13927:Immunoglobulin domain|PF13895:Immunoglobulin domain	-
PBS vs Control	MGP_BALBcJ_G0021487	Loxl2	1.17844043717721	0.000830755487994427	sp|P58022|LOXL2_MOUSE Lysyl oxidase homolog 2 OS=Mus musculus OX=10090 GN=Loxl2 PE=1 SV=2 && PF01186:Lysyl oxidase|PF00530:Scavenger receptor cysteine-rich domain	-
PBS vs Control	MGP_BALBcJ_G0039703	MGP_BALBcJ_G0039703	-1.48687	0.000831895008866667	sp|O88958|GNPI1_MOUSE Glucosamine-6-phosphate isomerase 1 OS=Mus musculus OX=10090 GN=Gnpda1 PE=1 SV=3 && PF01182:Glucosamine-6-phosphate isomerases/6-phosphogluconolactonase	-
PBS vs Control	MGP_BALBcJ_G0033124	Tcerg1l	-2.54756	0.000831895008866667	sp|Q3B807|TCRGL_MOUSE Transcription elongation regulator 1-like protein OS=Mus musculus OX=10090 GN=Tcerg1l PE=2 SV=3 && PF01846:FF domain	-
PBS vs Control	MGP_BALBcJ_G0031499	Prkcg	-1.8725	0.00084410620773329	sp|P63318|KPCG_MOUSE Protein kinase C gamma type OS=Mus musculus OX=10090 GN=Prkcg PE=1 SV=1 && PF00130:Phorbol esters/diacylglycerol binding domain (C1 domain)|PF00433:Protein kinase C terminal domain|PF00069:Protein kinase domain|PF00168:C2 domain	-
PBS vs Control	MGP_BALBcJ_G0029711	Ereg	2.80410766782631	0.000845979932668084	sp|Q61521|EREG_MOUSE Proepiregulin OS=Mus musculus OX=10090 GN=Ereg PE=1 SV=1 && -	-
PBS vs Control	MGP_BALBcJ_G0031490	Dennd5b	-1.11737	0.000846229537564656	sp|A2RSQ0|DEN5B_MOUSE DENN domain-containing protein 5B OS=Mus musculus OX=10090 GN=Dennd5b PE=1 SV=2 && PF03455:dDENN domain|PF01477:PLAT/LH2 domain|PF03456:uDENN domain|PF02759:RUN domain|PF02141:DENN (AEX-3) domain	-
PBS vs Control	MGP_BALBcJ_G0023271	Rab26	1.82038847172549	0.000853277723580887	sp|Q504M8|RAB26_MOUSE Ras-related protein Rab-26 OS=Mus musculus OX=10090 GN=Rab26 PE=1 SV=1 && PF00071:Ras family	-
PBS vs Control	MGP_BALBcJ_G0021644	Itgbl1	-1.63016	0.000857357781649565	sp|Q8VDV0|ITGBL_MOUSE Integrin beta-like protein 1 OS=Mus musculus OX=10090 GN=Itgbl1 PE=2 SV=2 && PF07974:EGF-like domain	-
PBS vs Control	MGP_BALBcJ_G0026166	Fjx1	1.74894167289562	0.000861677515329435	sp|Q8BQB4|FJX1_MOUSE Four-jointed box protein 1 OS=Mus musculus OX=10090 GN=Fjx1 PE=1 SV=1 && -	-
PBS vs Control	MGP_BALBcJ_G0030826	Il12rb2	1.53679069654542	0.000864582159210513	sp|P97378|I12R2_MOUSE Interleukin-12 receptor subunit beta-2 OS=Mus musculus OX=10090 GN=Il12rb2 PE=1 SV=1 && PF06328:Ig-like C2-type domain|PF00041:Fibronectin type III domain	-
PBS vs Control	MGP_BALBcJ_G0029461	Ablim2	-1.98435	0.000873696377348191	sp|Q8BL65|ABLM2_MOUSE Actin-binding LIM protein 2 OS=Mus musculus OX=10090 GN=Ablim2 PE=1 SV=1 && -	-
PBS vs Control	novel.997	-	2.43836738924832	0.000880923578076951	-	-
PBS vs Control	MGP_BALBcJ_G0016465	Lmod1	-1.7736	0.000880923578076951	sp|Q8BVA4|LMOD1_MOUSE Leiomodin-1 OS=Mus musculus OX=10090 GN=Lmod1 PE=1 SV=1 && PF02205:WH2 motif|PF03250:Tropomodulin	-
PBS vs Control	MGP_BALBcJ_G0017400	Prss57	-2.30761	0.000898354945266724	sp|Q14B24|PRS57_MOUSE Serine protease 57 OS=Mus musculus OX=10090 GN=Prss57 PE=2 SV=2 && PF00089:Trypsin	-
PBS vs Control	MGP_BALBcJ_G0017333	Adarb1	1.10279129019929	0.000902494415875585	sp|Q91ZS8|RED1_MOUSE Double-stranded RNA-specific editase 1 OS=Mus musculus OX=10090 GN=Adarb1 PE=1 SV=1 && -	-
PBS vs Control	MGP_BALBcJ_G0018114	C1qtnf2	-2.76959	0.000911715852271603	sp|Q9D8U4|C1QT2_MOUSE Complement C1q tumor necrosis factor-related protein 2 OS=Mus musculus OX=10090 GN=C1qtnf2 PE=1 SV=1 && PF01391:Collagen triple helix repeat (20 copies)|PF00386:C1q domain	-
PBS vs Control	MGP_BALBcJ_G0023735	Adgrf5	1.08407778510706	0.00092761372009901	sp|G5E8Q8|AGRF5_MOUSE Adhesion G protein-coupled receptor F5 OS=Mus musculus OX=10090 GN=Adgrf5 PE=1 SV=1 && PF00002:7 transmembrane receptor (Secretin family)|PF00047:Immunoglobulin domain|PF01825:GPCR proteolysis site, GPS, motif|PF16489:GPCR-Autoproteolysis INducing (GAIN) domain|PF01390:SEA domain|PF07679:Immunoglobulin I-set domain	-
PBS vs Control	MGP_BALBcJ_G0029532	Cckar	-6.24167	0.00093550783659178	sp|P30551|CCKAR_RAT Cholecystokinin receptor type A OS=Rattus norvegicus OX=10116 GN=Cckar PE=1 SV=1 && PF09193:Cholecystokinin A receptor, N-terminal|PF00001:7 transmembrane receptor (rhodopsin family)	-
PBS vs Control	MGP_BALBcJ_G0025544	Ier5l	1.26437961548878	0.00093550783659178	sp|Q99J55|IER5L_MOUSE Immediate early response gene 5-like protein OS=Mus musculus OX=10090 GN=Ier5l PE=2 SV=1 && PF05760:Immediate early response protein (IER)	-
PBS vs Control	MGP_BALBcJ_G0021610	Gpc6	-1.76829	0.00093550783659178	sp|Q9R087|GPC6_MOUSE Glypican-6 OS=Mus musculus OX=10090 GN=Gpc6 PE=1 SV=1 && PF01153:Glypican	-
PBS vs Control	MGP_BALBcJ_G0018120	Adra1b	-3.45723	0.000940345735006493	sp|P15823|ADA1B_RAT Alpha-1B adrenergic receptor OS=Rattus norvegicus OX=10116 GN=Adra1b PE=2 SV=2 && PF00001:7 transmembrane receptor (rhodopsin family)	-
PBS vs Control	novel.176	-	4.21819705754996	0.000952183766816178	-	-
PBS vs Control	MGP_BALBcJ_G0022549	P2rx6	-3.82615	0.000959937244314629	sp|O54803|P2RX6_MOUSE P2X purinoceptor 6 OS=Mus musculus OX=10090 GN=P2rx6 PE=2 SV=3 && PF00864:ATP P2X receptor	-
PBS vs Control	novel.637	-	-1.27367	0.000960566711098914	-	-
PBS vs Control	MGP_BALBcJ_G0006839	5930430L01Rik	-1.82894	0.000961565179789535	-	-
PBS vs Control	MGP_BALBcJ_G0017719	Tbc1d30	1.12937628374455	0.000963013895411114	sp|Q69ZT9|TBC30_MOUSE TBC1 domain family member 30 OS=Mus musculus OX=10090 GN=Tbc1d30 PE=1 SV=2 && PF15733:Domain of unknown function (DUF4682)|PF00566:Rab-GTPase-TBC domain	-
PBS vs Control	MGP_BALBcJ_G0026573	MGP_BALBcJ_G0026573	-4.77755	0.000972438482090989	sp|Q8CEL2|CFA61_MOUSE Cilia- and flagella-associated protein 61 OS=Mus musculus OX=10090 GN=Cfap61 PE=1 SV=2 && PF16092:Domain of unknown function (DUF4821)	-
PBS vs Control	MGP_BALBcJ_G0033944	Ccl17	2.55100427007463	0.000976048411935922	sp|Q8I021|CCL17_FELCA C-C motif chemokine 17 OS=Felis catus OX=9685 GN=CCL17 PE=2 SV=1 && PF00048:Small cytokines (intecrine/chemokine), interleukin-8 like	-
PBS vs Control	MGP_BALBcJ_G0023927	Nudt12	-1.51867	0.000981377515106312	sp|Q9DCN1|NUD12_MOUSE NAD-capped RNA hydrolase NUDT12 OS=Mus musculus OX=10090 GN=Nudt12 PE=1 SV=1 && PF09297:NADH pyrophosphatase zinc ribbon domain|PF12796:Ankyrin repeats (3 copies)|PF09296:NADH pyrophosphatase-like rudimentary NUDIX domain|PF00293:NUDIX domain	-
PBS vs Control	MGP_BALBcJ_G0032432	Sh3gl3	1.3901322467055	0.00100618093675115	sp|Q62421|SH3G3_MOUSE Endophilin-A3 OS=Mus musculus OX=10090 GN=Sh3gl3 PE=1 SV=1 && PF03114:BAR domain	-
PBS vs Control	MGP_BALBcJ_G0031958	Spred3	1.24601713080101	0.00101095703075445	sp|Q6P6N5|SPRE3_MOUSE Sprouty-related, EVH1 domain-containing protein 3 OS=Mus musculus OX=10090 GN=Spred3 PE=1 SV=1 && -	-
PBS vs Control	novel.587	-	-1.33335	0.00101693298872587	-	zf-C2H2
PBS vs Control	MGP_BALBcJ_G0016079	Cxcr2	-1.195	0.0010309001511525	sp|P35343|CXCR2_MOUSE C-X-C chemokine receptor type 2 OS=Mus musculus OX=10090 GN=Cxcr2 PE=2 SV=1 && PF00001:7 transmembrane receptor (rhodopsin family)	-
PBS vs Control	MGP_BALBcJ_G0021913	Ly6g	-1.80965	0.00103821013848496	sp|P35461|LY6G_MOUSE Lymphocyte antigen 6G OS=Mus musculus OX=10090 GN=Ly6g PE=2 SV=2 && -	-
PBS vs Control	MGP_BALBcJ_G0021319	Rec8	1.77247139524548	0.00104198021861515	sp|Q8C5S7|REC8_MOUSE Meiotic recombination protein REC8 homolog OS=Mus musculus OX=10090 GN=Rec8 PE=1 SV=1 && PF04825:N terminus of Rad21 / Rec8 like protein|PF04824:Conserved region of Rad21 / Rec8 like protein	-
PBS vs Control	MGP_BALBcJ_G0033744	Zfp882	-1.34477	0.00104423586376313	sp|P17017|ZNF14_HUMAN Zinc finger protein 14 OS=Homo sapiens OX=9606 GN=ZNF14 PE=2 SV=3 && PF01352:KRAB box	zf-C2H2
PBS vs Control	MGP_BALBcJ_G0029894	Wscd2	-2.05425	0.00106157439028815	sp|D4PHA7|WSCD2_MOUSE WSC domain-containing protein 2 OS=Mus musculus OX=10090 GN=Wscd2 PE=2 SV=1 && -	-
PBS vs Control	novel.282	-	-2.46225	0.00107090177446413	-	-
PBS vs Control	MGP_BALBcJ_G0034992	Pygo1	-2.09422	0.00108251778379221	sp|Q9D0P5|PYGO1_MOUSE Pygopus homolog 1 OS=Mus musculus OX=10090 GN=Pygo1 PE=1 SV=1 && -	-
PBS vs Control	MGP_BALBcJ_G0034292	Mmp3	3.29132369834137	0.00109170223624817	sp|P28862|MMP3_MOUSE Stromelysin-1 OS=Mus musculus OX=10090 GN=Mmp3 PE=2 SV=2 && PF00045:Hemopexin|PF00413:Matrixin|PF01471:Putative peptidoglycan binding domain	-
PBS vs Control	MGP_BALBcJ_G0026325	Ltk	-1.09713	0.00109259296637681	sp|P08923|LTK_MOUSE Leukocyte tyrosine kinase receptor OS=Mus musculus OX=10090 GN=Ltk PE=1 SV=3 && PF12810:Glycine rich protein|PF07714:Protein tyrosine kinase	-
PBS vs Control	MGP_BALBcJ_G0032325	Trpm1	-2.74336	0.00109422768932033	sp|Q2TV84|TRPM1_MOUSE Transient receptor potential cation channel subfamily M member 1 OS=Mus musculus OX=10090 GN=Trpm1 PE=1 SV=2 && PF00520:Ion transport protein|PF16519:Tetramerisation domain of TRPM|PF18139:SLOG in TRPM	-
PBS vs Control	MGP_BALBcJ_G0030163	Ccl24	-1.70886	0.00110327814052058	sp|Q9JKC0|CCL24_MOUSE C-C motif chemokine 24 OS=Mus musculus OX=10090 GN=Ccl24 PE=2 SV=1 && PF00048:Small cytokines (intecrine/chemokine), interleukin-8 like	-
PBS vs Control	MGP_BALBcJ_G0018096	MGP_BALBcJ_G0018096	-1.07338	0.0011163468868289	sp|Q9WVB4|SLIT3_MOUSE Slit homolog 3 protein OS=Mus musculus OX=10090 GN=Slit3 PE=2 SV=2 && PF00008:EGF-like domain|PF02210:Laminin G domain|PF01462:Leucine rich repeat N-terminal domain|PF13855:Leucine rich repeat	-
PBS vs Control	MGP_BALBcJ_G0027757	Aknad1	-2.86866	0.00114722065281372	sp|Q8WP21|AKND1_MACFA Protein AKNAD1 OS=Macaca fascicularis OX=9541 GN=AKNAD1 PE=2 SV=1 && PF12443:AT-hook-containing transcription factor	-
PBS vs Control	MGP_BALBcJ_G0003297	MGP_BALBcJ_G0003297	-2.772	0.00114722065281372	-	-
PBS vs Control	novel.1596	-	-2.13883	0.00114722065281372	sp|P62276|RS29_BOVIN Small ribosomal subunit protein uS14 OS=Bos taurus OX=9913 GN=RPS29 PE=3 SV=2 && -	-
PBS vs Control	MGP_BALBcJ_G0000101	Igkv14-126	1.01581908863284	0.00114943447287849	sp|P01638|KV5A6_MOUSE Ig kappa chain V-V region L6 (Fragment) OS=Mus musculus OX=10090 PE=4 SV=1 && PF07686:Immunoglobulin V-set domain	-
PBS vs Control	MGP_BALBcJ_G0000093	Iglv2	1.08059658951462	0.00115522853297484	sp|P01728|LV2A_MOUSE Ig lambda-2 chain V region OS=Mus musculus OX=10090 PE=3 SV=1 && PF07686:Immunoglobulin V-set domain	-
PBS vs Control	MGP_BALBcJ_G0031223	Clec4e	3.17769729246196	0.00115989271960585	sp|Q9R0Q8|CLC4E_MOUSE C-type lectin domain family 4 member E OS=Mus musculus OX=10090 GN=Clec4e PE=1 SV=1 && PF00059:Lectin C-type domain	-
PBS vs Control	novel.1522	-	-2.77234	0.00116355898151146	-	-
PBS vs Control	MGP_BALBcJ_G0020200	Amph	-2.45407	0.00116366617630821	sp|Q7TQF7|AMPH_MOUSE Amphiphysin OS=Mus musculus OX=10090 GN=Amph PE=1 SV=1 && PF14604:Variant SH3 domain|PF03114:BAR domain	-
PBS vs Control	MGP_BALBcJ_G0018720	Slc46a1	-1.83234	0.00117832130184102	sp|Q6PEM8|PCFT_MOUSE Proton-coupled folate transporter OS=Mus musculus OX=10090 GN=Slc46a1 PE=1 SV=1 && PF07690:Major Facilitator Superfamily	-
PBS vs Control	MGP_BALBcJ_G0036052	Zmat1	-1.01217	0.00118628850326566	sp|Q3V0C1|ZMAT1_MOUSE Zinc finger matrin-type protein 1 OS=Mus musculus OX=10090 GN=Zmat1 PE=1 SV=2 && -	-
PBS vs Control	novel.531	-	-1.42199	0.00121067106196254	sp|Q58D00|FBXW2_BOVIN F-box/WD repeat-containing protein 2 OS=Bos taurus OX=9913 GN=FBXW2 PE=2 SV=1 && -	-
PBS vs Control	MGP_BALBcJ_G0022757	Ildr1	1.29677399311113	0.00122039621763243	sp|Q8CBR1|ILDR1_MOUSE Immunoglobulin-like domain-containing receptor 1 OS=Mus musculus OX=10090 GN=Ildr1 PE=1 SV=2 && PF05624:Lipolysis stimulated receptor (LSR)	-
PBS vs Control	MGP_BALBcJ_G0020487	Ecm2	-1.91685	0.00122311995480046	sp|Q5FW85|ECM2_MOUSE Extracellular matrix protein 2 OS=Mus musculus OX=10090 GN=Ecm2 PE=1 SV=1 && PF13855:Leucine rich repeat|PF00093:von Willebrand factor type C domain	-
PBS vs Control	novel.309	-	5.91477534654097	0.00122579963364986	-	-
PBS vs Control	MGP_BALBcJ_G0016861	Esrrg	-2.40889	0.0012270035683161	sp|P62508|ERR3_HUMAN Estrogen-related receptor gamma OS=Homo sapiens OX=9606 GN=ESRRG PE=1 SV=1 && PF00104:Ligand-binding domain of nuclear hormone receptor|PF00105:Zinc finger, C4 type (two domains)	ESR-like
PBS vs Control	novel.488	-	-1.91195	0.00123671297644932	-	-
PBS vs Control	MGP_BALBcJ_G0025496	Gbgt1	-1.29064	0.00124815832387242	sp|Q8VI38|GBGT1_MOUSE Globoside alpha-1,3-N-acetylgalactosaminyltransferase 1 OS=Mus musculus OX=10090 GN=Gbgt1 PE=1 SV=2 && PF03414:Glycosyltransferase family 6	-
PBS vs Control	MGP_BALBcJ_G0033130	Stk32c	-1.30229	0.00125774378657157	sp|Q8QZV4|ST32C_MOUSE Serine/threonine-protein kinase 32C OS=Mus musculus OX=10090 GN=Stk32c PE=1 SV=1 && PF00069:Protein kinase domain	-
PBS vs Control	MGP_BALBcJ_G0023598	Atp6v1g2	-1.10923	0.00126732810348568	sp|Q9WTT4|VATG2_MOUSE V-type proton ATPase subunit G 2 OS=Mus musculus OX=10090 GN=Atp6v1g2 PE=1 SV=1 && -	-
PBS vs Control	MGP_BALBcJ_G0021387	Phf11a	1.84935555363384	0.00126758268194199	sp|Q8BVM9|PH11A_MOUSE PHD finger protein 11A OS=Mus musculus OX=10090 GN=Phf11a PE=2 SV=1 && PF13771:PHD-like zinc-binding domain	-
PBS vs Control	MGP_BALBcJ_G0017270	A930033H14Rik	-1.49641	0.00127897613508037	-	-
PBS vs Control	MGP_BALBcJ_G0001035	MGP_BALBcJ_G0001035	3.8655244964807	0.00130193214956095	-	-
PBS vs Control	MGP_BALBcJ_G0035886	Arhgef9	-1.63237	0.00131472713813642	sp|Q9QX73|ARHG9_RAT Rho guanine nucleotide exchange factor 9 OS=Rattus norvegicus OX=10116 GN=Arhgef9 PE=1 SV=1 && PF00621:RhoGEF domain|PF00018:SH3 domain|PF00169:PH domain	-
PBS vs Control	MGP_BALBcJ_G0020506	Diras2	-1.62221	0.00135173149463836	sp|Q5PR73|DIRA2_MOUSE GTP-binding protein Di-Ras2 OS=Mus musculus OX=10090 GN=Diras2 PE=1 SV=1 && PF00071:Ras family	-
PBS vs Control	MGP_BALBcJ_G0032480	Fzd4	1.46562	0.00136582185169302	sp|Q61088|FZD4_MOUSE Frizzled-4 OS=Mus musculus OX=10090 GN=Fzd4 PE=1 SV=1 && PF01392:Fz domain|PF01534:Frizzled/Smoothened family membrane region	-
PBS vs Control	MGP_BALBcJ_G0023143	Prdm9	-1.0761	0.00137822092065057	sp|Q96EQ9|PRDM9_MOUSE Histone-lysine N-methyltransferase PRDM9 OS=Mus musculus OX=10090 GN=Prdm9 PE=1 SV=2 && PF09514:SSXRD motif|PF01352:KRAB box|PF00096:Zinc finger, C2H2 type	zf-C2H2
PBS vs Control	novel.722	-	-5.76485	0.00137889355230699	-	-
PBS vs Control	MGP_BALBcJ_G0016657	Rxrg	-4.08557	0.00138881272408228	sp|P28705|RXRG_MOUSE Retinoic acid receptor RXR-gamma OS=Mus musculus OX=10090 GN=Rxrg PE=2 SV=2 && PF00105:Zinc finger, C4 type (two domains)|PF11825:Nuclear/hormone receptor activator site AF-1|PF00104:Ligand-binding domain of nuclear hormone receptor	RXR-like
PBS vs Control	MGP_BALBcJ_G0022747	Stfa2	2.74399817919478	0.00138986248037493	sp|P35174|CYT2_MOUSE Stefin-2 OS=Mus musculus OX=10090 GN=Stfa2 PE=3 SV=2 && PF00031:Cystatin domain	-
PBS vs Control	MGP_BALBcJ_G0021912	Ly6a	2.43355350059518	0.00139239291504721	sp|P05533|LY6A_MOUSE Lymphocyte antigen 6A-2/6E-1 OS=Mus musculus OX=10090 GN=Ly6a PE=1 SV=1 && PF00021:u-PAR/Ly-6 domain	-
PBS vs Control	MGP_BALBcJ_G0019244	Tcam1	1.76566040921677	0.00140373730397456	sp|Q9UMF0|ICAM5_HUMAN Intercellular adhesion molecule 5 OS=Homo sapiens OX=9606 GN=ICAM5 PE=1 SV=3 && PF03921:Intercellular adhesion molecule (ICAM), N-terminal domain	-
PBS vs Control	MGP_BALBcJ_G0032367	Agbl1	-3.08271	0.00141145285162726	sp|Q09M05|CBPC4_MOUSE Cytosolic carboxypeptidase 4 OS=Mus musculus OX=10090 GN=Agbl1 PE=1 SV=3 && PF18027:Cytosolic carboxypeptidase N-terminal domain|PF00246:Zinc carboxypeptidase	-
PBS vs Control	MGP_BALBcJ_G0019274	9930022D16Rik	5.81861869873203	0.00141231688025248	-	-
PBS vs Control	MGP_BALBcJ_G0035632	Tmem255a	-1.88031	0.00141964744580726	sp|Q8BHW5|T255A_MOUSE Transmembrane protein 255A OS=Mus musculus OX=10090 GN=Tmem255a PE=1 SV=1 && PF14967:FAM70 protein	-
PBS vs Control	MGP_BALBcJ_G0024852	Ms4a6d	2.67877249221015	0.00142560278790373	sp|Q99N07|M4A6D_MOUSE Membrane-spanning 4-domains subfamily A member 6D OS=Mus musculus OX=10090 GN=Ms4a6d PE=1 SV=1 && PF04103:CD20-like family	-
PBS vs Control	novel.929	-	-1.40353	0.00143507971681072	-	-
PBS vs Control	MGP_BALBcJ_G0028453	Inadl	1.00884754278875	0.00145719031287428	sp|Q63ZW7|INADL_MOUSE InaD-like protein OS=Mus musculus OX=10090 GN=Patj PE=1 SV=2 && PF00595:PDZ domain|PF09045:L27_2	-
PBS vs Control	novel.480	-	1.17042902564622	0.00146444374089	sp|P21414|POL_GALV Gag-Pol polyprotein OS=Gibbon ape leukemia virus OX=11840 GN=pol PE=3 SV=2 && PF02093:Gag P30 core shell protein	-
PBS vs Control	MGP_BALBcJ_G0019522	Klhl29	-1.07233	0.00146742589253071	sp|Q80T74|KLH29_MOUSE Kelch-like protein 29 OS=Mus musculus OX=10090 GN=Klhl29 PE=2 SV=3 && PF00651:BTB/POZ domain|PF01344:Kelch motif|PF07707:BTB And C-terminal Kelch	ZBTB
PBS vs Control	MGP_BALBcJ_G0024654	Rin1	1.44531817807086	0.00147012660243862	sp|Q921Q7|RIN1_MOUSE Ras and Rab interactor 1 OS=Mus musculus OX=10090 GN=Rin1 PE=1 SV=1 && PF02204:Vacuolar sorting protein 9 (VPS9) domain	-
PBS vs Control	MGP_BALBcJ_G0031703	Pnmal2	-1.22983	0.00148884018884411	sp|Q9ULN7|PNM8B_HUMAN Paraneoplastic antigen-like protein 8B OS=Homo sapiens OX=9606 GN=PNMA8B PE=2 SV=4 && -	-
PBS vs Control	novel.1050	-	-1.43437	0.00150249470261075	sp|Q2YFS1|PILB2_MOUSE Paired immunoglobulin-like type 2 receptor beta-2 OS=Mus musculus OX=10090 GN=Pilrb2 PE=2 SV=1 && -	-
PBS vs Control	MGP_BALBcJ_G0020324	Cmah	-1.1564	0.0015079676291862	sp|Q61419|CMAH_MOUSE Cytidine monophosphate-N-acetylneuraminic acid hydroxylase OS=Mus musculus OX=10090 GN=Cmah PE=1 SV=1 && -	-
PBS vs Control	MGP_BALBcJ_G0032089	Plekhf1	1.04171654550791	0.00151356622430684	sp|Q3TB82|PKHF1_MOUSE Pleckstrin homology domain-containing family F member 1 OS=Mus musculus OX=10090 GN=Plekhf1 PE=2 SV=1 && PF01363:FYVE zinc finger|PF00169:PH domain	-
PBS vs Control	MGP_BALBcJ_G0019132	Wnk4	-1.26306	0.00153025822093356	sp|Q80UE6|WNK4_MOUSE Serine/threonine-protein kinase WNK4 OS=Mus musculus OX=10090 GN=Wnk4 PE=1 SV=1 && PF00069:Protein kinase domain|PF12202:Oxidative-stress-responsive kinase 1 C-terminal domain	-
PBS vs Control	novel.55	-	-1.1521	0.00153025822093356	-	-
PBS vs Control	MGP_BALBcJ_G0022787	B4galt4	-1.08164	0.00153915969019615	sp|Q9JJ04|B4GT4_MOUSE Beta-1,4-galactosyltransferase 4 OS=Mus musculus OX=10090 GN=B4galt4 PE=2 SV=1 && PF13733:N-terminal region of glycosyl transferase group 7|PF02709:N-terminal domain of galactosyltransferase	-
PBS vs Control	MGP_BALBcJ_G0025843	Ccdc141	-1.65745	0.00155524693632228	sp|Q6ZP82|CC141_HUMAN Coiled-coil domain-containing protein 141 OS=Homo sapiens OX=9606 GN=CCDC141 PE=1 SV=2 && PF07679:Immunoglobulin I-set domain	-
PBS vs Control	MGP_BALBcJ_G0021493	Egr3	-1.18421	0.00157337892453109	sp|P43300|EGR3_MOUSE Early growth response protein 3 OS=Mus musculus OX=10090 GN=Egr3 PE=2 SV=2 && PF11928:Early growth response N-terminal domain	zf-C2H2
PBS vs Control	MGP_BALBcJ_G0015744	Xkr4	-5.80857	0.00158461296479905	sp|Q5GH67|XKR4_MOUSE XK-related protein 4 OS=Mus musculus OX=10090 GN=Xkr4 PE=1 SV=1 && -	-
PBS vs Control	MGP_BALBcJ_G0036144	Fam120c	-1.16414	0.00159945474759744	sp|Q8C3F2|F120C_MOUSE Constitutive coactivator of PPAR-gamma-like protein 2 OS=Mus musculus OX=10090 GN=Fam120c PE=1 SV=3 && -	-
PBS vs Control	MGP_BALBcJ_G0025303	Echdc3	-1.74176	0.00166456770225544	sp|Q9D7J9|ECHD3_MOUSE Enoyl-CoA hydratase domain-containing protein 3, mitochondrial OS=Mus musculus OX=10090 GN=Echdc3 PE=1 SV=1 && -	-
PBS vs Control	MGP_BALBcJ_G0032866	Spon1	1.21075766911904	0.00166460051449885	sp|Q8VCC9|SPON1_MOUSE Spondin-1 OS=Mus musculus OX=10090 GN=Spon1 PE=1 SV=1 && PF02014:Reeler domain|PF06468:Spondin_N|PF00090:Thrombospondin type 1 domain	-
PBS vs Control	MGP_BALBcJ_G0029463	Sorcs2	-1.39404	0.0016751418665018	sp|Q9EPR5|SORC2_MOUSE VPS10 domain-containing receptor SorCS2 OS=Mus musculus OX=10090 GN=Sorcs2 PE=1 SV=2 && PF15901:Sortilin, neurotensin receptor 3, C-terminal|PF15902:Sortilin, neurotensin receptor 3,|PF00801:PKD domain	-
PBS vs Control	MGP_BALBcJ_G0028673	Svbp	1.02361183669825	0.00169232308561715	sp|Q99LQ4|SVBP_MOUSE Small vasohibin-binding protein OS=Mus musculus OX=10090 GN=Svbp PE=1 SV=1 && PF15674:Coiled-coil domain-containing protein 23	-
PBS vs Control	MGP_BALBcJ_G0029701	Rassf6	-1.63566	0.00177640964662317	-	-
PBS vs Control	MGP_BALBcJ_G0002853	Gm16268	-4.61941	0.00177815423319788	sp|Q8R4U0|STAB2_MOUSE Stabilin-2 OS=Mus musculus OX=10090 GN=Stab2 PE=1 SV=1 && -	-
PBS vs Control	MGP_BALBcJ_G0005554	Snhg18	-1.13329	0.00179224005538209	-	-
PBS vs Control	MGP_BALBcJ_G0027025	Stmn2	-2.18605	0.00179360928899395	sp|Q93045|STMN2_HUMAN Stathmin-2 OS=Homo sapiens OX=9606 GN=STMN2 PE=1 SV=3 && PF00836:Stathmin family	-
PBS vs Control	novel.448	-	-3.5062	0.00180596104782261	-	-
PBS vs Control	MGP_BALBcJ_G0030413	Ppp1r9a	-1.2097	0.00181437025773321	sp|O35867|NEB1_RAT Neurabin-1 OS=Rattus norvegicus OX=10116 GN=Ppp1r9a PE=1 SV=1 && -	-
PBS vs Control	MGP_BALBcJ_G0016633	Gpr161	1.42461073128804	0.00186387729462172	sp|B2RPY5|GP161_MOUSE G-protein coupled receptor 161 OS=Mus musculus OX=10090 GN=Gpr161 PE=1 SV=1 && PF00001:7 transmembrane receptor (rhodopsin family)	-
PBS vs Control	MGP_BALBcJ_G0035558	Slc9a7	-1.2816	0.00186460641791822	sp|Q8BLV3|SL9A7_MOUSE Sodium/hydrogen exchanger 7 OS=Mus musculus OX=10090 GN=Slc9a7 PE=1 SV=1 && PF00999:Sodium/hydrogen exchanger family	-
PBS vs Control	MGP_BALBcJ_G0027655	Tspan2	-1.04329	0.00186510726790789	sp|Q922J6|TSN2_MOUSE Tetraspanin-2 OS=Mus musculus OX=10090 GN=Tspan2 PE=1 SV=1 && -	-
PBS vs Control	novel.107	-	1.86780045886675	0.0018801459667641	sp|Q3V3Q4|IFI8_MOUSE Interferon-activable protein 208 OS=Mus musculus OX=10090 GN=Ifi208 PE=2 SV=1 && -	-
PBS vs Control	MGP_BALBcJ_G0027135	Trpc3	1.11195603762029	0.00191165075493942	sp|Q9QZC1|TRPC3_MOUSE Short transient receptor potential channel 3 OS=Mus musculus OX=10090 GN=Trpc3 PE=2 SV=1 && PF08344:Transient receptor ion channel II|PF00520:Ion transport protein|PF12796:Ankyrin repeats (3 copies)	-
PBS vs Control	MGP_BALBcJ_G0017543	Gm8394	1.02219943869492	0.00191603690466569	sp|Q5E987|PSA5_BOVIN Proteasome subunit alpha type-5 OS=Bos taurus OX=9913 GN=PSMA5 PE=1 SV=1 && PF10584:Proteasome subunit A N-terminal signature|PF00227:Proteasome subunit	-
PBS vs Control	MGP_BALBcJ_G0002462	Trbj1-3	-1.90918	0.0019271731738628	-	-
PBS vs Control	MGP_BALBcJ_G0027022	Pkia	-1.06291	0.00193849893870581	sp|P63248|IPKA_MOUSE cAMP-dependent protein kinase inhibitor alpha OS=Mus musculus OX=10090 GN=Pkia PE=1 SV=2 && PF02827:cAMP-dependent protein kinase inhibitor	-
PBS vs Control	MGP_BALBcJ_G0026774	Ppp1r16b	1.01710398530057	0.00194726466603403	sp|Q8VHQ3|PP16B_MOUSE Protein phosphatase 1 regulatory inhibitor subunit 16B OS=Mus musculus OX=10090 GN=Ppp1r16b PE=1 SV=1 && -	-
PBS vs Control	MGP_BALBcJ_G0020750	Vcan	3.21968325641013	0.00195036095401885	sp|Q62059|CSPG2_MOUSE Versican core protein OS=Mus musculus OX=10090 GN=Vcan PE=1 SV=2 && PF07686:Immunoglobulin V-set domain|PF00059:Lectin C-type domain|PF00008:EGF-like domain|PF00193:Extracellular link domain|PF00084:Sushi repeat (SCR repeat)	-
PBS vs Control	MGP_BALBcJ_G0026562	Dzank1	-3.5026	0.00195633119372922	sp|Q8C008|DZAN1_MOUSE Double zinc ribbon and ankyrin repeat-containing protein 1 OS=Mus musculus OX=10090 GN=Dzank1 PE=1 SV=2 && PF13287:Fn3 associated|PF12773:Double zinc ribbon	-
PBS vs Control	MGP_BALBcJ_G0024966	Apba1	-1.21305	0.00197018629094359	sp|B2RUJ5|APBA1_MOUSE Amyloid-beta A4 precursor protein-binding family A member 1 OS=Mus musculus OX=10090 GN=Apba1 PE=1 SV=2 && PF00640:Phosphotyrosine interaction domain (PTB/PID)|PF00595:PDZ domain	-
PBS vs Control	MGP_BALBcJ_G0030428	Col28a1	-1.18667	0.00197632074058105	sp|Q2UY11|COSA1_MOUSE Collagen alpha-1(XXVIII) chain OS=Mus musculus OX=10090 GN=Col28a1 PE=2 SV=1 && PF00092:von Willebrand factor type A domain|PF00014:Kunitz/Bovine pancreatic trypsin inhibitor domain|PF01391:Collagen triple helix repeat (20 copies)	-
PBS vs Control	MGP_BALBcJ_G0024950	Aldh1a7	-1.80728	0.00199910275090778	sp|O35945|AL1A7_MOUSE Aldehyde dehydrogenase, cytosolic 1 OS=Mus musculus OX=10090 GN=Aldh1a7 PE=1 SV=1 && PF00171:Aldehyde dehydrogenase family	-
PBS vs Control	novel.1154	-	-1.87464	0.00200007788335883	-	-
PBS vs Control	MGP_BALBcJ_G0033265	Mrgpre	-1.03395	0.00200100726743771	sp|Q91ZB7|MRGRE_MOUSE Mas-related G-protein coupled receptor member E OS=Mus musculus OX=10090 GN=Mrgpre PE=2 SV=1 && -	-
PBS vs Control	MGP_BALBcJ_G0019282	Abca8b	-2.04067	0.00200207935244516	sp|Q8K440|ABC8B_MOUSE ABC-type organic anion transporter ABCA8B OS=Mus musculus OX=10090 GN=Abca8b PE=1 SV=2 && PF12698:ABC-2 family transporter protein|PF00005:ABC transporter	-
PBS vs Control	MGP_BALBcJ_G0021391	Shisa2	-1.22101	0.00200229090121073	sp|Q8QZV2|SHSA2_MOUSE Protein shisa-2 homolog OS=Mus musculus OX=10090 GN=Shisa2 PE=2 SV=1 && PF13908:Wnt and FGF inhibitory regulator	-
PBS vs Control	MGP_BALBcJ_G0022333	Grasp	1.0920455959695	0.00201873475140467	sp|Q9JJA9|GRASP_MOUSE General receptor for phosphoinositides 1-associated scaffold protein OS=Mus musculus OX=10090 GN=Tamalin PE=1 SV=2 && PF00595:PDZ domain	-
PBS vs Control	MGP_BALBcJ_G0005127	A430046D13Rik	-1.46202	0.00208929433272867	-	-
PBS vs Control	MGP_BALBcJ_G0030975	Efcc1	-1.62265	0.00208981820675833	sp|Q9JJF6|EFCC1_MOUSE EF-hand and coiled-coil domain-containing protein 1 OS=Mus musculus OX=10090 GN=Efcc1 PE=2 SV=2 && PF15799:Coiled-coil domain-containing protein 48	-
[truncated: 698 more rows]

## Sheet: PG-1 vs PBS
Additional file 1. Differentially Expressed Genes (DEGs)
Group	gene_id	gene_name	log2FoldChange	padj	gene_description	Family
[truncated: 1,939 more rows]

## Sheet: TET vs PBS
Additional file 1. Differentially Expressed Genes (DEGs)
[truncated: 991 more rows]
