# Supplementary material for: Protegrin-1 Combats Multidrug-Resistant Porcine ExPEC: Potent Bactericidal Activity and Multimodal Immunometabolic Regulation In Vitro and in a Murine Model
Source: Vet Sci. 2025 Oct 23;12(11):1030. doi: 10.3390/vetsci12111030 (PMC12656810; doi:10.3390/vetsci12111030)
Supplement: Supplementary file 1 [file vetsci-12-01030-s001.zip › Table S3. The top ten up- and down-regulated DEGs.xls]

## Sheet: Sheet1
Additional file 2. Top ten up/down-regulated differentially expressed genes (DEGs) in each comparison.
Group	DEG	Gene description	Up/down	Log2(FC)	Adjusted P-value
PBS vs Control	Cxcl9	C-X-C motif chemokine 9	Up	5.8149	1.73E-239
	Cxcl11	C-X-C motif chemokine 11	Up	7.1861	5.69E-109
	Ubd	Ubiquitin D	Up	5.6841	5.47E-101
	Tnfrsf9	Tumor necrosis factor receptor superfamily member 9	Up	4.0685	2.11E-100
	Vdr	Vitamin D3 receptor	Up	4.5676	3.80E-96
	Mt2	Metallothionein 2	Up	4.9695	3.63E-79
	Socs1	Suppressor of cytokine signaling 1	Up	3.8804	2.16E-76
	Lox	Protein-lysine 6-oxidase	Up	6.0781	1.75E-75
	Ramp3	Receptor activity-modifying protein 3	Up	5.4170	4.90E-70
	Inhbb	Inhibin beta B chain	Up	4.2386	5.49E-69
	Slc40a1	Solute carrier family 40 member 1	down	-4.66272	3.95E-125
	Mrc1	Macrophage mannose receptor 1	down	-4.69105	3.047E-122
	Cd163	Scavenger receptor cysteine-rich type 1 protein M130	down	-4.81898	1.84E-87
	Ccr3	Probable C-C chemokine receptor type 3	down	-6.38903	6.55E-79
	Fcer2a	Low affinity immunoglobulin epsilon Fc receptor	down	-4.06329	8.26E-79
	Limch1	LIM and calponin homology domains-containing protein	down	-3.97542	3.28E-70
	Plekha6	Pleckstrin homology domain-containing family A member 6	down	-3.76222	2.31E-66
	Svep1	Sushi, von Willebrand factor type A, EGF and pentraxin domain-containing protein 1	down	-3.86945	6.08E-65
	Kazald1	Kazal-type serine protease inhibitor domain-containing protein 1	down	-6.22557	1.20E-64
	Gas6	Growth arrest-specific protein 6	down	-3.09895	9.25E-64
PG-1 vs PBS	Tlx1	T-cell leukemia homeobox protein 1	Up	3.38097	1.94847e-43
	Svep1	Sushi, von Willebrand factor type A, EGF and pentraxin domain-containing protein 1	Up	3.57939	1.12515e-42
	Limch1	LIM and calponin homology domains-containing protein 1	Up	3.36288	1.07816e-41
	Kazald1	Kazal-type serine protease inhibitor domain-containing protein 1	Up	5.51256	2.83763e-39
	Treml4	Trem-like transcript 4 protein	Up	2.84069	2.489e-37
	Gfra2	GDNF family receptor alpha-2	Up	3.0276	1.65717e-35
	Cd5l	CD5 antigen-like	Up	3.73223	9.99954e-34
	Adgre4	Adhesion G protein-coupled receptor E4	Up	2.86652	7.94075e-32
	Tgfbi	Transforming growth factor-beta-induced protein ig-h3	Up	2.70119	2.5561e-31
	Gdf10	Growth/differentiation factor 10	Up	5.5907	2.34965e-28
	Il6	sp|P08505|IL6_MOUSE Interleukin-6 OS=Mus musculus OX=10090 GN=Il6 PE=1 SV=1 && PF00489:Interleukin-6/G-CSF/MGF family	down	-5.65152	4.07658e-74
	Tnfrsf9	sp|P20334|TNR9_MOUSE Tumor necrosis factor receptor superfamily member 9 OS=Mus musculus OX=10090 GN=Tnfrsf9 PE=1 SV=1 && -	down	-3.43465	4.15426e-68
	Ramp3	sp|Q9WUP1|RAMP3_MOUSE Receptor activity-modifying protein 3 OS=Mus musculus OX=10090 GN=Ramp3 PE=2 SV=1 && PF04901:Receptor activity modifying family	down	-5.3548	1.78614e-62
	Ubd	sp|P63072|UBD_MOUSE Ubiquitin D OS=Mus musculus OX=10090 GN=Ubd PE=1 SV=1 && PF00240:Ubiquitin family	down	-4.97948	1.17143e-61
	Procr	sp|Q64695|EPCR_MOUSE Endothelial protein C receptor OS=Mus musculus OX=10090 GN=Procr PE=1 SV=3 && PF16497:MHC-I family domain	down	-3.41273	2.2439e-53
	Cxcl9	sp|P18340|CXCL9_MOUSE C-X-C motif chemokine 9 OS=Mus musculus OX=10090 GN=Cxcl9 PE=2 SV=2 && -	down	-3.45722	6.7841e-50
	Ifng	sp|P01580|IFNG_MOUSE Interferon gamma OS=Mus musculus OX=10090 GN=Ifng PE=1 SV=1 && PF00714:Interferon gamma	down	-4.2829	1.34533e-49
	Ccl11	sp|P48298|CCL11_MOUSE Eotaxin OS=Mus musculus OX=10090 GN=Ccl11 PE=2 SV=1 && -	down	-4.30447	1.59776e-48
	Hilpda	sp|Q9JLS0|HLPDA_MOUSE Hypoxia-inducible lipid droplet-associated protein OS=Mus musculus OX=10090 GN=Hilpda PE=1 SV=1 && -	down	-3.54649	2.46162e-43
	Vdr	sp|P48281|VDR_MOUSE Vitamin D3 receptor OS=Mus musculus OX=10090 GN=Vdr PE=1 SV=2 && -	down	-3.44264	2.10811e-42
TET vs PBS	Fcer2a	sp|P20693|FCER2_MOUSE Low affinity immunoglobulin epsilon Fc receptor OS=Mus musculus OX=10090 GN=Fcer2 PE=1 SV=1 && PF00059:Lectin C-type domain	Up	2.4078	1.54E-37
	Atp1a2	sp|Q6PIE5|AT1A2_MOUSE Sodium/potassium-transporting ATPase subunit alpha-2 OS=Mus musculus OX=10090 GN=Atp1a2 PE=1 SV=1 && -	Up	3.9612	2.72E-28
	Tgfbi	sp|P82198|BGH3_MOUSE Transforming growth factor-beta-induced protein ig-h3 OS=Mus musculus OX=10090 GN=Tgfbi PE=1 SV=1 && PF02469:Fasciclin domain	Up	1.7460	2.72E-25
	Gfra2	sp|O08842|GFRA2_MOUSE GDNF family receptor alpha-2 OS=Mus musculus OX=10090 GN=Gfra2 PE=1 SV=2 && PF02351:GDNF/GAS1 domain	Up	2.2933	1.90E-24
	Svep1	sp|A2AVA0|SVEP1_MOUSE Sushi, von Willebrand factor type A, EGF and pentraxin domain-containing protein 1 OS=Mus musculus OX=10090 GN=Svep1 PE=1 SV=1 && PF07645:Calcium-binding EGF domain|PF07699:Putative ephrin-receptor like|PF02494:HYR domain|PF00354:Pentaxin family|PF00092:von Willebrand factor type A domain|PF00084:Sushi repeat (SCR repeat)|PF00008:EGF-like domain	Up	2.5334	2.32E-24
	Lrat	sp|Q9JI60|LRAT_MOUSE Lecithin retinol acyltransferase OS=Mus musculus OX=10090 GN=Lrat PE=1 SV=1 && PF04970:Lecithin retinol acyltransferase	Up	2.7420	2.06E-23
	Treml4	sp|Q3LRV9|TRML4_MOUSE Trem-like transcript 4 protein OS=Mus musculus OX=10090 GN=Treml4 PE=1 SV=1 && PF07686:Immunoglobulin V-set domain	Up	1.8867	1.72E-21
	Limch1	sp|Q3UH68|LIMC1_MOUSE LIM and calponin homology domains-containing protein 1 OS=Mus musculus OX=10090 GN=Limch1 PE=1 SV=2 && PF00307:Calponin homology (CH) domain|PF00412:LIM domain|PF15949:Domain of unknown function (DUF4757)	Up	2.4691	4.17E-19
	Scn7a	sp|Q01118|SCN7A_HUMAN Sodium channel protein type 7 subunit alpha OS=Homo sapiens OX=9606 GN=SCN7A PE=1 SV=2 && PF00520:Ion transport protein|PF06512:Sodium ion transport-associated	Up	3.0773	5.40E-19
	Slco2b1	sp|Q8BXB6|SO2B1_MOUSE Solute carrier organic anion transporter family member 2B1 OS=Mus musculus OX=10090 GN=Slco2b1 PE=1 SV=1 && PF03137:Organic Anion Transporter Polypeptide (OATP) family	Up	1.6437	9.55E-19
	Ramp3	sp|Q9WUP1|RAMP3_MOUSE Receptor activity-modifying protein 3 OS=Mus musculus OX=10090 GN=Ramp3 PE=2 SV=1 && PF04901:Receptor activity modifying family	down	-4.20741	3.20E-53
	Nos2	sp|P29477|NOS2_MOUSE Nitric oxide synthase, inducible OS=Mus musculus OX=10090 GN=Nos2 PE=1 SV=1 && PF00258:Flavodoxin|PF02898:Nitric oxide synthase, oxygenase domain|PF00667:FAD binding domain|PF00175:Oxidoreductase NAD-binding domain	down	-3.97466	7.28E-42
	Hilpda	sp|Q9JLS0|HLPDA_MOUSE Hypoxia-inducible lipid droplet-associated protein OS=Mus musculus OX=10090 GN=Hilpda PE=1 SV=1 && -	down	-2.68087	3.70E-38
	Tnfrsf9	sp|P20334|TNR9_MOUSE Tumor necrosis factor receptor superfamily member 9 OS=Mus musculus OX=10090 GN=Tnfrsf9 PE=1 SV=1 && -	down	-2.12422	2.18E-33
	Slc16a3	sp|P57787|MOT4_MOUSE Monocarboxylate transporter 4 OS=Mus musculus OX=10090 GN=Slc16a3 PE=1 SV=1 && PF07690:Major Facilitator Superfamily	down	-2.41232	6.56E-33
	Rasd1	sp|O35626|RASD1_MOUSE Dexamethasone-induced Ras-related protein 1 OS=Mus musculus OX=10090 GN=Rasd1 PE=1 SV=1 && PF00071:Ras family	down	-2.5376	2.80E-32
	Csf3	sp|P09920|CSF3_MOUSE Granulocyte colony-stimulating factor OS=Mus musculus OX=10090 GN=Csf3 PE=1 SV=1 && PF16647:Granulocyte colony-stimulating factor	down	-3.03585	1.56E-28
	Tnc	sp|Q80YX1|TENA_MOUSE Tenascin OS=Mus musculus OX=10090 GN=Tnc PE=1 SV=1 && PF00041:Fibronectin type III domain|PF00147:Fibrinogen beta and gamma chains, C-terminal globular domain|PF18720:Tenascin EGF domain	down	-3.36392	1.88E-27
	Il27	sp|Q8K3I6|IL27A_MOUSE Interleukin-27 subunit alpha OS=Mus musculus OX=10090 GN=Il27 PE=1 SV=1 && -	down	-3.20683	1.12E-26
	Plat	sp|P11214|TPA_MOUSE Tissue-type plasminogen activator OS=Mus musculus OX=10090 GN=Plat PE=1 SV=3 && PF00039:Fibronectin type I domain|PF00008:EGF-like domain|PF00051:Kringle domain|PF00089:Trypsin	down	-2.71859	2.27E-26
