# Supplementary material for: Protegrin-1 Combats Multidrug-Resistant Porcine ExPEC: Potent Bactericidal Activity and Multimodal Immunometabolic Regulation In Vitro and in a Murine Model
Source: Vet Sci. 2025 Oct 23;12(11):1030. doi: 10.3390/vetsci12111030 (PMC12656810; doi:10.3390/vetsci12111030)
Supplement: Supplementary file 1 [file vetsci-12-01030-s001.zip › Table S4 GO Enrichment.xls]

## Sheet: PBS vs Control
Table S2. GO Enrichment			Additional file 3. GO Enrichment
Group	Category	GO ID	Description	GeneRatio	BgRatio	pvalue	padj	geneID	geneName	Count	Up	Up_Gene_id	Down	Down_Gene_id
PBS vs Control	Cellular component	GO:0005576	extracellular region	66/420	228/3141	8.83841e-11	6.45204e-09	MGP_BALBcJ_G0009913/MGP_BALBcJ_G0025155/MGP_BALBcJ_G0033363/MGP_BALBcJ_G0017706/MGP_BALBcJ_G0033434/MGP_BALBcJ_G0020444/MGP_BALBcJ_G0017562/MGP_BALBcJ_G0021987/MGP_BALBcJ_G0018796/MGP_BALBcJ_G0033943/MGP_BALBcJ_G0032846/MGP_BALBcJ_G0021993/MGP_BALBcJ_G0029459/MGP_BALBcJ_G0023133/MGP_BALBcJ_G0021272/MGP_BALBcJ_G0034290/MGP_BALBcJ_G0017638/MGP_BALBcJ_G0033350/MGP_BALBcJ_G0025376/MGP_BALBcJ_G0021478…	Cxcl11/Kazald1/Gas6/Ifng/Plat/Edn1/Igf1/Apol6/Ccl3/Cx3cl1/Adm/Apol10b/Htra3/Thbs2/Mmp14/Mmp13/Nts/F10/Il1f9/Stc1/Ctgf/Edn3/Ccl12/Il6/Cxcl13/Retnlg/Il17a/Mmp15/Cxcl14/Il22/Htra1/Calca/Il1a/Il17f/Wisp2/Mmp25/Il1b/Thbs4/Wnt5a/Mmp16/Osm/Thbs1/Htra4/A2m/Sostdc1/Mmp11/Ccl17/Mmp3/Ccl24/Gh/Insl6/Cyr61/Molecular functionap2/Wisp1/Ccl7/F9/Xcl1/Wfdc1/Hc/-/Gcg/MGP_BALBcJ_G0021991/MGP_BALBcJ_G0021990/MGP_BALB…	66	43	MGP_BALBcJ_G0009913/MGP_BALBcJ_G0017706/MGP_BALBcJ_G0033434/MGP_BALBcJ_G0020444/MGP_BALBcJ_G0021987/MGP_BALBcJ_G0018796/MGP_BALBcJ_G0033943/MGP_BALBcJ_G0032846/MGP_BALBcJ_G0021993/MGP_BALBcJ_G0021272/MGP_BALBcJ_G0034290/MGP_BALBcJ_G0017638/MGP_BALBcJ_G0033350/MGP_BALBcJ_G0025376/MGP_BALBcJ_G0021478/MGP_BALBcJ_G0017032/MGP_BALBcJ_G0018764/MGP_BALBcJ_G0029357/MGP_BALBcJ_G0029738/MGP_BALBcJ_G0015807…	23	MGP_BALBcJ_G0025155/MGP_BALBcJ_G0033363/MGP_BALBcJ_G0017562/MGP_BALBcJ_G0029459/MGP_BALBcJ_G0023133/MGP_BALBcJ_G0026948/MGP_BALBcJ_G0022836/MGP_BALBcJ_G0033960/MGP_BALBcJ_G0026805/MGP_BALBcJ_G0021047/MGP_BALBcJ_G0028046/MGP_BALBcJ_G0017308/MGP_BALBcJ_G0030163/MGP_BALBcJ_G0019245/MGP_BALBcJ_G0029018/MGP_BALBcJ_G0035724/MGP_BALBcJ_G0016629/MGP_BALBcJ_G0034164/novel.881/MGP_BALBcJ_G0025741/MGP_BALBc…
PBS vs Control	Molecular function	GO:0005125	cytokine activity	21/1002	37/7935	1.921e-10	4.72567e-08	MGP_BALBcJ_G0009913/MGP_BALBcJ_G0018796/MGP_BALBcJ_G0025005/MGP_BALBcJ_G0033943/MGP_BALBcJ_G0025376/MGP_BALBcJ_G0018764/MGP_BALBcJ_G0029738/MGP_BALBcJ_G0015807/MGP_BALBcJ_G0020566/MGP_BALBcJ_G0026463/MGP_BALBcJ_G0015808/MGP_BALBcJ_G0026464/MGP_BALBcJ_G0017921/MGP_BALBcJ_G0019011/MGP_BALBcJ_G0032193/MGP_BALBcJ_G0033944/MGP_BALBcJ_G0030163/MGP_BALBcJ_G0018762/MGP_BALBcJ_G0016629/novel.881/MGP_BALBc…	Cxcl11/Ccl3/Il33/Cx3cl1/Il1f9/Ccl12/Cxcl13/Il17a/Cxcl14/Il1a/Il17f/Il1b/Osm/Csf3/MGP_BALBcJ_G0032193/Ccl17/Ccl24/Ccl7/Xcl1/-/MGP_BALBcJ_G0040320	21	17	MGP_BALBcJ_G0009913/MGP_BALBcJ_G0018796/MGP_BALBcJ_G0025005/MGP_BALBcJ_G0033943/MGP_BALBcJ_G0025376/MGP_BALBcJ_G0018764/MGP_BALBcJ_G0029738/MGP_BALBcJ_G0015807/MGP_BALBcJ_G0020566/MGP_BALBcJ_G0026463/MGP_BALBcJ_G0015808/MGP_BALBcJ_G0026464/MGP_BALBcJ_G0017921/MGP_BALBcJ_G0019011/MGP_BALBcJ_G0033944/MGP_BALBcJ_G0018762/MGP_BALBcJ_G0040320	4	MGP_BALBcJ_G0032193/MGP_BALBcJ_G0030163/MGP_BALBcJ_G0016629/novel.881
PBS vs Control	Molecular function	GO:0030545	receptor regulator activity	42/1002	131/7935	3.89685e-09	3.19542e-07	MGP_BALBcJ_G0009913/MGP_BALBcJ_G0021111/MGP_BALBcJ_G0017562/MGP_BALBcJ_G0028013/MGP_BALBcJ_G0018796/MGP_BALBcJ_G0025005/MGP_BALBcJ_G0033943/MGP_BALBcJ_G0032846/MGP_BALBcJ_G0017826/MGP_BALBcJ_G0017638/MGP_BALBcJ_G0025376/MGP_BALBcJ_G0021478/MGP_BALBcJ_G0018764/MGP_BALBcJ_G0029738/MGP_BALBcJ_G0022836/MGP_BALBcJ_G0015807/MGP_BALBcJ_G0031289/MGP_BALBcJ_G0030260/MGP_BALBcJ_G0020566/MGP_BALBcJ_G0032872…	Cxcl11/Gdf10/Igf1/Gdf6/Ccl3/Il33/Cx3cl1/Adm/MGP_BALBcJ_G0017826/Nts/Il1f9/Stc1/Ccl12/Cxcl13/Retnlg/Il17a/Fgf23/Pdgfa/Cxcl14/Calca/Il1a/Il17f/Il1b/Osm/Vegfc/Csf3/MGP_BALBcJ_G0032193/Vegfd/Pdgfd/Bmp3/Bmp6/Ccl17/Ccl24/Gh/Insl6/Ccl7/Fgf18/Xcl1/-/Gcg/MGP_BALBcJ_G0040320/Bmp7	42	24	MGP_BALBcJ_G0009913/MGP_BALBcJ_G0018796/MGP_BALBcJ_G0025005/MGP_BALBcJ_G0033943/MGP_BALBcJ_G0032846/MGP_BALBcJ_G0017638/MGP_BALBcJ_G0025376/MGP_BALBcJ_G0021478/MGP_BALBcJ_G0018764/MGP_BALBcJ_G0029738/MGP_BALBcJ_G0015807/MGP_BALBcJ_G0031289/MGP_BALBcJ_G0030260/MGP_BALBcJ_G0020566/MGP_BALBcJ_G0032872/MGP_BALBcJ_G0026463/MGP_BALBcJ_G0015808/MGP_BALBcJ_G0026464/MGP_BALBcJ_G0017921/MGP_BALBcJ_G0019011…	18	MGP_BALBcJ_G0021111/MGP_BALBcJ_G0017562/MGP_BALBcJ_G0028013/MGP_BALBcJ_G0017826/MGP_BALBcJ_G0022836/MGP_BALBcJ_G0033589/MGP_BALBcJ_G0032193/MGP_BALBcJ_G0036218/MGP_BALBcJ_G0034286/MGP_BALBcJ_G0029752/MGP_BALBcJ_G0020422/MGP_BALBcJ_G0030163/MGP_BALBcJ_G0019245/MGP_BALBcJ_G0018082/MGP_BALBcJ_G0016629/novel.881/MGP_BALBcJ_G0025741/MGP_BALBcJ_G0026925
PBS vs Control	Molecular function	GO:0048018	receptor ligand activity	42/1002	131/7935	3.89685e-09	3.19542e-07	MGP_BALBcJ_G0009913/MGP_BALBcJ_G0021111/MGP_BALBcJ_G0017562/MGP_BALBcJ_G0028013/MGP_BALBcJ_G0018796/MGP_BALBcJ_G0025005/MGP_BALBcJ_G0033943/MGP_BALBcJ_G0032846/MGP_BALBcJ_G0017826/MGP_BALBcJ_G0017638/MGP_BALBcJ_G0025376/MGP_BALBcJ_G0021478/MGP_BALBcJ_G0018764/MGP_BALBcJ_G0029738/MGP_BALBcJ_G0022836/MGP_BALBcJ_G0015807/MGP_BALBcJ_G0031289/MGP_BALBcJ_G0030260/MGP_BALBcJ_G0020566/MGP_BALBcJ_G0032872…	Cxcl11/Gdf10/Igf1/Gdf6/Ccl3/Il33/Cx3cl1/Adm/MGP_BALBcJ_G0017826/Nts/Il1f9/Stc1/Ccl12/Cxcl13/Retnlg/Il17a/Fgf23/Pdgfa/Cxcl14/Calca/Il1a/Il17f/Il1b/Osm/Vegfc/Csf3/MGP_BALBcJ_G0032193/Vegfd/Pdgfd/Bmp3/Bmp6/Ccl17/Ccl24/Gh/Insl6/Ccl7/Fgf18/Xcl1/-/Gcg/MGP_BALBcJ_G0040320/Bmp7	42	24	MGP_BALBcJ_G0009913/MGP_BALBcJ_G0018796/MGP_BALBcJ_G0025005/MGP_BALBcJ_G0033943/MGP_BALBcJ_G0032846/MGP_BALBcJ_G0017638/MGP_BALBcJ_G0025376/MGP_BALBcJ_G0021478/MGP_BALBcJ_G0018764/MGP_BALBcJ_G0029738/MGP_BALBcJ_G0015807/MGP_BALBcJ_G0031289/MGP_BALBcJ_G0030260/MGP_BALBcJ_G0020566/MGP_BALBcJ_G0032872/MGP_BALBcJ_G0026463/MGP_BALBcJ_G0015808/MGP_BALBcJ_G0026464/MGP_BALBcJ_G0017921/MGP_BALBcJ_G0019011…	18	MGP_BALBcJ_G0021111/MGP_BALBcJ_G0017562/MGP_BALBcJ_G0028013/MGP_BALBcJ_G0017826/MGP_BALBcJ_G0022836/MGP_BALBcJ_G0033589/MGP_BALBcJ_G0032193/MGP_BALBcJ_G0036218/MGP_BALBcJ_G0034286/MGP_BALBcJ_G0029752/MGP_BALBcJ_G0020422/MGP_BALBcJ_G0030163/MGP_BALBcJ_G0019245/MGP_BALBcJ_G0018082/MGP_BALBcJ_G0016629/novel.881/MGP_BALBcJ_G0025741/MGP_BALBcJ_G0026925
PBS vs Control	Molecular function	GO:0005102	signaling receptor binding	54/1002	200/7935	2.35562e-08	1.44871e-06	MGP_BALBcJ_G0009913/MGP_BALBcJ_G0017706/MGP_BALBcJ_G0021111/MGP_BALBcJ_G0017562/MGP_BALBcJ_G0028013/MGP_BALBcJ_G0018796/MGP_BALBcJ_G0025005/MGP_BALBcJ_G0033943/MGP_BALBcJ_G0032846/MGP_BALBcJ_G0017826/MGP_BALBcJ_G0023594/MGP_BALBcJ_G0017638/MGP_BALBcJ_G0025376/MGP_BALBcJ_G0021478/MGP_BALBcJ_G0018764/MGP_BALBcJ_G0029357/MGP_BALBcJ_G0029738/MGP_BALBcJ_G0022836/MGP_BALBcJ_G0017045/MGP_BALBcJ_G0015807…	Cxcl11/Ifng/Gdf10/Igf1/Gdf6/Ccl3/Il33/Cx3cl1/Adm/MGP_BALBcJ_G0017826/Tnf/Nts/Il1f9/Stc1/Ccl12/Il6/Cxcl13/Retnlg/Lama2/Il17a/Lama5/Fgf23/Pdgfa/Cxcl14/Calca/Il1a/Il17f/Il1b/Tnfsf9/Wnt5a/Osm/Vegfc/Csf3/MGP_BALBcJ_G0032193/Vegfd/Pdgfd/Bmp3/Bmp6/Ccl17/Ccl24/Ngf/Gh/Insl6/Ccl7/Fgf18/Xcl1/Qrfp/-/Ntf3/Gcg/Cd40lg/MGP_BALBcJ_G0040320/Bmp7/Wnt2	54	30	MGP_BALBcJ_G0009913/MGP_BALBcJ_G0017706/MGP_BALBcJ_G0018796/MGP_BALBcJ_G0025005/MGP_BALBcJ_G0033943/MGP_BALBcJ_G0032846/MGP_BALBcJ_G0023594/MGP_BALBcJ_G0017638/MGP_BALBcJ_G0025376/MGP_BALBcJ_G0021478/MGP_BALBcJ_G0018764/MGP_BALBcJ_G0029357/MGP_BALBcJ_G0029738/MGP_BALBcJ_G0015807/MGP_BALBcJ_G0026964/MGP_BALBcJ_G0031289/MGP_BALBcJ_G0030260/MGP_BALBcJ_G0020566/MGP_BALBcJ_G0032872/MGP_BALBcJ_G0026463…	24	MGP_BALBcJ_G0021111/MGP_BALBcJ_G0017562/MGP_BALBcJ_G0028013/MGP_BALBcJ_G0017826/MGP_BALBcJ_G0022836/MGP_BALBcJ_G0017045/MGP_BALBcJ_G0021047/MGP_BALBcJ_G0033589/MGP_BALBcJ_G0032193/MGP_BALBcJ_G0036218/MGP_BALBcJ_G0034286/MGP_BALBcJ_G0029752/MGP_BALBcJ_G0020422/MGP_BALBcJ_G0030163/MGP_BALBcJ_G0019245/MGP_BALBcJ_G0018082/MGP_BALBcJ_G0016629/MGP_BALBcJ_G0025564/novel.881/MGP_BALBcJ_G0031279/MGP_BALBc…
PBS vs Control	Molecular function	GO:0098772	molecular function regulator	81/1002	354/7935	3.36067e-08	1.65345e-06	MGP_BALBcJ_G0009913/MGP_BALBcJ_G0021111/MGP_BALBcJ_G0023420/MGP_BALBcJ_G0017562/MGP_BALBcJ_G0028013/MGP_BALBcJ_G0019407/MGP_BALBcJ_G0018796/MGP_BALBcJ_G0025005/MGP_BALBcJ_G0033943/MGP_BALBcJ_G0015774/MGP_BALBcJ_G0032846/MGP_BALBcJ_G0017826/MGP_BALBcJ_G0025067/MGP_BALBcJ_G0017638/MGP_BALBcJ_G0025376/MGP_BALBcJ_G0021478/MGP_BALBcJ_G0018440/MGP_BALBcJ_G0018764/MGP_BALBcJ_G0029738/MGP_BALBcJ_G0019798…	Cxcl11/Gdf10/Cdkn1a/Igf1/Gdf6/Timp2/Ccl3/Il33/Cx3cl1/Prex2/Adm/MGP_BALBcJ_G0017826/Plce1/Nts/Il1f9/Stc1/Pik3r5/Ccl12/Cxcl13/Plekhg3/Retnlg/Il17a/Cst7/Fgf23/Pdgfa/Cxcl14/Asap3/Rapgef2/Calca/Plekhg4/Il1a/Cstb/Il17f/Arhgef37/Pik3r6/Il1b/Timp3/Ralgps2/Rasgrp3/Osm/Plekhg5/Vegfc/Itih5/Csf3/MGP_BALBcJ_G0029754/MGP_BALBcJ_G0032193/Rasgrp4/Vegfd/Arap2/Fgd4/A2m/Pdgfd/MGP_BALBcJ_G0015852/Chml/Timp1/Bmp3/Bmp…	81	40	MGP_BALBcJ_G0009913/MGP_BALBcJ_G0023420/MGP_BALBcJ_G0018796/MGP_BALBcJ_G0025005/MGP_BALBcJ_G0033943/MGP_BALBcJ_G0032846/MGP_BALBcJ_G0017638/MGP_BALBcJ_G0025376/MGP_BALBcJ_G0021478/MGP_BALBcJ_G0018440/MGP_BALBcJ_G0018764/MGP_BALBcJ_G0029738/MGP_BALBcJ_G0015807/MGP_BALBcJ_G0026603/MGP_BALBcJ_G0031289/MGP_BALBcJ_G0030260/MGP_BALBcJ_G0020566/MGP_BALBcJ_G0028945/MGP_BALBcJ_G0027283/MGP_BALBcJ_G0032872…	41	MGP_BALBcJ_G0021111/MGP_BALBcJ_G0017562/MGP_BALBcJ_G0028013/MGP_BALBcJ_G0019407/MGP_BALBcJ_G0015774/MGP_BALBcJ_G0017826/MGP_BALBcJ_G0025067/MGP_BALBcJ_G0019798/MGP_BALBcJ_G0022836/MGP_BALBcJ_G0024446/MGP_BALBcJ_G0016570/MGP_BALBcJ_G0023993/MGP_BALBcJ_G0029152/MGP_BALBcJ_G0033589/MGP_BALBcJ_G0025313/MGP_BALBcJ_G0032193/MGP_BALBcJ_G0031956/MGP_BALBcJ_G0036218/MGP_BALBcJ_G0022524/MGP_BALBcJ_G0034286…
PBS vs Control	Biological process	GO:0002376	immune system process	29/627	80/4982	4.1024e-08	1.44405e-05	MGP_BALBcJ_G0009913/MGP_BALBcJ_G0017706/MGP_BALBcJ_G0018796/MGP_BALBcJ_G0033943/MGP_BALBcJ_G0023594/MGP_BALBcJ_G0033730/MGP_BALBcJ_G0016710/MGP_BALBcJ_G0025376/MGP_BALBcJ_G0018764/MGP_BALBcJ_G0023532/MGP_BALBcJ_G0029357/MGP_BALBcJ_G0029738/MGP_BALBcJ_G0030138/MGP_BALBcJ_G0020566/MGP_BALBcJ_G0017297/MGP_BALBcJ_G0026463/MGP_BALBcJ_G0026464/MGP_BALBcJ_G0023915/MGP_BALBcJ_G0022820/MGP_BALBcJ_G0017921…	Cxcl11/Ifng/Ccl3/Cx3cl1/Tnf/Bst2/SlaMolecular function1/Il1f9/Ccl12/H2-Ob/Il6/Cxcl13/Lat2/Cxcl14/Susd2/Il1a/Il1b/Tnfsf9/Gcsam/Osm/Csf3/H2-Eb2/Ccl17/Ccl24/Ccl7/Xcl1/-/Cd40lg/MGP_BALBcJ_G0040320	29	21	MGP_BALBcJ_G0009913/MGP_BALBcJ_G0017706/MGP_BALBcJ_G0018796/MGP_BALBcJ_G0033943/MGP_BALBcJ_G0023594/MGP_BALBcJ_G0033730/MGP_BALBcJ_G0016710/MGP_BALBcJ_G0025376/MGP_BALBcJ_G0018764/MGP_BALBcJ_G0029357/MGP_BALBcJ_G0029738/MGP_BALBcJ_G0020566/MGP_BALBcJ_G0017297/MGP_BALBcJ_G0026463/MGP_BALBcJ_G0026464/MGP_BALBcJ_G0023915/MGP_BALBcJ_G0017921/MGP_BALBcJ_G0019011/MGP_BALBcJ_G0033944/MGP_BALBcJ_G0018762…	8	MGP_BALBcJ_G0023532/MGP_BALBcJ_G0030138/MGP_BALBcJ_G0022820/MGP_BALBcJ_G0023536/MGP_BALBcJ_G0030163/MGP_BALBcJ_G0016629/novel.881/MGP_BALBcJ_G0035716
PBS vs Control	Biological process	GO:0006955	immune response	26/627	75/4982	5.75866e-07	0.000101352	MGP_BALBcJ_G0009913/MGP_BALBcJ_G0017706/MGP_BALBcJ_G0018796/MGP_BALBcJ_G0033943/MGP_BALBcJ_G0023594/MGP_BALBcJ_G0025376/MGP_BALBcJ_G0018764/MGP_BALBcJ_G0023532/MGP_BALBcJ_G0029357/MGP_BALBcJ_G0029738/MGP_BALBcJ_G0030138/MGP_BALBcJ_G0020566/MGP_BALBcJ_G0017297/MGP_BALBcJ_G0026463/MGP_BALBcJ_G0026464/MGP_BALBcJ_G0023915/MGP_BALBcJ_G0022820/MGP_BALBcJ_G0017921/MGP_BALBcJ_G0023536/MGP_BALBcJ_G0033944…	Cxcl11/Ifng/Ccl3/Cx3cl1/Tnf/Il1f9/Ccl12/H2-Ob/Il6/Cxcl13/Lat2/Cxcl14/Susd2/Il1a/Il1b/Tnfsf9/Gcsam/Osm/H2-Eb2/Ccl17/Ccl24/Ccl7/Xcl1/-/Cd40lg/MGP_BALBcJ_G0040320	26	18	MGP_BALBcJ_G0009913/MGP_BALBcJ_G0017706/MGP_BALBcJ_G0018796/MGP_BALBcJ_G0033943/MGP_BALBcJ_G0023594/MGP_BALBcJ_G0025376/MGP_BALBcJ_G0018764/MGP_BALBcJ_G0029357/MGP_BALBcJ_G0029738/MGP_BALBcJ_G0020566/MGP_BALBcJ_G0017297/MGP_BALBcJ_G0026463/MGP_BALBcJ_G0026464/MGP_BALBcJ_G0023915/MGP_BALBcJ_G0017921/MGP_BALBcJ_G0033944/MGP_BALBcJ_G0018762/MGP_BALBcJ_G0040320	8	MGP_BALBcJ_G0023532/MGP_BALBcJ_G0030138/MGP_BALBcJ_G0022820/MGP_BALBcJ_G0023536/MGP_BALBcJ_G0030163/MGP_BALBcJ_G0016629/novel.881/MGP_BALBcJ_G0035716
PBS vs Control	Molecular function	GO:0004930	G-protein-coupled receptor activity	66/1002	294/7935	1.3547e-06	5.55425e-05	MGP_BALBcJ_G0035465/MGP_BALBcJ_G0035462/MGP_BALBcJ_G0027215/MGP_BALBcJ_G0017728/MGP_BALBcJ_G0023152/MGP_BALBcJ_G0019025/MGP_BALBcJ_G0025042/MGP_BALBcJ_G0022404/MGP_BALBcJ_G0032565/MGP_BALBcJ_G0020205/MGP_BALBcJ_G0035466/MGP_BALBcJ_G0027778/MGP_BALBcJ_G0034414/MGP_BALBcJ_G0035545/MGP_BALBcJ_G0035983/MGP_BALBcJ_G0030056/MGP_BALBcJ_G0018390/MGP_BALBcJ_G0025238/MGP_BALBcJ_G0027226/MGP_BALBcJ_G0035982…	Ccr3/Xcr1/Gpr171/Avpr1a/Fpr2/Ccr7/Htr7/Gpr84/P2ry2/A530099J19Rik/Ccr2/Gpr88/S1pr5/Gpr34/Gpr174/Hcar2/Adora2b/Adrb1/Sucnr1/A630033H20Rik/Crhr1/P2ry10/Gprc5b/Cxcr3/Cnr2/Ccr5/Prokr2/Fpr1/Ptafr/Calcr/Htr1b/Gpr85/Lpar5/Adgrl4/Adra1d/C5ar1/Mc1r/Ccr6/Gpr153/Cnr1/F2rl3/Chrm2/Qrfpr/Adgrf5/Cckar/Adra1b/Cxcr2/Gpr161/Rxfp1/Npy1r/Ackr2/Avpr2/Gpr156/Mc2r/Cysltr1/Tacr1/Ednrb/Adgrg2/Ffar4/Adgrg7/Gprc5a/Gpr162/Hc…	66	30	MGP_BALBcJ_G0027215/MGP_BALBcJ_G0017728/MGP_BALBcJ_G0023152/MGP_BALBcJ_G0019025/MGP_BALBcJ_G0025042/MGP_BALBcJ_G0022404/MGP_BALBcJ_G0032565/MGP_BALBcJ_G0030056/MGP_BALBcJ_G0018390/MGP_BALBcJ_G0035981/MGP_BALBcJ_G0032895/MGP_BALBcJ_G0035467/MGP_BALBcJ_G0023151/MGP_BALBcJ_G0028857/MGP_BALBcJ_G0030404/MGP_BALBcJ_G0035050/MGP_BALBcJ_G0030443/MGP_BALBcJ_G0031683/MGP_BALBcJ_G0034227/MGP_BALBcJ_G0033766…	36	MGP_BALBcJ_G0035465/MGP_BALBcJ_G0035462/MGP_BALBcJ_G0020205/MGP_BALBcJ_G0035466/MGP_BALBcJ_G0027778/MGP_BALBcJ_G0034414/MGP_BALBcJ_G0035545/MGP_BALBcJ_G0035983/MGP_BALBcJ_G0025238/MGP_BALBcJ_G0027226/MGP_BALBcJ_G0035982/MGP_BALBcJ_G0019214/MGP_BALBcJ_G0035933/MGP_BALBcJ_G0028935/MGP_BALBcJ_G0026518/MGP_BALBcJ_G0031262/MGP_BALBcJ_G0027953/MGP_BALBcJ_G0026508/MGP_BALBcJ_G0023098/MGP_BALBcJ_G0029157…
PBS vs Control	Molecular function	GO:0001664	G protein-coupled receptor binding	13/1002	25/7935	2.31003e-06	8.0842e-05	MGP_BALBcJ_G0009913/MGP_BALBcJ_G0018796/MGP_BALBcJ_G0033943/MGP_BALBcJ_G0018764/MGP_BALBcJ_G0029738/MGP_BALBcJ_G0020566/MGP_BALBcJ_G0033944/MGP_BALBcJ_G0030163/MGP_BALBcJ_G0018762/MGP_BALBcJ_G0016629/MGP_BALBcJ_G0025564/novel.881/MGP_BALBcJ_G0040320	Cxcl11/Ccl3/Cx3cl1/Ccl12/Cxcl13/Cxcl14/Ccl17/Ccl24/Ccl7/Xcl1/Qrfp/-/MGP_BALBcJ_G0040320	13	9	MGP_BALBcJ_G0009913/MGP_BALBcJ_G0018796/MGP_BALBcJ_G0033943/MGP_BALBcJ_G0018764/MGP_BALBcJ_G0029738/MGP_BALBcJ_G0020566/MGP_BALBcJ_G0033944/MGP_BALBcJ_G0018762/MGP_BALBcJ_G0040320	4	MGP_BALBcJ_G0030163/MGP_BALBcJ_G0016629/MGP_BALBcJ_G0025564/novel.881
PBS vs Control	Molecular function	GO:0008009	chemokine activity	12/1002	22/7935	2.95763e-06	8.0842e-05	MGP_BALBcJ_G0009913/MGP_BALBcJ_G0018796/MGP_BALBcJ_G0033943/MGP_BALBcJ_G0018764/MGP_BALBcJ_G0029738/MGP_BALBcJ_G0020566/MGP_BALBcJ_G0033944/MGP_BALBcJ_G0030163/MGP_BALBcJ_G0018762/MGP_BALBcJ_G0016629/novel.881/MGP_BALBcJ_G0040320	Cxcl11/Ccl3/Cx3cl1/Ccl12/Cxcl13/Cxcl14/Ccl17/Ccl24/Ccl7/Xcl1/-/MGP_BALBcJ_G0040320	12	9	MGP_BALBcJ_G0009913/MGP_BALBcJ_G0018796/MGP_BALBcJ_G0033943/MGP_BALBcJ_G0018764/MGP_BALBcJ_G0029738/MGP_BALBcJ_G0020566/MGP_BALBcJ_G0033944/MGP_BALBcJ_G0018762/MGP_BALBcJ_G0040320	3	MGP_BALBcJ_G0030163/MGP_BALBcJ_G0016629/novel.881
PBS vs Control	Molecular function	GO:0042379	chemokine receptor binding	12/1002	22/7935	2.95763e-06	8.0842e-05	MGP_BALBcJ_G0009913/MGP_BALBcJ_G0018796/MGP_BALBcJ_G0033943/MGP_BALBcJ_G0018764/MGP_BALBcJ_G0029738/MGP_BALBcJ_G0020566/MGP_BALBcJ_G0033944/MGP_BALBcJ_G0030163/MGP_BALBcJ_G0018762/MGP_BALBcJ_G0016629/novel.881/MGP_BALBcJ_G0040320	Cxcl11/Ccl3/Cx3cl1/Ccl12/Cxcl13/Cxcl14/Ccl17/Ccl24/Ccl7/Xcl1/-/MGP_BALBcJ_G0040320	12	9	MGP_BALBcJ_G0009913/MGP_BALBcJ_G0018796/MGP_BALBcJ_G0033943/MGP_BALBcJ_G0018764/MGP_BALBcJ_G0029738/MGP_BALBcJ_G0020566/MGP_BALBcJ_G0033944/MGP_BALBcJ_G0018762/MGP_BALBcJ_G0040320	3	MGP_BALBcJ_G0030163/MGP_BALBcJ_G0016629/novel.881
PBS vs Control	Molecular function	GO:0005126	cytokine receptor binding	19/1002	52/7935	8.94895e-06	0.000220144	MGP_BALBcJ_G0009913/MGP_BALBcJ_G0017706/MGP_BALBcJ_G0018796/MGP_BALBcJ_G0033943/MGP_BALBcJ_G0023594/MGP_BALBcJ_G0018764/MGP_BALBcJ_G0029357/MGP_BALBcJ_G0029738/MGP_BALBcJ_G0020566/MGP_BALBcJ_G0026463/MGP_BALBcJ_G0026464/MGP_BALBcJ_G0023915/MGP_BALBcJ_G0033944/MGP_BALBcJ_G0030163/MGP_BALBcJ_G0018762/MGP_BALBcJ_G0016629/novel.881/MGP_BALBcJ_G0035716/MGP_BALBcJ_G0040320	Cxcl11/Ifng/Ccl3/Cx3cl1/Tnf/Ccl12/Il6/Cxcl13/Cxcl14/Il1a/Il1b/Tnfsf9/Ccl17/Ccl24/Ccl7/Xcl1/-/Cd40lg/MGP_BALBcJ_G0040320	19	15	MGP_BALBcJ_G0009913/MGP_BALBcJ_G0017706/MGP_BALBcJ_G0018796/MGP_BALBcJ_G0033943/MGP_BALBcJ_G0023594/MGP_BALBcJ_G0018764/MGP_BALBcJ_G0029357/MGP_BALBcJ_G0029738/MGP_BALBcJ_G0020566/MGP_BALBcJ_G0026463/MGP_BALBcJ_G0026464/MGP_BALBcJ_G0023915/MGP_BALBcJ_G0033944/MGP_BALBcJ_G0018762/MGP_BALBcJ_G0040320	4	MGP_BALBcJ_G0030163/MGP_BALBcJ_G0016629/novel.881/MGP_BALBcJ_G0035716
PBS vs Control	Biological process	GO:0016053	organic acid biosynthetic process	11/627	22/4982	2.18647e-05	0.0019241	MGP_BALBcJ_G0017353/MGP_BALBcJ_G0025559/MGP_BALBcJ_G0034877/MGP_BALBcJ_G0032988/novel.684/MGP_BALBcJ_G0035973/MGP_BALBcJ_G0017228/MGP_BALBcJ_G0029909/MGP_BALBcJ_G0027389/MGP_BALBcJ_G0018715/MGP_BALBcJ_G0030426	Pfkl/MGP_BALBcJ_G0025559/Pkm/Aldoa/-/MGP_BALBcJ_G0035973/MGP_BALBcJ_G0017228/Acacb/Pklr/Aldoc/Asns	11	8	MGP_BALBcJ_G0017353/MGP_BALBcJ_G0025559/MGP_BALBcJ_G0034877/MGP_BALBcJ_G0032988/novel.684/MGP_BALBcJ_G0035973/MGP_BALBcJ_G0017228/MGP_BALBcJ_G0030426	3	MGP_BALBcJ_G0029909/MGP_BALBcJ_G0027389/MGP_BALBcJ_G0018715
PBS vs Control	Biological process	GO:0046394	carboxylic acid biosynthetic process	11/627	22/4982	2.18647e-05	0.0019241	MGP_BALBcJ_G0017353/MGP_BALBcJ_G0025559/MGP_BALBcJ_G0034877/MGP_BALBcJ_G0032988/novel.684/MGP_BALBcJ_G0035973/MGP_BALBcJ_G0017228/MGP_BALBcJ_G0029909/MGP_BALBcJ_G0027389/MGP_BALBcJ_G0018715/MGP_BALBcJ_G0030426	Pfkl/MGP_BALBcJ_G0025559/Pkm/Aldoa/-/MGP_BALBcJ_G0035973/MGP_BALBcJ_G0017228/Acacb/Pklr/Aldoc/Asns	11	8	MGP_BALBcJ_G0017353/MGP_BALBcJ_G0025559/MGP_BALBcJ_G0034877/MGP_BALBcJ_G0032988/novel.684/MGP_BALBcJ_G0035973/MGP_BALBcJ_G0017228/MGP_BALBcJ_G0030426	3	MGP_BALBcJ_G0029909/MGP_BALBcJ_G0027389/MGP_BALBcJ_G0018715
PBS vs Control	Molecular function	GO:0005509	calcium ion binding	59/1002	279/7935	3.37165e-05	0.000754023	MGP_BALBcJ_G0028303/MGP_BALBcJ_G0033363/MGP_BALBcJ_G0019967/MGP_BALBcJ_G0023860/MGP_BALBcJ_G0016520/MGP_BALBcJ_G0016200/MGP_BALBcJ_G0030962/MGP_BALBcJ_G0027865/MGP_BALBcJ_G0024328/MGP_BALBcJ_G0023133/MGP_BALBcJ_G0033350/MGP_BALBcJ_G0029785/MGP_BALBcJ_G0024137/MGP_BALBcJ_G0020976/MGP_BALBcJ_G0024138/MGP_BALBcJ_G0033971/MGP_BALBcJ_G0019883/MGP_BALBcJ_G0024693/MGP_BALBcJ_G0024418/MGP_BALBcJ_G0033617…	Svep1/Gas6/Fbln5/Adgre4/Hmcn1/Efhd1/Anxa4/Npnt/Pcdh12/Thbs2/F10/Sparcl1/Dsc3/Nid2/Dsc2/Cdh8/Ltbp2/Ltbp3/Fbn2/Spock3/Efemp1/Plcb2/Cdh11/Cdh6/Pcdh18/Myl9/Susd1/Fbln2/Dchs1/Cdh5/Thbs4/Cdh17/Kcnip3/Adgrl4/Thbs1/Pcdh9/Pcdhac2/Pcdh7/Macf1/Ncald/Nell2/Capn9/Pcdh10/Ryr2/Scube3/Egf/Padi2/Chp2/Cdhr4/F9/Fat4/Cdh3/Pcdh19/Ppef2/Vldlr/Capn3/Cdh19/Pcdhga6/Cblc	59	12	MGP_BALBcJ_G0030962/MGP_BALBcJ_G0033350/MGP_BALBcJ_G0021708/MGP_BALBcJ_G0033974/MGP_BALBcJ_G0020770/MGP_BALBcJ_G0028026/MGP_BALBcJ_G0026285/MGP_BALBcJ_G0027842/MGP_BALBcJ_G0035252/MGP_BALBcJ_G0036028/MGP_BALBcJ_G0024983/MGP_BALBcJ_G0031777	47	MGP_BALBcJ_G0028303/MGP_BALBcJ_G0033363/MGP_BALBcJ_G0019967/MGP_BALBcJ_G0023860/MGP_BALBcJ_G0016520/MGP_BALBcJ_G0016200/MGP_BALBcJ_G0027865/MGP_BALBcJ_G0024328/MGP_BALBcJ_G0023133/MGP_BALBcJ_G0029785/MGP_BALBcJ_G0024137/MGP_BALBcJ_G0020976/MGP_BALBcJ_G0024138/MGP_BALBcJ_G0033971/MGP_BALBcJ_G0019883/MGP_BALBcJ_G0024693/MGP_BALBcJ_G0024418/MGP_BALBcJ_G0033617/MGP_BALBcJ_G0018042/MGP_BALBcJ_G0026294…
PBS vs Control	Biological process	GO:0007155	cell adhesion	33/627	132/4982	5.91756e-05	0.00347164	MGP_BALBcJ_G0032849/MGP_BALBcJ_G0017558/MGP_BALBcJ_G0024328/MGP_BALBcJ_G0023133/MGP_BALBcJ_G0024137/MGP_BALBcJ_G0020976/MGP_BALBcJ_G0024138/MGP_BALBcJ_G0021072/MGP_BALBcJ_G0033971/MGP_BALBcJ_G0017045/MGP_BALBcJ_G0026964/MGP_BALBcJ_G0025702/MGP_BALBcJ_G0033972/MGP_BALBcJ_G0021708/MGP_BALBcJ_G0020480/MGP_BALBcJ_G0027163/MGP_BALBcJ_G0032751/MGP_BALBcJ_G0033974/MGP_BALBcJ_G0020770/MGP_BALBcJ_G0028026…	Lyve1/Stab2/Pcdh12/Thbs2/Dsc3/Nid2/Dsc2/Stab1/Cdh8/Lama2/Lama5/Tnfaip6/Cdh11/Cdh6/Ninj1/Pcdh18/Dchs1/Cdh5/Thbs4/Cdh17/Thbs1/Pcdh9/Pcdhac2/Pcdh7/Madcam1/Vcan/Pcdh10/Cdhr4/Fat4/Cdh3/Pcdh19/Cdh19/Pcdhga6	33	14	MGP_BALBcJ_G0032849/MGP_BALBcJ_G0021072/MGP_BALBcJ_G0026964/MGP_BALBcJ_G0025702/MGP_BALBcJ_G0021708/MGP_BALBcJ_G0020480/MGP_BALBcJ_G0033974/MGP_BALBcJ_G0020770/MGP_BALBcJ_G0028026/MGP_BALBcJ_G0026285/MGP_BALBcJ_G0017390/MGP_BALBcJ_G0020750/MGP_BALBcJ_G0035252/MGP_BALBcJ_G0036028	19	MGP_BALBcJ_G0017558/MGP_BALBcJ_G0024328/MGP_BALBcJ_G0023133/MGP_BALBcJ_G0024137/MGP_BALBcJ_G0020976/MGP_BALBcJ_G0024138/MGP_BALBcJ_G0033971/MGP_BALBcJ_G0017045/MGP_BALBcJ_G0033972/MGP_BALBcJ_G0027163/MGP_BALBcJ_G0032751/MGP_BALBcJ_G0021574/MGP_BALBcJ_G0024275/MGP_BALBcJ_G0029535/MGP_BALBcJ_G0027161/MGP_BALBcJ_G0027148/MGP_BALBcJ_G0034058/MGP_BALBcJ_G0016326/MGP_BALBcJ_G0024307
PBS vs Control	Biological process	GO:0022610	biological adhesion	33/627	132/4982	5.91756e-05	0.00347164	MGP_BALBcJ_G0032849/MGP_BALBcJ_G0017558/MGP_BALBcJ_G0024328/MGP_BALBcJ_G0023133/MGP_BALBcJ_G0024137/MGP_BALBcJ_G0020976/MGP_BALBcJ_G0024138/MGP_BALBcJ_G0021072/MGP_BALBcJ_G0033971/MGP_BALBcJ_G0017045/MGP_BALBcJ_G0026964/MGP_BALBcJ_G0025702/MGP_BALBcJ_G0033972/MGP_BALBcJ_G0021708/MGP_BALBcJ_G0020480/MGP_BALBcJ_G0027163/MGP_BALBcJ_G0032751/MGP_BALBcJ_G0033974/MGP_BALBcJ_G0020770/MGP_BALBcJ_G0028026…	Lyve1/Stab2/Pcdh12/Thbs2/Dsc3/Nid2/Dsc2/Stab1/Cdh8/Lama2/Lama5/Tnfaip6/Cdh11/Cdh6/Ninj1/Pcdh18/Dchs1/Cdh5/Thbs4/Cdh17/Thbs1/Pcdh9/Pcdhac2/Pcdh7/Madcam1/Vcan/Pcdh10/Cdhr4/Fat4/Cdh3/Pcdh19/Cdh19/Pcdhga6	33	14	MGP_BALBcJ_G0032849/MGP_BALBcJ_G0021072/MGP_BALBcJ_G0026964/MGP_BALBcJ_G0025702/MGP_BALBcJ_G0021708/MGP_BALBcJ_G0020480/MGP_BALBcJ_G0033974/MGP_BALBcJ_G0020770/MGP_BALBcJ_G0028026/MGP_BALBcJ_G0026285/MGP_BALBcJ_G0017390/MGP_BALBcJ_G0020750/MGP_BALBcJ_G0035252/MGP_BALBcJ_G0036028	19	MGP_BALBcJ_G0017558/MGP_BALBcJ_G0024328/MGP_BALBcJ_G0023133/MGP_BALBcJ_G0024137/MGP_BALBcJ_G0020976/MGP_BALBcJ_G0024138/MGP_BALBcJ_G0033971/MGP_BALBcJ_G0017045/MGP_BALBcJ_G0033972/MGP_BALBcJ_G0027163/MGP_BALBcJ_G0032751/MGP_BALBcJ_G0021574/MGP_BALBcJ_G0024275/MGP_BALBcJ_G0029535/MGP_BALBcJ_G0027161/MGP_BALBcJ_G0027148/MGP_BALBcJ_G0034058/MGP_BALBcJ_G0016326/MGP_BALBcJ_G0024307
PBS vs Control	Biological process	GO:0072330	monocarboxylic acid biosynthetic process	9/627	17/4982	7.11727e-05	0.00357897	MGP_BALBcJ_G0017353/MGP_BALBcJ_G0034877/MGP_BALBcJ_G0032988/novel.684/MGP_BALBcJ_G0035973/MGP_BALBcJ_G0029909/MGP_BALBcJ_G0027389/MGP_BALBcJ_G0018715/MGP_BALBcJ_G0030426	Pfkl/Pkm/Aldoa/-/MGP_BALBcJ_G0035973/Acacb/Pklr/Aldoc/Asns	9	6	MGP_BALBcJ_G0017353/MGP_BALBcJ_G0034877/MGP_BALBcJ_G0032988/novel.684/MGP_BALBcJ_G0035973/MGP_BALBcJ_G0030426	3	MGP_BALBcJ_G0029909/MGP_BALBcJ_G0027389/MGP_BALBcJ_G0018715
PBS vs Control	Molecular function	GO:0005201	extracellular matrix structural constituent	8/1002	14/7935	9.34911e-05	0.00191657	MGP_BALBcJ_G0030409/MGP_BALBcJ_G0018911/MGP_BALBcJ_G0033332/MGP_BALBcJ_G0033333/MGP_BALBcJ_G0028344/MGP_BALBcJ_G0036111/MGP_BALBcJ_G0034395/MGP_BALBcJ_G0027771	Col1a2/Col1a1/Col4a1/Col4a2/Col27a1/Col4a5/Col5a3/Col11a1	8	3	MGP_BALBcJ_G0033332/MGP_BALBcJ_G0033333/MGP_BALBcJ_G0027771	5	MGP_BALBcJ_G0030409/MGP_BALBcJ_G0018911/MGP_BALBcJ_G0028344/MGP_BALBcJ_G0036111/MGP_BALBcJ_G0034395
PBS vs Control	Biological process	GO:0007186	G-protein-coupled receptor signaling pathway	79/627	437/4982	0.000339302	0.0131336	MGP_BALBcJ_G0035465/MGP_BALBcJ_G0017971/MGP_BALBcJ_G0035462/MGP_BALBcJ_G0027215/MGP_BALBcJ_G0017728/MGP_BALBcJ_G0023152/MGP_BALBcJ_G0019025/MGP_BALBcJ_G0025042/MGP_BALBcJ_G0022404/MGP_BALBcJ_G0032565/MGP_BALBcJ_G0019273/MGP_BALBcJ_G0020205/MGP_BALBcJ_G0030558/MGP_BALBcJ_G0035466/MGP_BALBcJ_G0029285/MGP_BALBcJ_G0027778/MGP_BALBcJ_G0034414/MGP_BALBcJ_G0035545/MGP_BALBcJ_G0035983/MGP_BALBcJ_G0030056…	Ccr3/Ramp3/Xcr1/Gpr171/Avpr1a/Fpr2/Ccr7/Htr7/Gpr84/P2ry2/Gna13/A530099J19Rik/Dgki/Ccr2/Gnai1/Gpr88/S1pr5/Gpr34/Gpr174/Hcar2/Adora2b/Adrb1/Sucnr1/A630033H20Rik/Crhr1/P2ry10/Gprc5b/Cxcr3/Cnr2/Ccr5/Prokr2/Fpr1/Ramp1/Ptafr/Calcr/Htr1b/Gpr85/Lpar5/Adgrl4/Adra1d/C5ar1/Mc1r/Ccr6/Gpr153/Cnr1/F2rl3/Chrm2/Qrfpr/Adgrf5/Cckar/Adra1b/Cxcr2/Gpr161/Rxfp1/Npy1r/Dgkh/MGP_BALBcJ_G0018157/Ackr2/Avpr2/Scg5/Gpr156/Mc…	79	37	MGP_BALBcJ_G0017971/MGP_BALBcJ_G0027215/MGP_BALBcJ_G0017728/MGP_BALBcJ_G0023152/MGP_BALBcJ_G0019025/MGP_BALBcJ_G0025042/MGP_BALBcJ_G0022404/MGP_BALBcJ_G0032565/MGP_BALBcJ_G0019273/MGP_BALBcJ_G0029285/MGP_BALBcJ_G0030056/MGP_BALBcJ_G0018390/MGP_BALBcJ_G0035981/MGP_BALBcJ_G0032895/MGP_BALBcJ_G0035467/MGP_BALBcJ_G0023151/MGP_BALBcJ_G0028857/MGP_BALBcJ_G0030404/MGP_BALBcJ_G0035050/MGP_BALBcJ_G0030443…	42	MGP_BALBcJ_G0035465/MGP_BALBcJ_G0035462/MGP_BALBcJ_G0020205/MGP_BALBcJ_G0030558/MGP_BALBcJ_G0035466/MGP_BALBcJ_G0027778/MGP_BALBcJ_G0034414/MGP_BALBcJ_G0035545/MGP_BALBcJ_G0035983/MGP_BALBcJ_G0025238/MGP_BALBcJ_G0027226/MGP_BALBcJ_G0035982/MGP_BALBcJ_G0019214/MGP_BALBcJ_G0035933/MGP_BALBcJ_G0028935/MGP_BALBcJ_G0026518/MGP_BALBcJ_G0016239/MGP_BALBcJ_G0031262/MGP_BALBcJ_G0027953/MGP_BALBcJ_G0026508…
PBS vs Control	Biological process	GO:0032787	monocarboxylic acid metabolic process	10/627	25/4982	0.000514575	0.0131336	MGP_BALBcJ_G0017353/MGP_BALBcJ_G0034877/MGP_BALBcJ_G0032988/novel.684/MGP_BALBcJ_G0035973/MGP_BALBcJ_G0029909/MGP_BALBcJ_G0027389/MGP_BALBcJ_G0021369/MGP_BALBcJ_G0018715/MGP_BALBcJ_G0030426	Pfkl/Pkm/Aldoa/-/MGP_BALBcJ_G0035973/Acacb/Pklr/Cryl1/Aldoc/Asns	10	6	MGP_BALBcJ_G0017353/MGP_BALBcJ_G0034877/MGP_BALBcJ_G0032988/novel.684/MGP_BALBcJ_G0035973/MGP_BALBcJ_G0030426	4	MGP_BALBcJ_G0029909/MGP_BALBcJ_G0027389/MGP_BALBcJ_G0021369/MGP_BALBcJ_G0018715
PBS vs Control	Molecular function	GO:0005520	insulin-like growth factor binding	8/1002	17/7935	0.0005331	0.0100879	MGP_BALBcJ_G0025155/MGP_BALBcJ_G0029459/MGP_BALBcJ_G0017032/MGP_BALBcJ_G0033079/MGP_BALBcJ_G0026805/MGP_BALBcJ_G0033454/MGP_BALBcJ_G0027932/MGP_BALBcJ_G0021875	Kazald1/Htra3/Ctgf/Htra1/Wisp2/Htra4/Cyr61/Wisp1	8	5	MGP_BALBcJ_G0017032/MGP_BALBcJ_G0033079/MGP_BALBcJ_G0033454/MGP_BALBcJ_G0027932/MGP_BALBcJ_G0021875	3	MGP_BALBcJ_G0025155/MGP_BALBcJ_G0029459/MGP_BALBcJ_G0026805
PBS vs Control	Biological process	GO:0006090	pyruvate metabolic process	7/627	14/4982	0.000746225	0.0131336	MGP_BALBcJ_G0017353/MGP_BALBcJ_G0034877/MGP_BALBcJ_G0032988/novel.684/MGP_BALBcJ_G0035973/MGP_BALBcJ_G0027389/MGP_BALBcJ_G0018715	Pfkl/Pkm/Aldoa/-/MGP_BALBcJ_G0035973/Pklr/Aldoc	7	5	MGP_BALBcJ_G0017353/MGP_BALBcJ_G0034877/MGP_BALBcJ_G0032988/novel.684/MGP_BALBcJ_G0035973	2	MGP_BALBcJ_G0027389/MGP_BALBcJ_G0018715
PBS vs Control	Biological process	GO:0006096	glycolytic process	7/627	14/4982	0.000746225	0.0131336	MGP_BALBcJ_G0017353/MGP_BALBcJ_G0034877/MGP_BALBcJ_G0032988/novel.684/MGP_BALBcJ_G0035973/MGP_BALBcJ_G0027389/MGP_BALBcJ_G0018715	Pfkl/Pkm/Aldoa/-/MGP_BALBcJ_G0035973/Pklr/Aldoc	7	5	MGP_BALBcJ_G0017353/MGP_BALBcJ_G0034877/MGP_BALBcJ_G0032988/novel.684/MGP_BALBcJ_G0035973	2	MGP_BALBcJ_G0027389/MGP_BALBcJ_G0018715
PBS vs Control	Biological process	GO:0006165	nucleoside diphosphate phosphorylation	7/627	14/4982	0.000746225	0.0131336	MGP_BALBcJ_G0017353/MGP_BALBcJ_G0034877/MGP_BALBcJ_G0032988/novel.684/MGP_BALBcJ_G0035973/MGP_BALBcJ_G0027389/MGP_BALBcJ_G0018715	Pfkl/Pkm/Aldoa/-/MGP_BALBcJ_G0035973/Pklr/Aldoc	7	5	MGP_BALBcJ_G0017353/MGP_BALBcJ_G0034877/MGP_BALBcJ_G0032988/novel.684/MGP_BALBcJ_G0035973	2	MGP_BALBcJ_G0027389/MGP_BALBcJ_G0018715
PBS vs Control	Biological process	GO:0006757	ATP generation from ADP	7/627	14/4982	0.000746225	0.0131336	MGP_BALBcJ_G0017353/MGP_BALBcJ_G0034877/MGP_BALBcJ_G0032988/novel.684/MGP_BALBcJ_G0035973/MGP_BALBcJ_G0027389/MGP_BALBcJ_G0018715	Pfkl/Pkm/Aldoa/-/MGP_BALBcJ_G0035973/Pklr/Aldoc	7	5	MGP_BALBcJ_G0017353/MGP_BALBcJ_G0034877/MGP_BALBcJ_G0032988/novel.684/MGP_BALBcJ_G0035973	2	MGP_BALBcJ_G0027389/MGP_BALBcJ_G0018715
PBS vs Control	Biological process	GO:0009132	nucleoside diphosphate metabolic process	7/627	14/4982	0.000746225	0.0131336	MGP_BALBcJ_G0017353/MGP_BALBcJ_G0034877/MGP_BALBcJ_G0032988/novel.684/MGP_BALBcJ_G0035973/MGP_BALBcJ_G0027389/MGP_BALBcJ_G0018715	Pfkl/Pkm/Aldoa/-/MGP_BALBcJ_G0035973/Pklr/Aldoc	7	5	MGP_BALBcJ_G0017353/MGP_BALBcJ_G0034877/MGP_BALBcJ_G0032988/novel.684/MGP_BALBcJ_G0035973	2	MGP_BALBcJ_G0027389/MGP_BALBcJ_G0018715
PBS vs Control	Biological process	GO:0009135	purine nucleoside diphosphate metabolic process	7/627	14/4982	0.000746225	0.0131336	MGP_BALBcJ_G0017353/MGP_BALBcJ_G0034877/MGP_BALBcJ_G0032988/novel.684/MGP_BALBcJ_G0035973/MGP_BALBcJ_G0027389/MGP_BALBcJ_G0018715	Pfkl/Pkm/Aldoa/-/MGP_BALBcJ_G0035973/Pklr/Aldoc	7	5	MGP_BALBcJ_G0017353/MGP_BALBcJ_G0034877/MGP_BALBcJ_G0032988/novel.684/MGP_BALBcJ_G0035973	2	MGP_BALBcJ_G0027389/MGP_BALBcJ_G0018715
PBS vs Control	Biological process	GO:0009179	purine ribonucleoside diphosphate metabolic process	7/627	14/4982	0.000746225	0.0131336	MGP_BALBcJ_G0017353/MGP_BALBcJ_G0034877/MGP_BALBcJ_G0032988/novel.684/MGP_BALBcJ_G0035973/MGP_BALBcJ_G0027389/MGP_BALBcJ_G0018715	Pfkl/Pkm/Aldoa/-/MGP_BALBcJ_G0035973/Pklr/Aldoc	7	5	MGP_BALBcJ_G0017353/MGP_BALBcJ_G0034877/MGP_BALBcJ_G0032988/novel.684/MGP_BALBcJ_G0035973	2	MGP_BALBcJ_G0027389/MGP_BALBcJ_G0018715
PBS vs Control	Biological process	GO:0009185	ribonucleoside diphosphate metabolic process	7/627	14/4982	0.000746225	0.0131336	MGP_BALBcJ_G0017353/MGP_BALBcJ_G0034877/MGP_BALBcJ_G0032988/novel.684/MGP_BALBcJ_G0035973/MGP_BALBcJ_G0027389/MGP_BALBcJ_G0018715	Pfkl/Pkm/Aldoa/-/MGP_BALBcJ_G0035973/Pklr/Aldoc	7	5	MGP_BALBcJ_G0017353/MGP_BALBcJ_G0034877/MGP_BALBcJ_G0032988/novel.684/MGP_BALBcJ_G0035973	2	MGP_BALBcJ_G0027389/MGP_BALBcJ_G0018715
PBS vs Control	Biological process	GO:0042866	pyruvate biosynthetic process	7/627	14/4982	0.000746225	0.0131336	MGP_BALBcJ_G0017353/MGP_BALBcJ_G0034877/MGP_BALBcJ_G0032988/novel.684/MGP_BALBcJ_G0035973/MGP_BALBcJ_G0027389/MGP_BALBcJ_G0018715	Pfkl/Pkm/Aldoa/-/MGP_BALBcJ_G0035973/Pklr/Aldoc	7	5	MGP_BALBcJ_G0017353/MGP_BALBcJ_G0034877/MGP_BALBcJ_G0032988/novel.684/MGP_BALBcJ_G0035973	2	MGP_BALBcJ_G0027389/MGP_BALBcJ_G0018715
PBS vs Control	Biological process	GO:0046031	ADP metabolic process	7/627	14/4982	0.000746225	0.0131336	MGP_BALBcJ_G0017353/MGP_BALBcJ_G0034877/MGP_BALBcJ_G0032988/novel.684/MGP_BALBcJ_G0035973/MGP_BALBcJ_G0027389/MGP_BALBcJ_G0018715	Pfkl/Pkm/Aldoa/-/MGP_BALBcJ_G0035973/Pklr/Aldoc	7	5	MGP_BALBcJ_G0017353/MGP_BALBcJ_G0034877/MGP_BALBcJ_G0032988/novel.684/MGP_BALBcJ_G0035973	2	MGP_BALBcJ_G0027389/MGP_BALBcJ_G0018715
PBS vs Control	Biological process	GO:0046939	nucleotide phosphorylation	7/627	14/4982	0.000746225	0.0131336	MGP_BALBcJ_G0017353/MGP_BALBcJ_G0034877/MGP_BALBcJ_G0032988/novel.684/MGP_BALBcJ_G0035973/MGP_BALBcJ_G0027389/MGP_BALBcJ_G0018715	Pfkl/Pkm/Aldoa/-/MGP_BALBcJ_G0035973/Pklr/Aldoc	7	5	MGP_BALBcJ_G0017353/MGP_BALBcJ_G0034877/MGP_BALBcJ_G0032988/novel.684/MGP_BALBcJ_G0035973	2	MGP_BALBcJ_G0027389/MGP_BALBcJ_G0018715
PBS vs Control	Molecular function	GO:0019838	growth factor binding	8/1002	18/7935	0.000854153	0.0150087	MGP_BALBcJ_G0025155/MGP_BALBcJ_G0029459/MGP_BALBcJ_G0017032/MGP_BALBcJ_G0033079/MGP_BALBcJ_G0026805/MGP_BALBcJ_G0033454/MGP_BALBcJ_G0027932/MGP_BALBcJ_G0021875	Kazald1/Htra3/Ctgf/Htra1/Wisp2/Htra4/Cyr61/Wisp1	8	5	MGP_BALBcJ_G0017032/MGP_BALBcJ_G0033079/MGP_BALBcJ_G0033454/MGP_BALBcJ_G0027932/MGP_BALBcJ_G0021875	3	MGP_BALBcJ_G0025155/MGP_BALBcJ_G0029459/MGP_BALBcJ_G0026805
PBS vs Control	Biological process	GO:0016052	carbohydrate catabolic process	7/627	15/4982	0.00124862	0.0203593	MGP_BALBcJ_G0017353/MGP_BALBcJ_G0034877/MGP_BALBcJ_G0032988/novel.684/MGP_BALBcJ_G0035973/MGP_BALBcJ_G0027389/MGP_BALBcJ_G0018715	Pfkl/Pkm/Aldoa/-/MGP_BALBcJ_G0035973/Pklr/Aldoc	7	5	MGP_BALBcJ_G0017353/MGP_BALBcJ_G0034877/MGP_BALBcJ_G0032988/novel.684/MGP_BALBcJ_G0035973	2	MGP_BALBcJ_G0027389/MGP_BALBcJ_G0018715
PBS vs Control	Biological process	GO:0019359	nicotinamide nucleotide biosynthetic process	8/627	19/4982	0.00127246	0.0203593	MGP_BALBcJ_G0019615/MGP_BALBcJ_G0017353/MGP_BALBcJ_G0034877/MGP_BALBcJ_G0032988/novel.684/MGP_BALBcJ_G0035973/MGP_BALBcJ_G0027389/MGP_BALBcJ_G0018715	Nampt/Pfkl/Pkm/Aldoa/-/MGP_BALBcJ_G0035973/Pklr/Aldoc	8	6	MGP_BALBcJ_G0019615/MGP_BALBcJ_G0017353/MGP_BALBcJ_G0034877/MGP_BALBcJ_G0032988/novel.684/MGP_BALBcJ_G0035973	2	MGP_BALBcJ_G0027389/MGP_BALBcJ_G0018715
PBS vs Control	Molecular function	GO:0005507	copper ion binding	7/1002	15/7935	0.00128398	0.020209	MGP_BALBcJ_G0024394/MGP_BALBcJ_G0035825/MGP_BALBcJ_G0035895/MGP_BALBcJ_G0019138/MGP_BALBcJ_G0021487/MGP_BALBcJ_G0030696/MGP_BALBcJ_G0027069	Lox/F8/Heph/Aoc3/Loxl2/Aoc1/Cp	7	3	MGP_BALBcJ_G0024394/MGP_BALBcJ_G0021487/MGP_BALBcJ_G0027069	4	MGP_BALBcJ_G0035825/MGP_BALBcJ_G0035895/MGP_BALBcJ_G0019138/MGP_BALBcJ_G0030696
PBS vs Control	Molecular function	GO:0004871	signal transducer activity	78/1002	445/7935	0.00131441	0.020209	MGP_BALBcJ_G0035465/MGP_BALBcJ_G0035462/MGP_BALBcJ_G0027215/MGP_BALBcJ_G0017728/MGP_BALBcJ_G0023152/MGP_BALBcJ_G0028434/MGP_BALBcJ_G0019025/MGP_BALBcJ_G0025042/MGP_BALBcJ_G0022404/MGP_BALBcJ_G0032565/MGP_BALBcJ_G0020205/MGP_BALBcJ_G0016710/MGP_BALBcJ_G0035466/MGP_BALBcJ_G0027778/MGP_BALBcJ_G0034414/MGP_BALBcJ_G0035545/MGP_BALBcJ_G0035983/MGP_BALBcJ_G0030056/MGP_BALBcJ_G0018390/MGP_BALBcJ_G0032956…	Ccr3/Xcr1/Gpr171/Avpr1a/Fpr2/Tek/Ccr7/Htr7/Gpr84/P2ry2/A530099J19Rik/SlaMolecular function1/Ccr2/Gpr88/S1pr5/Gpr34/Gpr174/Hcar2/Adora2b/Il4ra/Adrb1/Sucnr1/A630033H20Rik/Crhr1/P2ry10/Gria3/Ogfr/Gprc5b/Cxcr3/Cnr2/Ccr5/Prokr2/Fpr1/Ptafr/Calcr/Htr1b/Gpr85/Lpar5/Adgrl4/Adra1d/Acvr1b/C5ar1/Mc1r/Ryr3/Ccr6/Gpr153/Cnr1/F2rl3/Chrm2/Qrfpr/Adgrf5/Cckar/Adra1b/Cxcr2/Gpr161/Rxfp1/Npy1r/Ryr2/MGP_BALBcJ_G0018157…	78	35	MGP_BALBcJ_G0027215/MGP_BALBcJ_G0017728/MGP_BALBcJ_G0023152/MGP_BALBcJ_G0019025/MGP_BALBcJ_G0025042/MGP_BALBcJ_G0022404/MGP_BALBcJ_G0032565/MGP_BALBcJ_G0016710/MGP_BALBcJ_G0030056/MGP_BALBcJ_G0018390/MGP_BALBcJ_G0032956/MGP_BALBcJ_G0035981/MGP_BALBcJ_G0026972/MGP_BALBcJ_G0032895/MGP_BALBcJ_G0035467/MGP_BALBcJ_G0023151/MGP_BALBcJ_G0028857/MGP_BALBcJ_G0030404/MGP_BALBcJ_G0035050/MGP_BALBcJ_G0030443…	43	MGP_BALBcJ_G0035465/MGP_BALBcJ_G0035462/MGP_BALBcJ_G0028434/MGP_BALBcJ_G0020205/MGP_BALBcJ_G0035466/MGP_BALBcJ_G0027778/MGP_BALBcJ_G0034414/MGP_BALBcJ_G0035545/MGP_BALBcJ_G0035983/MGP_BALBcJ_G0025238/MGP_BALBcJ_G0027226/MGP_BALBcJ_G0035982/MGP_BALBcJ_G0019214/MGP_BALBcJ_G0035641/MGP_BALBcJ_G0035933/MGP_BALBcJ_G0028935/MGP_BALBcJ_G0026518/MGP_BALBcJ_G0031262/MGP_BALBcJ_G0027953/MGP_BALBcJ_G0026508…
PBS vs Control	Molecular function	GO:0008237	metallopeptidase activity	25/1002	107/7935	0.00146492	0.0211982	MGP_BALBcJ_G0022943/MGP_BALBcJ_G0021272/MGP_BALBcJ_G0034290/MGP_BALBcJ_G0029262/MGP_BALBcJ_G0033452/MGP_BALBcJ_G0016691/MGP_BALBcJ_G0033960/MGP_BALBcJ_G0017699/MGP_BALBcJ_G0019230/MGP_BALBcJ_G0023224/MGP_BALBcJ_G0018679/MGP_BALBcJ_G0028046/MGP_BALBcJ_G0022614/MGP_BALBcJ_G0022944/MGP_BALBcJ_G0031040/MGP_BALBcJ_G0021476/MGP_BALBcJ_G0017308/MGP_BALBcJ_G0025478/MGP_BALBcJ_G0026476/MGP_BALBcJ_G0034292…	Adamts1/Mmp14/Mmp13/Adam22/Adam9/Adamts4/Mmp15/Cpm/Ace/Mmp25/Cpd/Mmp16/Ece2/Adamts5/Adamts9/Adamdec1/Mmp11/Adamts13/Cpxm1/Mmp3/Agbl1/Lvrn/Enpep/Adamts15/Gm4787	25	13	MGP_BALBcJ_G0022943/MGP_BALBcJ_G0021272/MGP_BALBcJ_G0034290/MGP_BALBcJ_G0033452/MGP_BALBcJ_G0016691/MGP_BALBcJ_G0023224/MGP_BALBcJ_G0018679/MGP_BALBcJ_G0022614/MGP_BALBcJ_G0022944/MGP_BALBcJ_G0031040/MGP_BALBcJ_G0034292/MGP_BALBcJ_G0024381/MGP_BALBcJ_G0034482	12	MGP_BALBcJ_G0029262/MGP_BALBcJ_G0033960/MGP_BALBcJ_G0017699/MGP_BALBcJ_G0019230/MGP_BALBcJ_G0028046/MGP_BALBcJ_G0021476/MGP_BALBcJ_G0017308/MGP_BALBcJ_G0025478/MGP_BALBcJ_G0026476/MGP_BALBcJ_G0032367/MGP_BALBcJ_G0027840/MGP_BALBcJ_G0019838
PBS vs Control	Cellular component	GO:0044421	extracellular region part	14/420	45/3141	0.00151116	0.0551574	MGP_BALBcJ_G0021272/MGP_BALBcJ_G0034290/MGP_BALBcJ_G0025376/MGP_BALBcJ_G0033960/MGP_BALBcJ_G0026463/MGP_BALBcJ_G0023224/MGP_BALBcJ_G0026464/MGP_BALBcJ_G0028046/MGP_BALBcJ_G0031199/MGP_BALBcJ_G0019636/MGP_BALBcJ_G0017308/MGP_BALBcJ_G0034292/MGP_BALBcJ_G0029018/MGP_BALBcJ_G0025621	Mmp14/Mmp13/Il1f9/Mmp15/Il1a/Mmp25/Il1b/Mmp16/A2m/Sostdc1/Mmp11/Mmp3/Molecular functionap2/Hc	14	10	MGP_BALBcJ_G0021272/MGP_BALBcJ_G0034290/MGP_BALBcJ_G0025376/MGP_BALBcJ_G0026463/MGP_BALBcJ_G0023224/MGP_BALBcJ_G0026464/MGP_BALBcJ_G0031199/MGP_BALBcJ_G0019636/MGP_BALBcJ_G0034292/MGP_BALBcJ_G0025621	4	MGP_BALBcJ_G0033960/MGP_BALBcJ_G0028046/MGP_BALBcJ_G0017308/MGP_BALBcJ_G0029018
PBS vs Control	Biological process	GO:0019363	pyridine nucleotide biosynthetic process	8/627	20/4982	0.00189016	0.0277223	MGP_BALBcJ_G0019615/MGP_BALBcJ_G0017353/MGP_BALBcJ_G0034877/MGP_BALBcJ_G0032988/novel.684/MGP_BALBcJ_G0035973/MGP_BALBcJ_G0027389/MGP_BALBcJ_G0018715	Nampt/Pfkl/Pkm/Aldoa/-/MGP_BALBcJ_G0035973/Pklr/Aldoc	8	6	MGP_BALBcJ_G0019615/MGP_BALBcJ_G0017353/MGP_BALBcJ_G0034877/MGP_BALBcJ_G0032988/novel.684/MGP_BALBcJ_G0035973	2	MGP_BALBcJ_G0027389/MGP_BALBcJ_G0018715
PBS vs Control	Biological process	GO:0072525	pyridine-containing compound biosynthetic process	8/627	20/4982	0.00189016	0.0277223	MGP_BALBcJ_G0019615/MGP_BALBcJ_G0017353/MGP_BALBcJ_G0034877/MGP_BALBcJ_G0032988/novel.684/MGP_BALBcJ_G0035973/MGP_BALBcJ_G0027389/MGP_BALBcJ_G0018715	Nampt/Pfkl/Pkm/Aldoa/-/MGP_BALBcJ_G0035973/Pklr/Aldoc	8	6	MGP_BALBcJ_G0019615/MGP_BALBcJ_G0017353/MGP_BALBcJ_G0034877/MGP_BALBcJ_G0032988/novel.684/MGP_BALBcJ_G0035973	2	MGP_BALBcJ_G0027389/MGP_BALBcJ_G0018715
PBS vs Control	Molecular function	GO:0038023	signaling receptor activity	76/1002	440/7935	0.00227811	0.0294955	MGP_BALBcJ_G0035465/MGP_BALBcJ_G0035462/MGP_BALBcJ_G0027215/MGP_BALBcJ_G0017728/MGP_BALBcJ_G0023152/MGP_BALBcJ_G0028434/MGP_BALBcJ_G0019025/MGP_BALBcJ_G0025042/MGP_BALBcJ_G0022404/MGP_BALBcJ_G0032565/MGP_BALBcJ_G0020205/MGP_BALBcJ_G0016710/MGP_BALBcJ_G0035466/MGP_BALBcJ_G0027778/MGP_BALBcJ_G0034414/MGP_BALBcJ_G0035545/MGP_BALBcJ_G0035983/MGP_BALBcJ_G0030056/MGP_BALBcJ_G0018390/MGP_BALBcJ_G0032956…	Ccr3/Xcr1/Gpr171/Avpr1a/Fpr2/Tek/Ccr7/Htr7/Gpr84/P2ry2/A530099J19Rik/SlaMolecular function1/Ccr2/Gpr88/S1pr5/Gpr34/Gpr174/Hcar2/Adora2b/Il4ra/Adrb1/Sucnr1/A630033H20Rik/Crhr1/P2ry10/Gria3/Ogfr/Gprc5b/Cxcr3/Cnr2/Ccr5/Prokr2/Fpr1/Ptafr/Calcr/Htr1b/Gpr85/Lpar5/Adgrl4/Adra1d/Acvr1b/C5ar1/Mc1r/Ccr6/Gpr153/Cnr1/F2rl3/Chrm2/Qrfpr/Adgrf5/Cckar/Adra1b/Cxcr2/Gpr161/Rxfp1/Npy1r/MGP_BALBcJ_G0018157/Ackr2/Avp…	76	35	MGP_BALBcJ_G0027215/MGP_BALBcJ_G0017728/MGP_BALBcJ_G0023152/MGP_BALBcJ_G0019025/MGP_BALBcJ_G0025042/MGP_BALBcJ_G0022404/MGP_BALBcJ_G0032565/MGP_BALBcJ_G0016710/MGP_BALBcJ_G0030056/MGP_BALBcJ_G0018390/MGP_BALBcJ_G0032956/MGP_BALBcJ_G0035981/MGP_BALBcJ_G0026972/MGP_BALBcJ_G0032895/MGP_BALBcJ_G0035467/MGP_BALBcJ_G0023151/MGP_BALBcJ_G0028857/MGP_BALBcJ_G0030404/MGP_BALBcJ_G0035050/MGP_BALBcJ_G0030443…	41	MGP_BALBcJ_G0035465/MGP_BALBcJ_G0035462/MGP_BALBcJ_G0028434/MGP_BALBcJ_G0020205/MGP_BALBcJ_G0035466/MGP_BALBcJ_G0027778/MGP_BALBcJ_G0034414/MGP_BALBcJ_G0035545/MGP_BALBcJ_G0035983/MGP_BALBcJ_G0025238/MGP_BALBcJ_G0027226/MGP_BALBcJ_G0035982/MGP_BALBcJ_G0019214/MGP_BALBcJ_G0035641/MGP_BALBcJ_G0035933/MGP_BALBcJ_G0028935/MGP_BALBcJ_G0026518/MGP_BALBcJ_G0031262/MGP_BALBcJ_G0027953/MGP_BALBcJ_G0026508…
PBS vs Control	Molecular function	GO:0060089	molecular transducer activity	76/1002	440/7935	0.00227811	0.0294955	MGP_BALBcJ_G0035465/MGP_BALBcJ_G0035462/MGP_BALBcJ_G0027215/MGP_BALBcJ_G0017728/MGP_BALBcJ_G0023152/MGP_BALBcJ_G0028434/MGP_BALBcJ_G0019025/MGP_BALBcJ_G0025042/MGP_BALBcJ_G0022404/MGP_BALBcJ_G0032565/MGP_BALBcJ_G0020205/MGP_BALBcJ_G0016710/MGP_BALBcJ_G0035466/MGP_BALBcJ_G0027778/MGP_BALBcJ_G0034414/MGP_BALBcJ_G0035545/MGP_BALBcJ_G0035983/MGP_BALBcJ_G0030056/MGP_BALBcJ_G0018390/MGP_BALBcJ_G0032956…	Ccr3/Xcr1/Gpr171/Avpr1a/Fpr2/Tek/Ccr7/Htr7/Gpr84/P2ry2/A530099J19Rik/SlaMolecular function1/Ccr2/Gpr88/S1pr5/Gpr34/Gpr174/Hcar2/Adora2b/Il4ra/Adrb1/Sucnr1/A630033H20Rik/Crhr1/P2ry10/Gria3/Ogfr/Gprc5b/Cxcr3/Cnr2/Ccr5/Prokr2/Fpr1/Ptafr/Calcr/Htr1b/Gpr85/Lpar5/Adgrl4/Adra1d/Acvr1b/C5ar1/Mc1r/Ccr6/Gpr153/Cnr1/F2rl3/Chrm2/Qrfpr/Adgrf5/Cckar/Adra1b/Cxcr2/Gpr161/Rxfp1/Npy1r/MGP_BALBcJ_G0018157/Ackr2/Avp…	76	35	MGP_BALBcJ_G0027215/MGP_BALBcJ_G0017728/MGP_BALBcJ_G0023152/MGP_BALBcJ_G0019025/MGP_BALBcJ_G0025042/MGP_BALBcJ_G0022404/MGP_BALBcJ_G0032565/MGP_BALBcJ_G0016710/MGP_BALBcJ_G0030056/MGP_BALBcJ_G0018390/MGP_BALBcJ_G0032956/MGP_BALBcJ_G0035981/MGP_BALBcJ_G0026972/MGP_BALBcJ_G0032895/MGP_BALBcJ_G0035467/MGP_BALBcJ_G0023151/MGP_BALBcJ_G0028857/MGP_BALBcJ_G0030404/MGP_BALBcJ_G0035050/MGP_BALBcJ_G0030443…	41	MGP_BALBcJ_G0035465/MGP_BALBcJ_G0035462/MGP_BALBcJ_G0028434/MGP_BALBcJ_G0020205/MGP_BALBcJ_G0035466/MGP_BALBcJ_G0027778/MGP_BALBcJ_G0034414/MGP_BALBcJ_G0035545/MGP_BALBcJ_G0035983/MGP_BALBcJ_G0025238/MGP_BALBcJ_G0027226/MGP_BALBcJ_G0035982/MGP_BALBcJ_G0019214/MGP_BALBcJ_G0035641/MGP_BALBcJ_G0035933/MGP_BALBcJ_G0028935/MGP_BALBcJ_G0026518/MGP_BALBcJ_G0031262/MGP_BALBcJ_G0027953/MGP_BALBcJ_G0026508…
PBS vs Control	Biological process	GO:0019362	pyridine nucleotide metabolic process	8/627	21/4982	0.00272191	0.0354857	MGP_BALBcJ_G0019615/MGP_BALBcJ_G0017353/MGP_BALBcJ_G0034877/MGP_BALBcJ_G0032988/novel.684/MGP_BALBcJ_G0035973/MGP_BALBcJ_G0027389/MGP_BALBcJ_G0018715	Nampt/Pfkl/Pkm/Aldoa/-/MGP_BALBcJ_G0035973/Pklr/Aldoc	8	6	MGP_BALBcJ_G0019615/MGP_BALBcJ_G0017353/MGP_BALBcJ_G0034877/MGP_BALBcJ_G0032988/novel.684/MGP_BALBcJ_G0035973	2	MGP_BALBcJ_G0027389/MGP_BALBcJ_G0018715
PBS vs Control	Biological process	GO:0046496	nicotinamide nucleotide metabolic process	8/627	21/4982	0.00272191	0.0354857	MGP_BALBcJ_G0019615/MGP_BALBcJ_G0017353/MGP_BALBcJ_G0034877/MGP_BALBcJ_G0032988/novel.684/MGP_BALBcJ_G0035973/MGP_BALBcJ_G0027389/MGP_BALBcJ_G0018715	Nampt/Pfkl/Pkm/Aldoa/-/MGP_BALBcJ_G0035973/Pklr/Aldoc	8	6	MGP_BALBcJ_G0019615/MGP_BALBcJ_G0017353/MGP_BALBcJ_G0034877/MGP_BALBcJ_G0032988/novel.684/MGP_BALBcJ_G0035973	2	MGP_BALBcJ_G0027389/MGP_BALBcJ_G0018715
PBS vs Control	Biological process	GO:0072524	pyridine-containing compound metabolic process	8/627	21/4982	0.00272191	0.0354857	MGP_BALBcJ_G0019615/MGP_BALBcJ_G0017353/MGP_BALBcJ_G0034877/MGP_BALBcJ_G0032988/novel.684/MGP_BALBcJ_G0035973/MGP_BALBcJ_G0027389/MGP_BALBcJ_G0018715	Nampt/Pfkl/Pkm/Aldoa/-/MGP_BALBcJ_G0035973/Pklr/Aldoc	8	6	MGP_BALBcJ_G0019615/MGP_BALBcJ_G0017353/MGP_BALBcJ_G0034877/MGP_BALBcJ_G0032988/novel.684/MGP_BALBcJ_G0035973	2	MGP_BALBcJ_G0027389/MGP_BALBcJ_G0018715
PBS vs Control	Cellular component	GO:0031012	extracellular matrix	8/420	20/3141	0.002769	0.067379	MGP_BALBcJ_G0021272/MGP_BALBcJ_G0034290/MGP_BALBcJ_G0033960/MGP_BALBcJ_G0023224/MGP_BALBcJ_G0028046/MGP_BALBcJ_G0017308/MGP_BALBcJ_G0034292/MGP_BALBcJ_G0029018	Mmp14/Mmp13/Mmp15/Mmp25/Mmp16/Mmp11/Mmp3/Molecular functionap2	8	4	MGP_BALBcJ_G0021272/MGP_BALBcJ_G0034290/MGP_BALBcJ_G0023224/MGP_BALBcJ_G0034292	4	MGP_BALBcJ_G0033960/MGP_BALBcJ_G0028046/MGP_BALBcJ_G0017308/MGP_BALBcJ_G0029018
PBS vs Control	Molecular function	GO:0004888	transmembrane signaling receptor activity	74/1002	430/7935	0.00285793	0.0351525	MGP_BALBcJ_G0035465/MGP_BALBcJ_G0035462/MGP_BALBcJ_G0027215/MGP_BALBcJ_G0017728/MGP_BALBcJ_G0023152/MGP_BALBcJ_G0028434/MGP_BALBcJ_G0019025/MGP_BALBcJ_G0025042/MGP_BALBcJ_G0022404/MGP_BALBcJ_G0032565/MGP_BALBcJ_G0020205/MGP_BALBcJ_G0035466/MGP_BALBcJ_G0027778/MGP_BALBcJ_G0034414/MGP_BALBcJ_G0035545/MGP_BALBcJ_G0035983/MGP_BALBcJ_G0030056/MGP_BALBcJ_G0018390/MGP_BALBcJ_G0032956/MGP_BALBcJ_G0025238…	Ccr3/Xcr1/Gpr171/Avpr1a/Fpr2/Tek/Ccr7/Htr7/Gpr84/P2ry2/A530099J19Rik/Ccr2/Gpr88/S1pr5/Gpr34/Gpr174/Hcar2/Adora2b/Il4ra/Adrb1/Sucnr1/A630033H20Rik/Crhr1/P2ry10/Gria3/Gprc5b/Cxcr3/Cnr2/Ccr5/Prokr2/Fpr1/Ptafr/Calcr/Htr1b/Gpr85/Lpar5/Adgrl4/Adra1d/Acvr1b/C5ar1/Mc1r/Ccr6/Gpr153/Cnr1/F2rl3/Chrm2/Qrfpr/Adgrf5/Cckar/Adra1b/Cxcr2/Gpr161/Rxfp1/Npy1r/MGP_BALBcJ_G0018157/Ackr2/Avpr2/Gpr156/Mc2r/Cysltr1/Tacr1…	74	33	MGP_BALBcJ_G0027215/MGP_BALBcJ_G0017728/MGP_BALBcJ_G0023152/MGP_BALBcJ_G0019025/MGP_BALBcJ_G0025042/MGP_BALBcJ_G0022404/MGP_BALBcJ_G0032565/MGP_BALBcJ_G0030056/MGP_BALBcJ_G0018390/MGP_BALBcJ_G0032956/MGP_BALBcJ_G0035981/MGP_BALBcJ_G0032895/MGP_BALBcJ_G0035467/MGP_BALBcJ_G0023151/MGP_BALBcJ_G0028857/MGP_BALBcJ_G0030404/MGP_BALBcJ_G0035050/MGP_BALBcJ_G0030443/MGP_BALBcJ_G0022332/MGP_BALBcJ_G0031683…	41	MGP_BALBcJ_G0035465/MGP_BALBcJ_G0035462/MGP_BALBcJ_G0028434/MGP_BALBcJ_G0020205/MGP_BALBcJ_G0035466/MGP_BALBcJ_G0027778/MGP_BALBcJ_G0034414/MGP_BALBcJ_G0035545/MGP_BALBcJ_G0035983/MGP_BALBcJ_G0025238/MGP_BALBcJ_G0027226/MGP_BALBcJ_G0035982/MGP_BALBcJ_G0019214/MGP_BALBcJ_G0035641/MGP_BALBcJ_G0035933/MGP_BALBcJ_G0028935/MGP_BALBcJ_G0026518/MGP_BALBcJ_G0031262/MGP_BALBcJ_G0027953/MGP_BALBcJ_G0026508…
PBS vs Control	Biological process	GO:0055085	transmembrane transport	62/627	352/4982	0.00290894	0.0365695	MGP_BALBcJ_G0015934/MGP_BALBcJ_G0018896/MGP_BALBcJ_G0019475/MGP_BALBcJ_G0025480/MGP_BALBcJ_G0024826/MGP_BALBcJ_G0017351/MGP_BALBcJ_G0035106/MGP_BALBcJ_G0025757/MGP_BALBcJ_G0032539/MGP_BALBcJ_G0028328/MGP_BALBcJ_G0022269/MGP_BALBcJ_G0023528/MGP_BALBcJ_G0028670/MGP_BALBcJ_G0023530/MGP_BALBcJ_G0034530/MGP_BALBcJ_G0022066/MGP_BALBcJ_G0022758/MGP_BALBcJ_G0030020/MGP_BALBcJ_G0029832/MGP_BALBcJ_G0023304…	Slc40a1/Abcc3/Slc16a3/Slc2a6/Slc15a3/Trpm2/Slc9a9/Scn7a/Slco2b1/Slc31a2/Cacnb3/Tap1/Slc2a1/Tap2/Slc37a2/Cacna1i/Slc15a2/Hvcn1/Molecular functionsd7a/Clcn7/Gpr155/Spns2/-/Cacna1b/Abcd1/Slc16a7/Tctn1/Slc22a17/Abcb1b/Slc46a3/Gm4707/Abcd2/Cacna1e/Slc29a4/Kcnc1/Ryr3/Gm5134/Slc9c1/Aqp4/Slc16a2/Trpm1/Slc46a1/Slc9a7/Trpc3/Slc18b1/Slc13a3/Slc16a12/Ryr2/Gm15635/Kcnf1/Trpm5/Cacnb1/Slc7a4/Slc5a2/Cnga1/MGP_BA…	62	15	MGP_BALBcJ_G0019475/MGP_BALBcJ_G0025480/MGP_BALBcJ_G0024826/MGP_BALBcJ_G0028328/MGP_BALBcJ_G0022269/MGP_BALBcJ_G0023528/MGP_BALBcJ_G0028670/MGP_BALBcJ_G0023530/MGP_BALBcJ_G0029832/MGP_BALBcJ_G0023304/MGP_BALBcJ_G0029267/MGP_BALBcJ_G0023967/MGP_BALBcJ_G0027135/MGP_BALBcJ_G0019559/MGP_BALBcJ_G0033063	47	MGP_BALBcJ_G0015934/MGP_BALBcJ_G0018896/MGP_BALBcJ_G0017351/MGP_BALBcJ_G0035106/MGP_BALBcJ_G0025757/MGP_BALBcJ_G0032539/MGP_BALBcJ_G0034530/MGP_BALBcJ_G0022066/MGP_BALBcJ_G0022758/MGP_BALBcJ_G0030020/MGP_BALBcJ_G0025809/MGP_BALBcJ_G0018581/novel.253/MGP_BALBcJ_G0025384/MGP_BALBcJ_G0035783/MGP_BALBcJ_G0017733/MGP_BALBcJ_G0030021/MGP_BALBcJ_G0021293/MGP_BALBcJ_G0030375/MGP_BALBcJ_G0022211/MGP_BALBc…

## Sheet: PG-1 vs PBS
Additional file 3. GO Enrichment
Group	Category	GO ID	Description	GeneRatio	BgRatio	pvalue	padj	geneID	geneName	Count	Up	Up_Gene_id	Down	Down_Gene_id
PG-1 vs PBS	Cellular component	GO:0005576	extracellular region	50/297	225/3131	2.03595e-09	1.32337e-07	MGP_BALBcJ_G0029357/MGP_BALBcJ_G0017706/MGP_BALBcJ_G0025155/MGP_BALBcJ_G0020444/MGP_BALBcJ_G0033434/MGP_BALBcJ_G0017562/MGP_BALBcJ_G0033363/MGP_BALBcJ_G0022836/MGP_BALBcJ_G0018762/MGP_BALBcJ_G0021478/MGP_BALBcJ_G0017638/MGP_BALBcJ_G0032846/MGP_BALBcJ_G0033943/MGP_BALBcJ_G0034292/MGP_BALBcJ_G0017705/MGP_BALBcJ_G0015807/MGP_BALBcJ_G0018796/MGP_BALBcJ_G0025376/MGP_BALBcJ_G0015808/MGP_BALBcJ_G0026859…	Il6/Ifng/Kazald1/Edn1/Plat/Igf1/Gas6/Retnlg/Ccl7/Stc1/Nts/Adm/Cx3cl1/Mmp3/Il22/Il17a/Ccl3/Il1f9/Il17f/Mmp9/Htra3/Apol6/Calca/Thbs2/Il1a/Xcl1/Cxcl13/Cxcl14/Ctgf/Mmp15/Ccl17/Mmp16/Wnt5a/Il1b/Htra4/Edn3/Wisp2/Apol8/Mmp27/-/Apol10b/Mtcl1/Mmp11/A2m/Esm1/Cxcl11/Wnt8b/Wnt7a/Ins1/Gal	50	19	MGP_BALBcJ_G0025155/MGP_BALBcJ_G0017562/MGP_BALBcJ_G0033363/MGP_BALBcJ_G0022836/MGP_BALBcJ_G0026859/MGP_BALBcJ_G0029459/MGP_BALBcJ_G0023133/MGP_BALBcJ_G0016629/MGP_BALBcJ_G0033960/MGP_BALBcJ_G0028046/MGP_BALBcJ_G0021047/MGP_BALBcJ_G0026948/MGP_BALBcJ_G0026805/MGP_BALBcJ_G0034297/novel.881/MGP_BALBcJ_G0017308/MGP_BALBcJ_G0031025/MGP_BALBcJ_G0025212/MGP_BALBcJ_G0024590	31	MGP_BALBcJ_G0029357/MGP_BALBcJ_G0017706/MGP_BALBcJ_G0020444/MGP_BALBcJ_G0033434/MGP_BALBcJ_G0018762/MGP_BALBcJ_G0021478/MGP_BALBcJ_G0017638/MGP_BALBcJ_G0032846/MGP_BALBcJ_G0033943/MGP_BALBcJ_G0034292/MGP_BALBcJ_G0017705/MGP_BALBcJ_G0015807/MGP_BALBcJ_G0018796/MGP_BALBcJ_G0025376/MGP_BALBcJ_G0015808/MGP_BALBcJ_G0021987/MGP_BALBcJ_G0032872/MGP_BALBcJ_G0026463/MGP_BALBcJ_G0029738/MGP_BALBcJ_G0020566…
PG-1 vs PBS	Molecular function	GO:0030545	receptor regulator activity	34/766	137/7891	1.79839e-07	1.80874e-05	MGP_BALBcJ_G0021111/MGP_BALBcJ_G0017562/MGP_BALBcJ_G0025005/MGP_BALBcJ_G0022836/MGP_BALBcJ_G0018762/MGP_BALBcJ_G0021478/MGP_BALBcJ_G0017638/MGP_BALBcJ_G0032846/MGP_BALBcJ_G0033943/MGP_BALBcJ_G0015807/MGP_BALBcJ_G0018796/MGP_BALBcJ_G0025376/MGP_BALBcJ_G0031289/MGP_BALBcJ_G0015808/MGP_BALBcJ_G0019011/MGP_BALBcJ_G0032872/MGP_BALBcJ_G0017826/MGP_BALBcJ_G0036218/MGP_BALBcJ_G0028013/MGP_BALBcJ_G0026463…	Gdf10/Igf1/Il33/Retnlg/Ccl7/Stc1/Nts/Adm/Cx3cl1/Il17a/Ccl3/Il1f9/Fgf23/Il17f/Csf3/Calca/MGP_BALBcJ_G0017826/Vegfd/Gdf6/Il1a/Xcl1/Pdgfa/Cxcl13/Cxcl14/Bmp7/Bmp6/Ccl17/Il1b/-/Vegfc/Fgf18/Cxcl11/Ins1/Gal	34	14	MGP_BALBcJ_G0021111/MGP_BALBcJ_G0017562/MGP_BALBcJ_G0022836/MGP_BALBcJ_G0017826/MGP_BALBcJ_G0036218/MGP_BALBcJ_G0028013/MGP_BALBcJ_G0016629/MGP_BALBcJ_G0026925/MGP_BALBcJ_G0020422/novel.881/MGP_BALBcJ_G0033589/MGP_BALBcJ_G0018082/MGP_BALBcJ_G0025212/MGP_BALBcJ_G0024590	20	MGP_BALBcJ_G0025005/MGP_BALBcJ_G0018762/MGP_BALBcJ_G0021478/MGP_BALBcJ_G0017638/MGP_BALBcJ_G0032846/MGP_BALBcJ_G0033943/MGP_BALBcJ_G0015807/MGP_BALBcJ_G0018796/MGP_BALBcJ_G0025376/MGP_BALBcJ_G0031289/MGP_BALBcJ_G0015808/MGP_BALBcJ_G0019011/MGP_BALBcJ_G0032872/MGP_BALBcJ_G0026463/MGP_BALBcJ_G0030260/MGP_BALBcJ_G0029738/MGP_BALBcJ_G0020566/MGP_BALBcJ_G0033944/MGP_BALBcJ_G0026464/MGP_BALBcJ_G0009913
PG-1 vs PBS	Molecular function	GO:0048018	receptor ligand activity	34/766	137/7891	1.79839e-07	1.80874e-05	MGP_BALBcJ_G0021111/MGP_BALBcJ_G0017562/MGP_BALBcJ_G0025005/MGP_BALBcJ_G0022836/MGP_BALBcJ_G0018762/MGP_BALBcJ_G0021478/MGP_BALBcJ_G0017638/MGP_BALBcJ_G0032846/MGP_BALBcJ_G0033943/MGP_BALBcJ_G0015807/MGP_BALBcJ_G0018796/MGP_BALBcJ_G0025376/MGP_BALBcJ_G0031289/MGP_BALBcJ_G0015808/MGP_BALBcJ_G0019011/MGP_BALBcJ_G0032872/MGP_BALBcJ_G0017826/MGP_BALBcJ_G0036218/MGP_BALBcJ_G0028013/MGP_BALBcJ_G0026463…	Gdf10/Igf1/Il33/Retnlg/Ccl7/Stc1/Nts/Adm/Cx3cl1/Il17a/Ccl3/Il1f9/Fgf23/Il17f/Csf3/Calca/MGP_BALBcJ_G0017826/Vegfd/Gdf6/Il1a/Xcl1/Pdgfa/Cxcl13/Cxcl14/Bmp7/Bmp6/Ccl17/Il1b/-/Vegfc/Fgf18/Cxcl11/Ins1/Gal	34	14	MGP_BALBcJ_G0021111/MGP_BALBcJ_G0017562/MGP_BALBcJ_G0022836/MGP_BALBcJ_G0017826/MGP_BALBcJ_G0036218/MGP_BALBcJ_G0028013/MGP_BALBcJ_G0016629/MGP_BALBcJ_G0026925/MGP_BALBcJ_G0020422/novel.881/MGP_BALBcJ_G0033589/MGP_BALBcJ_G0018082/MGP_BALBcJ_G0025212/MGP_BALBcJ_G0024590	20	MGP_BALBcJ_G0025005/MGP_BALBcJ_G0018762/MGP_BALBcJ_G0021478/MGP_BALBcJ_G0017638/MGP_BALBcJ_G0032846/MGP_BALBcJ_G0033943/MGP_BALBcJ_G0015807/MGP_BALBcJ_G0018796/MGP_BALBcJ_G0025376/MGP_BALBcJ_G0031289/MGP_BALBcJ_G0015808/MGP_BALBcJ_G0019011/MGP_BALBcJ_G0032872/MGP_BALBcJ_G0026463/MGP_BALBcJ_G0030260/MGP_BALBcJ_G0029738/MGP_BALBcJ_G0020566/MGP_BALBcJ_G0033944/MGP_BALBcJ_G0026464/MGP_BALBcJ_G0009913
PG-1 vs PBS	Molecular function	GO:0005125	cytokine activity	16/766	39/7891	2.35923e-07	1.80874e-05	MGP_BALBcJ_G0025005/MGP_BALBcJ_G0018762/MGP_BALBcJ_G0033943/MGP_BALBcJ_G0015807/MGP_BALBcJ_G0018796/MGP_BALBcJ_G0025376/MGP_BALBcJ_G0015808/MGP_BALBcJ_G0019011/MGP_BALBcJ_G0026463/MGP_BALBcJ_G0016629/MGP_BALBcJ_G0029738/MGP_BALBcJ_G0020566/MGP_BALBcJ_G0033944/MGP_BALBcJ_G0026464/novel.881/MGP_BALBcJ_G0009913	Il33/Ccl7/Cx3cl1/Il17a/Ccl3/Il1f9/Il17f/Csf3/Il1a/Xcl1/Cxcl13/Cxcl14/Ccl17/Il1b/-/Cxcl11	16	2	MGP_BALBcJ_G0016629/novel.881	14	MGP_BALBcJ_G0025005/MGP_BALBcJ_G0018762/MGP_BALBcJ_G0033943/MGP_BALBcJ_G0015807/MGP_BALBcJ_G0018796/MGP_BALBcJ_G0025376/MGP_BALBcJ_G0015808/MGP_BALBcJ_G0019011/MGP_BALBcJ_G0026463/MGP_BALBcJ_G0029738/MGP_BALBcJ_G0020566/MGP_BALBcJ_G0033944/MGP_BALBcJ_G0026464/MGP_BALBcJ_G0009913
PG-1 vs PBS	Molecular function	GO:0005102	signaling receptor binding	42/766	203/7891	1.45304e-06	8.355e-05	MGP_BALBcJ_G0029357/MGP_BALBcJ_G0017706/MGP_BALBcJ_G0021111/MGP_BALBcJ_G0017562/MGP_BALBcJ_G0025005/MGP_BALBcJ_G0022836/MGP_BALBcJ_G0018762/MGP_BALBcJ_G0021478/MGP_BALBcJ_G0017638/MGP_BALBcJ_G0032846/MGP_BALBcJ_G0033943/MGP_BALBcJ_G0015807/MGP_BALBcJ_G0018796/MGP_BALBcJ_G0017045/MGP_BALBcJ_G0025376/MGP_BALBcJ_G0031289/MGP_BALBcJ_G0023915/MGP_BALBcJ_G0015808/MGP_BALBcJ_G0019011/MGP_BALBcJ_G0032872…	Il6/Ifng/Gdf10/Igf1/Il33/Retnlg/Ccl7/Stc1/Nts/Adm/Cx3cl1/Il17a/Ccl3/Lama2/Il1f9/Fgf23/Tnfsf9/Il17f/Csf3/Calca/MGP_BALBcJ_G0017826/Vegfd/Gdf6/Il1a/Xcl1/Pdgfa/Cxcl13/Cxcl14/Bmp7/Bmp6/Ccl17/Wnt5a/Il1b/-/Vegfc/Fgf18/Cxcl11/Wnt8b/Bdnf/Wnt7a/Ins1/Gal	42	17	MGP_BALBcJ_G0021111/MGP_BALBcJ_G0017562/MGP_BALBcJ_G0022836/MGP_BALBcJ_G0017045/MGP_BALBcJ_G0017826/MGP_BALBcJ_G0036218/MGP_BALBcJ_G0028013/MGP_BALBcJ_G0016629/MGP_BALBcJ_G0026925/MGP_BALBcJ_G0020422/MGP_BALBcJ_G0021047/novel.881/MGP_BALBcJ_G0033589/MGP_BALBcJ_G0018082/MGP_BALBcJ_G0031025/MGP_BALBcJ_G0025212/MGP_BALBcJ_G0024590	25	MGP_BALBcJ_G0029357/MGP_BALBcJ_G0017706/MGP_BALBcJ_G0025005/MGP_BALBcJ_G0018762/MGP_BALBcJ_G0021478/MGP_BALBcJ_G0017638/MGP_BALBcJ_G0032846/MGP_BALBcJ_G0033943/MGP_BALBcJ_G0015807/MGP_BALBcJ_G0018796/MGP_BALBcJ_G0025376/MGP_BALBcJ_G0031289/MGP_BALBcJ_G0023915/MGP_BALBcJ_G0015808/MGP_BALBcJ_G0019011/MGP_BALBcJ_G0032872/MGP_BALBcJ_G0026463/MGP_BALBcJ_G0030260/MGP_BALBcJ_G0029738/MGP_BALBcJ_G0020566…
PG-1 vs PBS	Biological process	GO:0002376	immune system process	21/487	82/4940	2.85035e-05	0.00960569	MGP_BALBcJ_G0029357/MGP_BALBcJ_G0017706/MGP_BALBcJ_G0018762/MGP_BALBcJ_G0033943/MGP_BALBcJ_G0016710/MGP_BALBcJ_G0018796/MGP_BALBcJ_G0025376/MGP_BALBcJ_G0023915/MGP_BALBcJ_G0019011/MGP_BALBcJ_G0030138/MGP_BALBcJ_G0026463/MGP_BALBcJ_G0016629/MGP_BALBcJ_G0029738/MGP_BALBcJ_G0020566/MGP_BALBcJ_G0022820/MGP_BALBcJ_G0033944/MGP_BALBcJ_G0026464/MGP_BALBcJ_G0033730/novel.881/novel.1162/MGP_BALBcJ_G0009913	Il6/Ifng/Ccl7/Cx3cl1/Slamf1/Ccl3/Il1f9/Tnfsf9/Csf3/Lat2/Il1a/Xcl1/Cxcl13/Cxcl14/Gcsam/Ccl17/Il1b/Bst2/-/-/Cxcl11	21	4	MGP_BALBcJ_G0030138/MGP_BALBcJ_G0016629/MGP_BALBcJ_G0022820/novel.881	17	MGP_BALBcJ_G0029357/MGP_BALBcJ_G0017706/MGP_BALBcJ_G0018762/MGP_BALBcJ_G0033943/MGP_BALBcJ_G0016710/MGP_BALBcJ_G0018796/MGP_BALBcJ_G0025376/MGP_BALBcJ_G0023915/MGP_BALBcJ_G0019011/MGP_BALBcJ_G0026463/MGP_BALBcJ_G0029738/MGP_BALBcJ_G0020566/MGP_BALBcJ_G0033944/MGP_BALBcJ_G0026464/MGP_BALBcJ_G0033730/novel.1162/MGP_BALBcJ_G0009913
PG-1 vs PBS	Molecular function	GO:0098772	molecular function regulator	58/766	356/7891	4.57462e-05	0.00210433	MGP_BALBcJ_G0021111/MGP_BALBcJ_G0017562/MGP_BALBcJ_G0023420/MGP_BALBcJ_G0025005/MGP_BALBcJ_G0019407/MGP_BALBcJ_G0022836/MGP_BALBcJ_G0018762/MGP_BALBcJ_G0021478/MGP_BALBcJ_G0035569/MGP_BALBcJ_G0017638/MGP_BALBcJ_G0032846/MGP_BALBcJ_G0015774/MGP_BALBcJ_G0033943/MGP_BALBcJ_G0015807/MGP_BALBcJ_G0018796/MGP_BALBcJ_G0025376/MGP_BALBcJ_G0031289/MGP_BALBcJ_G0025067/MGP_BALBcJ_G0029450/MGP_BALBcJ_G0031956…	Gdf10/Igf1/Cdkn1a/Il33/Timp2/Retnlg/Ccl7/Stc1/Timp1/Nts/Adm/Prex2/Cx3cl1/Il17a/Ccl3/Il1f9/Fgf23/Plce1/Rgs12/Rasgrp4/Arhgef37/Il17f/Arhgef10l/Csf3/Calca/MGP_BALBcJ_G0017826/Plekhg3/Vegfd/Fgd4/Itih5/Gdf6/Il1a/Xcl1/Pdgfa/Cxcl13/Gpsm2/Tfpi2/Arhgef9/Cxcl14/Timp3/Arhgef26/Bmp7/Tiam2/Mcf2l/Bmp6/Ccl17/Col6a3/Il1b/MGP_BALBcJ_G0015852/Cdkn1c/-/Vegfc/A2m/Fgf18/Cxcl11/Itih4/Ins1/Gal	58	31	MGP_BALBcJ_G0021111/MGP_BALBcJ_G0017562/MGP_BALBcJ_G0019407/MGP_BALBcJ_G0022836/MGP_BALBcJ_G0015774/MGP_BALBcJ_G0025067/MGP_BALBcJ_G0031956/MGP_BALBcJ_G0024446/MGP_BALBcJ_G0029009/MGP_BALBcJ_G0017826/MGP_BALBcJ_G0019798/MGP_BALBcJ_G0036218/MGP_BALBcJ_G0022524/MGP_BALBcJ_G0025313/MGP_BALBcJ_G0028013/MGP_BALBcJ_G0016629/MGP_BALBcJ_G0035886/MGP_BALBcJ_G0027231/MGP_BALBcJ_G0026925/MGP_BALBcJ_G0023071…	27	MGP_BALBcJ_G0023420/MGP_BALBcJ_G0025005/MGP_BALBcJ_G0018762/MGP_BALBcJ_G0021478/MGP_BALBcJ_G0035569/MGP_BALBcJ_G0017638/MGP_BALBcJ_G0032846/MGP_BALBcJ_G0033943/MGP_BALBcJ_G0015807/MGP_BALBcJ_G0018796/MGP_BALBcJ_G0025376/MGP_BALBcJ_G0031289/MGP_BALBcJ_G0029450/MGP_BALBcJ_G0015808/MGP_BALBcJ_G0019011/MGP_BALBcJ_G0032872/MGP_BALBcJ_G0026463/MGP_BALBcJ_G0030260/MGP_BALBcJ_G0029738/MGP_BALBcJ_G0027756…
PG-1 vs PBS	Molecular function	GO:0008009	chemokine activity	9/766	23/7891	0.000170368	0.00559779	MGP_BALBcJ_G0018762/MGP_BALBcJ_G0033943/MGP_BALBcJ_G0018796/MGP_BALBcJ_G0016629/MGP_BALBcJ_G0029738/MGP_BALBcJ_G0020566/MGP_BALBcJ_G0033944/novel.881/MGP_BALBcJ_G0009913	Ccl7/Cx3cl1/Ccl3/Xcl1/Cxcl13/Cxcl14/Ccl17/-/Cxcl11	9	2	MGP_BALBcJ_G0016629/novel.881	7	MGP_BALBcJ_G0018762/MGP_BALBcJ_G0033943/MGP_BALBcJ_G0018796/MGP_BALBcJ_G0029738/MGP_BALBcJ_G0020566/MGP_BALBcJ_G0033944/MGP_BALBcJ_G0009913
PG-1 vs PBS	Molecular function	GO:0042379	chemokine receptor binding	9/766	23/7891	0.000170368	0.00559779	MGP_BALBcJ_G0018762/MGP_BALBcJ_G0033943/MGP_BALBcJ_G0018796/MGP_BALBcJ_G0016629/MGP_BALBcJ_G0029738/MGP_BALBcJ_G0020566/MGP_BALBcJ_G0033944/novel.881/MGP_BALBcJ_G0009913	Ccl7/Cx3cl1/Ccl3/Xcl1/Cxcl13/Cxcl14/Ccl17/-/Cxcl11	9	2	MGP_BALBcJ_G0016629/novel.881	7	MGP_BALBcJ_G0018762/MGP_BALBcJ_G0033943/MGP_BALBcJ_G0018796/MGP_BALBcJ_G0029738/MGP_BALBcJ_G0020566/MGP_BALBcJ_G0033944/MGP_BALBcJ_G0009913
PG-1 vs PBS	Molecular function	GO:0004930	G-protein-coupled receptor activity	47/766	288/7891	0.000231153	0.00664566	MGP_BALBcJ_G0027215/MGP_BALBcJ_G0019025/MGP_BALBcJ_G0017728/MGP_BALBcJ_G0035462/MGP_BALBcJ_G0016079/MGP_BALBcJ_G0027778/MGP_BALBcJ_G0035981/MGP_BALBcJ_G0035466/MGP_BALBcJ_G0025042/MGP_BALBcJ_G0034414/MGP_BALBcJ_G0035983/MGP_BALBcJ_G0026518/MGP_BALBcJ_G0027953/MGP_BALBcJ_G0025238/MGP_BALBcJ_G0020205/MGP_BALBcJ_G0034227/MGP_BALBcJ_G0016633/MGP_BALBcJ_G0035933/MGP_BALBcJ_G0035545/MGP_BALBcJ_G0032895…	Gpr171/Ccr7/Avpr1a/Xcr1/Cxcr2/Gpr88/P2ry10/Ccr2/Htr7/S1pr5/Gpr174/Prokr2/Adgrl4/Adrb1/A530099J19Rik/Mc1r/Gpr161/Cxcr3/Gpr34/Gprc5b/Cmklr1/A630033H20Rik/Crhr1/Avpr2/Adgre1/Ccr3/Hcar2/Adra1b/Gpr141/Sucnr1/P2ry2/Cysltr1/Adgrg7/Htr1b/Qrfpr/Calcr/Tacr1/Npffr1/Adora2b/Cnr1/Npy1r/Vipr2/Chrm2/Ccr8/Gprc5a/Gpr15/Adra1d	47	29	MGP_BALBcJ_G0035462/MGP_BALBcJ_G0016079/MGP_BALBcJ_G0027778/MGP_BALBcJ_G0035466/MGP_BALBcJ_G0034414/MGP_BALBcJ_G0035983/MGP_BALBcJ_G0026518/MGP_BALBcJ_G0027953/MGP_BALBcJ_G0025238/MGP_BALBcJ_G0020205/MGP_BALBcJ_G0035933/MGP_BALBcJ_G0035545/MGP_BALBcJ_G0029895/MGP_BALBcJ_G0035982/MGP_BALBcJ_G0019214/MGP_BALBcJ_G0035791/MGP_BALBcJ_G0023922/MGP_BALBcJ_G0035465/MGP_BALBcJ_G0018120/MGP_BALBcJ_G0020206…	18	MGP_BALBcJ_G0027215/MGP_BALBcJ_G0019025/MGP_BALBcJ_G0017728/MGP_BALBcJ_G0035981/MGP_BALBcJ_G0025042/MGP_BALBcJ_G0034227/MGP_BALBcJ_G0016633/MGP_BALBcJ_G0032895/MGP_BALBcJ_G0030056/MGP_BALBcJ_G0032565/MGP_BALBcJ_G0022858/MGP_BALBcJ_G0035050/MGP_BALBcJ_G0027129/MGP_BALBcJ_G0030404/MGP_BALBcJ_G0017221/MGP_BALBcJ_G0018390/MGP_BALBcJ_G0035407/MGP_BALBcJ_G0031395
PG-1 vs PBS	Molecular function	GO:0005126	cytokine receptor binding	14/766	52/7891	0.000310113	0.00792511	MGP_BALBcJ_G0029357/MGP_BALBcJ_G0017706/MGP_BALBcJ_G0018762/MGP_BALBcJ_G0033943/MGP_BALBcJ_G0018796/MGP_BALBcJ_G0023915/MGP_BALBcJ_G0026463/MGP_BALBcJ_G0016629/MGP_BALBcJ_G0029738/MGP_BALBcJ_G0020566/MGP_BALBcJ_G0033944/MGP_BALBcJ_G0026464/novel.881/MGP_BALBcJ_G0009913	Il6/Ifng/Ccl7/Cx3cl1/Ccl3/Tnfsf9/Il1a/Xcl1/Cxcl13/Cxcl14/Ccl17/Il1b/-/Cxcl11	14	2	MGP_BALBcJ_G0016629/novel.881	12	MGP_BALBcJ_G0029357/MGP_BALBcJ_G0017706/MGP_BALBcJ_G0018762/MGP_BALBcJ_G0033943/MGP_BALBcJ_G0018796/MGP_BALBcJ_G0023915/MGP_BALBcJ_G0026463/MGP_BALBcJ_G0029738/MGP_BALBcJ_G0020566/MGP_BALBcJ_G0033944/MGP_BALBcJ_G0026464/MGP_BALBcJ_G0009913
PG-1 vs PBS	Molecular function	GO:0001664	G protein-coupled receptor binding	9/766	26/7891	0.000498671	0.0114694	MGP_BALBcJ_G0018762/MGP_BALBcJ_G0033943/MGP_BALBcJ_G0018796/MGP_BALBcJ_G0016629/MGP_BALBcJ_G0029738/MGP_BALBcJ_G0020566/MGP_BALBcJ_G0033944/novel.881/MGP_BALBcJ_G0009913	Ccl7/Cx3cl1/Ccl3/Xcl1/Cxcl13/Cxcl14/Ccl17/-/Cxcl11	9	2	MGP_BALBcJ_G0016629/novel.881	7	MGP_BALBcJ_G0018762/MGP_BALBcJ_G0033943/MGP_BALBcJ_G0018796/MGP_BALBcJ_G0029738/MGP_BALBcJ_G0020566/MGP_BALBcJ_G0033944/MGP_BALBcJ_G0009913
PG-1 vs PBS	Biological process	GO:0006955	immune response	17/487	77/4940	0.00106354	0.179206	MGP_BALBcJ_G0029357/MGP_BALBcJ_G0017706/MGP_BALBcJ_G0018762/MGP_BALBcJ_G0033943/MGP_BALBcJ_G0018796/MGP_BALBcJ_G0025376/MGP_BALBcJ_G0023915/MGP_BALBcJ_G0030138/MGP_BALBcJ_G0026463/MGP_BALBcJ_G0016629/MGP_BALBcJ_G0029738/MGP_BALBcJ_G0020566/MGP_BALBcJ_G0022820/MGP_BALBcJ_G0033944/MGP_BALBcJ_G0026464/novel.881/MGP_BALBcJ_G0009913	Il6/Ifng/Ccl7/Cx3cl1/Ccl3/Il1f9/Tnfsf9/Lat2/Il1a/Xcl1/Cxcl13/Cxcl14/Gcsam/Ccl17/Il1b/-/Cxcl11	17	4	MGP_BALBcJ_G0030138/MGP_BALBcJ_G0016629/MGP_BALBcJ_G0022820/novel.881	13	MGP_BALBcJ_G0029357/MGP_BALBcJ_G0017706/MGP_BALBcJ_G0018762/MGP_BALBcJ_G0033943/MGP_BALBcJ_G0018796/MGP_BALBcJ_G0025376/MGP_BALBcJ_G0023915/MGP_BALBcJ_G0026463/MGP_BALBcJ_G0029738/MGP_BALBcJ_G0020566/MGP_BALBcJ_G0033944/MGP_BALBcJ_G0026464/MGP_BALBcJ_G0009913
PG-1 vs PBS	Molecular function	GO:0005507	copper ion binding	6/766	15/7891	0.00190475	0.0398266	MGP_BALBcJ_G0035825/MGP_BALBcJ_G0024394/MGP_BALBcJ_G0021487/MGP_BALBcJ_G0019138/MGP_BALBcJ_G0035895/MGP_BALBcJ_G0030696	F8/Lox/Loxl2/Aoc3/Heph/Aoc1	6	4	MGP_BALBcJ_G0035825/MGP_BALBcJ_G0019138/MGP_BALBcJ_G0035895/MGP_BALBcJ_G0030696	2	MGP_BALBcJ_G0024394/MGP_BALBcJ_G0021487

## Sheet: TET vs PBS
Table S3. GO Enrichment
Group	Category	GO ID	Description	GeneRatio	BgRatio	pvalue	padj	geneID	geneName	Count	Up	Up_Gene_id	Down	Down_Gene_id
TET vs PBS	Molecular function	GO:0005102	signaling receptor binding	31/409	203/7941	3.92564e-08	8.5579e-06	MGP_BALBcJ_G0019011/MGP_BALBcJ_G0021478/MGP_BALBcJ_G0017638/MGP_BALBcJ_G0015807/MGP_BALBcJ_G0021111/MGP_BALBcJ_G0025005/MGP_BALBcJ_G0029357/MGP_BALBcJ_G0022836/MGP_BALBcJ_G0031289/MGP_BALBcJ_G0017562/MGP_BALBcJ_G0018796/MGP_BALBcJ_G0032872/MGP_BALBcJ_G0032846/MGP_BALBcJ_G0009913/MGP_BALBcJ_G0018762/MGP_BALBcJ_G0020422/MGP_BALBcJ_G0017706/MGP_BALBcJ_G0023915/MGP_BALBcJ_G0028013/MGP_BALBcJ_G0031025…	Csf3/Stc1/Nts/Il17a/Gdf10/Il33/Il6/Retnlg/Fgf23/Igf1/Ccl3/Calca/Adm/Cxcl11/Ccl7/Bmp6/Ifng/Tnfsf9/Gdf6/Wnt7a/-/Wnt6/Lama2/MGP_BALBcJ_G0017826/Il15/Cxcl14/Gcg/Tnfsf12/Il1f9/Vegfd/Lama1	31	13	MGP_BALBcJ_G0021111/MGP_BALBcJ_G0022836/MGP_BALBcJ_G0017562/MGP_BALBcJ_G0020422/MGP_BALBcJ_G0028013/MGP_BALBcJ_G0031025/novel.881/MGP_BALBcJ_G0016100/MGP_BALBcJ_G0017045/MGP_BALBcJ_G0017826/MGP_BALBcJ_G0025741/MGP_BALBcJ_G0018490/MGP_BALBcJ_G0036218	18	MGP_BALBcJ_G0019011/MGP_BALBcJ_G0021478/MGP_BALBcJ_G0017638/MGP_BALBcJ_G0015807/MGP_BALBcJ_G0025005/MGP_BALBcJ_G0029357/MGP_BALBcJ_G0031289/MGP_BALBcJ_G0018796/MGP_BALBcJ_G0032872/MGP_BALBcJ_G0032846/MGP_BALBcJ_G0009913/MGP_BALBcJ_G0018762/MGP_BALBcJ_G0017706/MGP_BALBcJ_G0023915/MGP_BALBcJ_G0033799/MGP_BALBcJ_G0020566/MGP_BALBcJ_G0025376/MGP_BALBcJ_G0023951
TET vs PBS	Cellular component	GO:0005576	extracellular region	32/166	231/3151	1.70808e-07	1.09317e-05	MGP_BALBcJ_G0033434/MGP_BALBcJ_G0025155/MGP_BALBcJ_G0020444/MGP_BALBcJ_G0034292/MGP_BALBcJ_G0017705/MGP_BALBcJ_G0021478/MGP_BALBcJ_G0033363/MGP_BALBcJ_G0017638/MGP_BALBcJ_G0015807/MGP_BALBcJ_G0029357/MGP_BALBcJ_G0022836/MGP_BALBcJ_G0034290/MGP_BALBcJ_G0017562/MGP_BALBcJ_G0018796/MGP_BALBcJ_G0032872/MGP_BALBcJ_G0032846/MGP_BALBcJ_G0009913/MGP_BALBcJ_G0023224/MGP_BALBcJ_G0018762/MGP_BALBcJ_G0033960…	Plat/Kazald1/Edn1/Mmp3/Il22/Stc1/Gas6/Nts/Il17a/Il6/Retnlg/Mmp13/Igf1/Ccl3/Calca/Adm/Cxcl11/Mmp25/Ccl7/Mmp15/Esm1/Ifng/Htra3/Wnt7a/-/Thbs1/Wnt6/Htra4/Il15/Cxcl14/Gcg/Il1f9	32	10	MGP_BALBcJ_G0025155/MGP_BALBcJ_G0033363/MGP_BALBcJ_G0022836/MGP_BALBcJ_G0017562/MGP_BALBcJ_G0033960/MGP_BALBcJ_G0029459/MGP_BALBcJ_G0031025/novel.881/MGP_BALBcJ_G0016100/MGP_BALBcJ_G0025741	22	MGP_BALBcJ_G0033434/MGP_BALBcJ_G0020444/MGP_BALBcJ_G0034292/MGP_BALBcJ_G0017705/MGP_BALBcJ_G0021478/MGP_BALBcJ_G0017638/MGP_BALBcJ_G0015807/MGP_BALBcJ_G0029357/MGP_BALBcJ_G0034290/MGP_BALBcJ_G0018796/MGP_BALBcJ_G0032872/MGP_BALBcJ_G0032846/MGP_BALBcJ_G0009913/MGP_BALBcJ_G0023224/MGP_BALBcJ_G0018762/MGP_BALBcJ_G0020900/MGP_BALBcJ_G0017706/MGP_BALBcJ_G0026285/MGP_BALBcJ_G0033454/MGP_BALBcJ_G0033799…
TET vs PBS	Molecular function	GO:0030545	receptor regulator activity	22/409	134/7941	1.11382e-06	8.09377e-05	MGP_BALBcJ_G0019011/MGP_BALBcJ_G0021478/MGP_BALBcJ_G0017638/MGP_BALBcJ_G0015807/MGP_BALBcJ_G0021111/MGP_BALBcJ_G0025005/MGP_BALBcJ_G0022836/MGP_BALBcJ_G0031289/MGP_BALBcJ_G0017562/MGP_BALBcJ_G0018796/MGP_BALBcJ_G0032872/MGP_BALBcJ_G0032846/MGP_BALBcJ_G0009913/MGP_BALBcJ_G0018762/MGP_BALBcJ_G0020422/MGP_BALBcJ_G0028013/novel.881/MGP_BALBcJ_G0017826/MGP_BALBcJ_G0020566/MGP_BALBcJ_G0025741/MGP_BALBc…	Csf3/Stc1/Nts/Il17a/Gdf10/Il33/Retnlg/Fgf23/Igf1/Ccl3/Calca/Adm/Cxcl11/Ccl7/Bmp6/Gdf6/-/MGP_BALBcJ_G0017826/Cxcl14/Gcg/Il1f9/Vegfd	22	9	MGP_BALBcJ_G0021111/MGP_BALBcJ_G0022836/MGP_BALBcJ_G0017562/MGP_BALBcJ_G0020422/MGP_BALBcJ_G0028013/novel.881/MGP_BALBcJ_G0017826/MGP_BALBcJ_G0025741/MGP_BALBcJ_G0036218	13	MGP_BALBcJ_G0019011/MGP_BALBcJ_G0021478/MGP_BALBcJ_G0017638/MGP_BALBcJ_G0015807/MGP_BALBcJ_G0025005/MGP_BALBcJ_G0031289/MGP_BALBcJ_G0018796/MGP_BALBcJ_G0032872/MGP_BALBcJ_G0032846/MGP_BALBcJ_G0009913/MGP_BALBcJ_G0018762/MGP_BALBcJ_G0020566/MGP_BALBcJ_G0025376
TET vs PBS	Molecular function	GO:0048018	receptor ligand activity	22/409	134/7941	1.11382e-06	8.09377e-05	MGP_BALBcJ_G0019011/MGP_BALBcJ_G0021478/MGP_BALBcJ_G0017638/MGP_BALBcJ_G0015807/MGP_BALBcJ_G0021111/MGP_BALBcJ_G0025005/MGP_BALBcJ_G0022836/MGP_BALBcJ_G0031289/MGP_BALBcJ_G0017562/MGP_BALBcJ_G0018796/MGP_BALBcJ_G0032872/MGP_BALBcJ_G0032846/MGP_BALBcJ_G0009913/MGP_BALBcJ_G0018762/MGP_BALBcJ_G0020422/MGP_BALBcJ_G0028013/novel.881/MGP_BALBcJ_G0017826/MGP_BALBcJ_G0020566/MGP_BALBcJ_G0025741/MGP_BALBc…	Csf3/Stc1/Nts/Il17a/Gdf10/Il33/Retnlg/Fgf23/Igf1/Ccl3/Calca/Adm/Cxcl11/Ccl7/Bmp6/Gdf6/-/MGP_BALBcJ_G0017826/Cxcl14/Gcg/Il1f9/Vegfd	22	9	MGP_BALBcJ_G0021111/MGP_BALBcJ_G0022836/MGP_BALBcJ_G0017562/MGP_BALBcJ_G0020422/MGP_BALBcJ_G0028013/novel.881/MGP_BALBcJ_G0017826/MGP_BALBcJ_G0025741/MGP_BALBcJ_G0036218	13	MGP_BALBcJ_G0019011/MGP_BALBcJ_G0021478/MGP_BALBcJ_G0017638/MGP_BALBcJ_G0015807/MGP_BALBcJ_G0025005/MGP_BALBcJ_G0031289/MGP_BALBcJ_G0018796/MGP_BALBcJ_G0032872/MGP_BALBcJ_G0032846/MGP_BALBcJ_G0009913/MGP_BALBcJ_G0018762/MGP_BALBcJ_G0020566/MGP_BALBcJ_G0025376
TET vs PBS	Biological process	GO:0033013	tetrapyrrole metabolic process	6/266	11/4984	8.05042e-06	0.00214946	MGP_BALBcJ_G0022872/MGP_BALBcJ_G0034675/MGP_BALBcJ_G0036136/MGP_BALBcJ_G0028621/MGP_BALBcJ_G0024469/MGP_BALBcJ_G0028337	Cpox/Hmbs/Alas2/Urod/Fech/Alad	6	0		6	MGP_BALBcJ_G0022872/MGP_BALBcJ_G0034675/MGP_BALBcJ_G0036136/MGP_BALBcJ_G0028621/MGP_BALBcJ_G0024469/MGP_BALBcJ_G0028337
TET vs PBS	Molecular function	GO:0005125	cytokine activity	9/409	37/7941	8.00278e-05	0.00436152	MGP_BALBcJ_G0019011/MGP_BALBcJ_G0015807/MGP_BALBcJ_G0025005/MGP_BALBcJ_G0018796/MGP_BALBcJ_G0009913/MGP_BALBcJ_G0018762/novel.881/MGP_BALBcJ_G0020566/MGP_BALBcJ_G0025376	Csf3/Il17a/Il33/Ccl3/Cxcl11/Ccl7/-/Cxcl14/Il1f9	9	1	novel.881	8	MGP_BALBcJ_G0019011/MGP_BALBcJ_G0015807/MGP_BALBcJ_G0025005/MGP_BALBcJ_G0018796/MGP_BALBcJ_G0009913/MGP_BALBcJ_G0018762/MGP_BALBcJ_G0020566/MGP_BALBcJ_G0025376
TET vs PBS	Biological process	GO:0002376	immune system process	14/266	82/4984	8.97076e-05	0.011976	MGP_BALBcJ_G0019011/MGP_BALBcJ_G0016710/MGP_BALBcJ_G0029357/MGP_BALBcJ_G0018796/MGP_BALBcJ_G0030138/MGP_BALBcJ_G0009913/MGP_BALBcJ_G0018762/MGP_BALBcJ_G0017706/MGP_BALBcJ_G0023915/novel.881/MGP_BALBcJ_G0033799/MGP_BALBcJ_G0020566/MGP_BALBcJ_G0018490/MGP_BALBcJ_G0025376	Csf3/Slamf1/Il6/Ccl3/Lat2/Cxcl11/Ccl7/Ifng/Tnfsf9/-/Il15/Cxcl14/Tnfsf12/Il1f9	14	3	MGP_BALBcJ_G0030138/novel.881/MGP_BALBcJ_G0018490	11	MGP_BALBcJ_G0019011/MGP_BALBcJ_G0016710/MGP_BALBcJ_G0029357/MGP_BALBcJ_G0018796/MGP_BALBcJ_G0009913/MGP_BALBcJ_G0018762/MGP_BALBcJ_G0017706/MGP_BALBcJ_G0023915/MGP_BALBcJ_G0033799/MGP_BALBcJ_G0020566/MGP_BALBcJ_G0025376
TET vs PBS	Molecular function	GO:0098772	molecular function regulator	35/409	357/7941	0.000164899	0.00718958	MGP_BALBcJ_G0019011/MGP_BALBcJ_G0021478/MGP_BALBcJ_G0035569/MGP_BALBcJ_G0017638/MGP_BALBcJ_G0019407/MGP_BALBcJ_G0015807/MGP_BALBcJ_G0023420/MGP_BALBcJ_G0021111/MGP_BALBcJ_G0025005/MGP_BALBcJ_G0022836/MGP_BALBcJ_G0031289/MGP_BALBcJ_G0017562/MGP_BALBcJ_G0018796/MGP_BALBcJ_G0032872/MGP_BALBcJ_G0027231/MGP_BALBcJ_G0032846/MGP_BALBcJ_G0009913/MGP_BALBcJ_G0020543/MGP_BALBcJ_G0015774/MGP_BALBcJ_G0025067…	Csf3/Stc1/Timp1/Nts/Timp2/Il17a/Cdkn1a/Gdf10/Il33/Retnlg/Fgf23/Igf1/Ccl3/Calca/Arhgef26/Adm/Cxcl11/Rgs14/Prex2/Plce1/Ccl7/Bmp6/Arhgef10l/Itih5/Rap1gap/Gpsm2/Gdf6/-/MGP_BALBcJ_G0017826/Stfa2/Cxcl14/Tfpi2/Gcg/Il1f9/Vegfd	35	16	MGP_BALBcJ_G0019407/MGP_BALBcJ_G0021111/MGP_BALBcJ_G0022836/MGP_BALBcJ_G0017562/MGP_BALBcJ_G0027231/MGP_BALBcJ_G0020543/MGP_BALBcJ_G0015774/MGP_BALBcJ_G0025067/MGP_BALBcJ_G0020422/MGP_BALBcJ_G0029009/MGP_BALBcJ_G0025313/MGP_BALBcJ_G0028013/novel.881/MGP_BALBcJ_G0017826/MGP_BALBcJ_G0025741/MGP_BALBcJ_G0036218	19	MGP_BALBcJ_G0019011/MGP_BALBcJ_G0021478/MGP_BALBcJ_G0035569/MGP_BALBcJ_G0017638/MGP_BALBcJ_G0015807/MGP_BALBcJ_G0023420/MGP_BALBcJ_G0025005/MGP_BALBcJ_G0031289/MGP_BALBcJ_G0018796/MGP_BALBcJ_G0032872/MGP_BALBcJ_G0032846/MGP_BALBcJ_G0009913/MGP_BALBcJ_G0018762/MGP_BALBcJ_G0028969/MGP_BALBcJ_G0027756/MGP_BALBcJ_G0022747/MGP_BALBcJ_G0020566/MGP_BALBcJ_G0030405/MGP_BALBcJ_G0025376
TET vs PBS	Molecular function	GO:0005126	cytokine receptor binding	10/409	53/7941	0.000312397	0.0113504	MGP_BALBcJ_G0029357/MGP_BALBcJ_G0018796/MGP_BALBcJ_G0009913/MGP_BALBcJ_G0018762/MGP_BALBcJ_G0017706/MGP_BALBcJ_G0023915/novel.881/MGP_BALBcJ_G0033799/MGP_BALBcJ_G0020566/MGP_BALBcJ_G0018490	Il6/Ccl3/Cxcl11/Ccl7/Ifng/Tnfsf9/-/Il15/Cxcl14/Tnfsf12	10	2	novel.881/MGP_BALBcJ_G0018490	8	MGP_BALBcJ_G0029357/MGP_BALBcJ_G0018796/MGP_BALBcJ_G0009913/MGP_BALBcJ_G0018762/MGP_BALBcJ_G0017706/MGP_BALBcJ_G0023915/MGP_BALBcJ_G0033799/MGP_BALBcJ_G0020566
