# Supplementary material for: Protegrin-1 Combats Multidrug-Resistant Porcine ExPEC: Potent Bactericidal Activity and Multimodal Immunometabolic Regulation In Vitro and in a Murine Model
Source: Vet Sci. 2025 Oct 23;12(11):1030. doi: 10.3390/vetsci12111030 (PMC12656810; doi:10.3390/vetsci12111030)
Supplement: Supplementary file 1 [file vetsci-12-01030-s001.zip › Table S5. KEGG Enrichment.xls]

## Sheet: PBS vs Control
Additional file 4. KEGG Enhancement
Group	KEGG ID	ROOT	Second	Description	GeneRatio	BgRatio	pvalue	padj	geneID	geneName	keggID	Count	Up	Up_Gene_id	Down	Down_Gene_id
PBS vs Control	mmu04060	Environmental Information Processing	Signaling molecules and interaction	Cytokine-cytokine receptor interaction	98/1065	266/9017	4.895e-27	1.55172e-24	MGP_BALBcJ_G0029724/MGP_BALBcJ_G0009913/MGP_BALBcJ_G0029139/MGP_BALBcJ_G0035465/MGP_BALBcJ_G0016337/MGP_BALBcJ_G0017706/MGP_BALBcJ_G0029726/MGP_BALBcJ_G0032976/MGP_BALBcJ_G0018763/MGP_BALBcJ_G0021111/MGP_BALBcJ_G0035406/MGP_BALBcJ_G0028013/MGP_BALBcJ_G0025320/MGP_BALBcJ_G0018797/MGP_BALBcJ_G0035462/MGP_BALBcJ_G0018796/MGP_BALBcJ_G0025005/MGP_BALBcJ_G0033943/MGP_BALBcJ_G0024441/MGP_BALBcJ_G0033707…	Cxcl9/Cxcl11/Tnfrsf9/Ccr3/Inhbb/Ifng/Cxcl10/Il27/Ccl11/Gdf10/Cx3cr1/Gdf6/Il15ra/Ccl4/Xcr1/Ccl3/Il33/Cx3cl1/Csf1r/Il12rb1/Ccr7/Ccl22/Ccl5/MGP_BALBcJ_G0017826/Lif/Tnf/Cxcl16/Il1f9/Ccr2/Ccl12/Il6/Tnfrsf12a/Fas/Cxcl13/Bmp2/Cd40/Il17a/Il2ra/Il9r/Cxcl14/Il22/Cxcl5/Lepr/Il4ra/Tnfsf10/Ccl6/Crlf2/Ccl2/Il1a/Il13ra2/Il7r/Cxcr3/Il17f/Ccr5/Tnfrsf4/-/Il10/Il1b/Tnfsf9/Lifr/Il1r2/-/Il20rb/Il5ra/Osm/Csf3/Tnfrsf18…	mmu:17329/mmu:56066/mmu:21942/mmu:12771/mmu:16324/mmu:15978/mmu:15945/mmu:246779/mmu:20292/mmu:14560/mmu:13051/mmu:242316/mmu:16169/mmu:20303/mmu:23832/mmu:20302/mmu:77125/mmu:20312/mmu:12978/mmu:16161/mmu:12775/mmu:20299/mmu:20304/mmu:14561/mmu:16878/mmu:21926/mmu:66102/mmu:215257/mmu:12772/mmu:20293/mmu:16193/mmu:27279/mmu:14102/mmu:55985/mmu:12156/mmu:21939/mmu:16171/mmu:16184/mmu:16199/mmu:57…	98	68	MGP_BALBcJ_G0029724/MGP_BALBcJ_G0009913/MGP_BALBcJ_G0029139/MGP_BALBcJ_G0016337/MGP_BALBcJ_G0017706/MGP_BALBcJ_G0029726/MGP_BALBcJ_G0032976/MGP_BALBcJ_G0018763/MGP_BALBcJ_G0025320/MGP_BALBcJ_G0018797/MGP_BALBcJ_G0018796/MGP_BALBcJ_G0025005/MGP_BALBcJ_G0033943/MGP_BALBcJ_G0033707/MGP_BALBcJ_G0019025/MGP_BALBcJ_G0033942/MGP_BALBcJ_G0018792/MGP_BALBcJ_G0017922/MGP_BALBcJ_G0023594/MGP_BALBcJ_G0018536…	30	MGP_BALBcJ_G0035465/MGP_BALBcJ_G0021111/MGP_BALBcJ_G0035406/MGP_BALBcJ_G0028013/MGP_BALBcJ_G0035462/MGP_BALBcJ_G0024441/MGP_BALBcJ_G0017826/MGP_BALBcJ_G0035466/MGP_BALBcJ_G0026527/MGP_BALBcJ_G0018068/MGP_BALBcJ_G0018794/MGP_BALBcJ_G0036132/MGP_BALBcJ_G0035933/novel.357/MGP_BALBcJ_G0021668/MGP_BALBcJ_G0031074/MGP_BALBcJ_G0027024/MGP_BALBcJ_G0018489/MGP_BALBcJ_G0023098/MGP_BALBcJ_G0029752/MGP_BALBc…
PBS vs Control	mmu04061	Environmental Information Processing	Signaling molecules and interaction	Viral protein interaction with cytokine and cytokine receptor	39/1065	82/9017	8.47537e-16	1.34335e-13	MGP_BALBcJ_G0029724/MGP_BALBcJ_G0009913/MGP_BALBcJ_G0035465/MGP_BALBcJ_G0029726/MGP_BALBcJ_G0018763/MGP_BALBcJ_G0035406/MGP_BALBcJ_G0018797/MGP_BALBcJ_G0035462/MGP_BALBcJ_G0018796/MGP_BALBcJ_G0033943/MGP_BALBcJ_G0024441/MGP_BALBcJ_G0019025/MGP_BALBcJ_G0033942/MGP_BALBcJ_G0018792/MGP_BALBcJ_G0023594/MGP_BALBcJ_G0035466/MGP_BALBcJ_G0018764/MGP_BALBcJ_G0029357/MGP_BALBcJ_G0029738/MGP_BALBcJ_G0025319…	Cxcl9/Cxcl11/Ccr3/Cxcl10/Ccl11/Cx3cr1/Ccl4/Xcr1/Ccl3/Cx3cl1/Csf1r/Ccr7/Ccl22/Ccl5/Tnf/Ccr2/Ccl12/Il6/Cxcl13/Il2ra/Cxcl14/Cxcl5/Tnfsf10/Ccl6/Ccl2/Cxcr3/Ccr5/Il10/Il20rb/Cxcl1/Ccr6/Ccl17/Cxcr2/Ccl24/Cxcl2/Ccl7/Ccl8/Xcl1/Ccr8	mmu:17329/mmu:56066/mmu:12771/mmu:15945/mmu:20292/mmu:13051/mmu:20303/mmu:23832/mmu:20302/mmu:20312/mmu:12978/mmu:12775/mmu:20299/mmu:20304/mmu:21926/mmu:12772/mmu:20293/mmu:16193/mmu:55985/mmu:16184/mmu:57266/mmu:20311/mmu:22035/mmu:20305/mmu:20296/mmu:12766/mmu:12774/mmu:16153/mmu:213208/mmu:14825/mmu:12458/mmu:20295/mmu:12765/mmu:56221/mmu:20310/mmu:20306/mmu:20307/mmu:16963/mmu:12776	39	28	MGP_BALBcJ_G0029724/MGP_BALBcJ_G0009913/MGP_BALBcJ_G0029726/MGP_BALBcJ_G0018763/MGP_BALBcJ_G0018797/MGP_BALBcJ_G0018796/MGP_BALBcJ_G0033943/MGP_BALBcJ_G0019025/MGP_BALBcJ_G0033942/MGP_BALBcJ_G0018792/MGP_BALBcJ_G0023594/MGP_BALBcJ_G0018764/MGP_BALBcJ_G0029357/MGP_BALBcJ_G0029738/MGP_BALBcJ_G0025319/MGP_BALBcJ_G0020566/MGP_BALBcJ_G0029702/MGP_BALBcJ_G0027082/MGP_BALBcJ_G0018761/MGP_BALBcJ_G0035467…	11	MGP_BALBcJ_G0035465/MGP_BALBcJ_G0035406/MGP_BALBcJ_G0035462/MGP_BALBcJ_G0024441/MGP_BALBcJ_G0035466/MGP_BALBcJ_G0018794/MGP_BALBcJ_G0035933/MGP_BALBcJ_G0023098/MGP_BALBcJ_G0016079/MGP_BALBcJ_G0030163/MGP_BALBcJ_G0016629
PBS vs Control	mmu04668	Environmental Information Processing	Signal transduction	TNF signaling pathway	44/1065	124/9017	4.26125e-12	4.50272e-10	MGP_BALBcJ_G0029726/MGP_BALBcJ_G0020444/MGP_BALBcJ_G0028437/MGP_BALBcJ_G0018244/MGP_BALBcJ_G0033943/MGP_BALBcJ_G0026894/MGP_BALBcJ_G0016979/MGP_BALBcJ_G0033860/MGP_BALBcJ_G0018792/MGP_BALBcJ_G0021272/MGP_BALBcJ_G0019898/MGP_BALBcJ_G0017922/MGP_BALBcJ_G0019688/MGP_BALBcJ_G0034112/MGP_BALBcJ_G0018155/MGP_BALBcJ_G0023594/MGP_BALBcJ_G0034404/MGP_BALBcJ_G0018764/MGP_BALBcJ_G0029357/MGP_BALBcJ_G0031778…	Cxcl10/Edn1/Jun/Irf1/Cx3cl1/Cebpb/Tnfaip3/Junb/Ccl5/Mmp14/Fos/Lif/Nfkbia/Mlkl/Ifi47/Tnf/Icam1/Ccl12/Il6/Bcl3/Fas/Map3k8/Creb3l1/Birc2/Birc3/Socs3/Cxcl5/Map2k6/Ccl2/Gm17334/Il1b/Casp7/Traf1/MGP_BALBcJ_G0016515/Vegfc/Pik3r3/Sele/Vegfd/Rps6ka5/Nod2/Cxcl1/Mmp3/Cxcl2/9430076C15Rik	mmu:15945/mmu:13614/mmu:16476/mmu:16362/mmu:20312/mmu:12608/mmu:21929/mmu:16477/mmu:20304/mmu:17387/mmu:14281/mmu:16878/mmu:18035/mmu:74568/mmu:15953/mmu:21926/mmu:15894/mmu:20293/mmu:16193/mmu:12051/mmu:14102/mmu:26410/mmu:26427/mmu:11797/mmu:11796/mmu:12702/mmu:20311/mmu:26399/mmu:20296/mmu:16362/mmu:16176/mmu:12369/mmu:22029/mmu:19225/mmu:22341/mmu:18710/mmu:20339/mmu:14205/mmu:73086/mmu:25763…	44	39	MGP_BALBcJ_G0029726/MGP_BALBcJ_G0020444/MGP_BALBcJ_G0028437/MGP_BALBcJ_G0018244/MGP_BALBcJ_G0033943/MGP_BALBcJ_G0026894/MGP_BALBcJ_G0016979/MGP_BALBcJ_G0033860/MGP_BALBcJ_G0018792/MGP_BALBcJ_G0021272/MGP_BALBcJ_G0019898/MGP_BALBcJ_G0017922/MGP_BALBcJ_G0019688/MGP_BALBcJ_G0034112/MGP_BALBcJ_G0018155/MGP_BALBcJ_G0023594/MGP_BALBcJ_G0034404/MGP_BALBcJ_G0018764/MGP_BALBcJ_G0029357/MGP_BALBcJ_G0031778…	5	MGP_BALBcJ_G0019287/MGP_BALBcJ_G0033589/MGP_BALBcJ_G0028605/MGP_BALBcJ_G0036218/MGP_BALBcJ_G0019960
PBS vs Control	mmu04062	Organismal Systems	Immune system	Chemokine signaling pathway	54/1065	190/9017	3.00028e-10	2.37772e-08	MGP_BALBcJ_G0029724/MGP_BALBcJ_G0009913/MGP_BALBcJ_G0035465/MGP_BALBcJ_G0029726/MGP_BALBcJ_G0018763/MGP_BALBcJ_G0035406/MGP_BALBcJ_G0018797/MGP_BALBcJ_G0035462/MGP_BALBcJ_G0018796/MGP_BALBcJ_G0033943/MGP_BALBcJ_G0019025/MGP_BALBcJ_G0033942/MGP_BALBcJ_G0018792/MGP_BALBcJ_G0019688/MGP_BALBcJ_G0018536/MGP_BALBcJ_G0024729/MGP_BALBcJ_G0019115/MGP_BALBcJ_G0017973/MGP_BALBcJ_G0035466/MGP_BALBcJ_G0029285…	Cxcl9/Cxcl11/Ccr3/Cxcl10/Ccl11/Cx3cr1/Ccl4/Xcr1/Ccl3/Cx3cl1/Ccr7/Ccl22/Ccl5/Nfkbia/Cxcl16/Rasgrp2/Stat3/Adcy1/Ccr2/Gnai1/Pik3r5/Nfkbib/Ccl12/Cxcl13/Gng12/Adcy5/Gnb4/Cxcl14/Cxcl5/Ccl6/Plcb2/Itk/Ccl2/Stat2/Cxcr3/Pak1/Pik3r6/Ccr5/Adcy7/Gng4/Pik3r3/Adcy3/Cxcl1/Ccr6/Ccl17/Cxcr2/Ccl24/Cxcl2/Gng7/Ccl7/Ccl8/Xcl1/Shc4/Ccr8	mmu:17329/mmu:56066/mmu:12771/mmu:15945/mmu:20292/mmu:13051/mmu:20303/mmu:23832/mmu:20302/mmu:20312/mmu:12775/mmu:20299/mmu:20304/mmu:18035/mmu:66102/mmu:19395/mmu:20848/mmu:432530/mmu:12772/mmu:14677/mmu:320207/mmu:18036/mmu:20293/mmu:55985/mmu:14701/mmu:224129/mmu:14696/mmu:57266/mmu:20311/mmu:20305/mmu:18796/mmu:16428/mmu:20296/mmu:20847/mmu:12766/mmu:18479/mmu:104709/mmu:12774/mmu:11513/mmu:1…	54	34	MGP_BALBcJ_G0029724/MGP_BALBcJ_G0009913/MGP_BALBcJ_G0029726/MGP_BALBcJ_G0018763/MGP_BALBcJ_G0018797/MGP_BALBcJ_G0018796/MGP_BALBcJ_G0033943/MGP_BALBcJ_G0019025/MGP_BALBcJ_G0033942/MGP_BALBcJ_G0018792/MGP_BALBcJ_G0019688/MGP_BALBcJ_G0018536/MGP_BALBcJ_G0019115/MGP_BALBcJ_G0029285/MGP_BALBcJ_G0018440/MGP_BALBcJ_G0031944/MGP_BALBcJ_G0018764/MGP_BALBcJ_G0029738/MGP_BALBcJ_G0030823/MGP_BALBcJ_G0027112…	20	MGP_BALBcJ_G0035465/MGP_BALBcJ_G0035406/MGP_BALBcJ_G0035462/MGP_BALBcJ_G0024729/MGP_BALBcJ_G0017973/MGP_BALBcJ_G0035466/MGP_BALBcJ_G0022733/MGP_BALBcJ_G0018794/MGP_BALBcJ_G0026294/MGP_BALBcJ_G0035933/MGP_BALBcJ_G0032516/MGP_BALBcJ_G0033894/MGP_BALBcJ_G0028605/MGP_BALBcJ_G0019506/MGP_BALBcJ_G0023098/MGP_BALBcJ_G0016079/MGP_BALBcJ_G0030163/MGP_BALBcJ_G0017470/MGP_BALBcJ_G0016629/MGP_BALBcJ_G0026406
PBS vs Control	mmu04512	Environmental Information Processing	Signaling molecules and interaction	ECM-receptor interaction	32/1065	91/9017	4.73483e-09	3.00189e-07	MGP_BALBcJ_G0026826/MGP_BALBcJ_G0023553/MGP_BALBcJ_G0022406/MGP_BALBcJ_G0025323/MGP_BALBcJ_G0028356/MGP_BALBcJ_G0022726/MGP_BALBcJ_G0027865/MGP_BALBcJ_G0023133/MGP_BALBcJ_G0027180/MGP_BALBcJ_G0030409/MGP_BALBcJ_G0029741/MGP_BALBcJ_G0018911/MGP_BALBcJ_G0017045/MGP_BALBcJ_G0026964/MGP_BALBcJ_G0033332/MGP_BALBcJ_G0016582/MGP_BALBcJ_G0033333/MGP_BALBcJ_G0028382/MGP_BALBcJ_G0017326/MGP_BALBcJ_G0019530…	Sdc4/Tnxb/Itga5/Itga8/Tnc/Itgb5/Npnt/Thbs2/Frem2/Col1a2/Fras1/Col1a1/Lama2/Lama5/Col4a1/Tnn/Col4a2/Frem1/Col6a1/Sdc1/Itga9/Itgb7/Thbs4/Lamc2/Thbs1/Itga11/E030013I19Rik/Chad/Col4a5/Itgb4/Tnr/MGP_BALBcJ_G0032364	mmu:20971/mmu:81877/mmu:16402/mmu:241226/mmu:21923/mmu:16419/mmu:114249/mmu:21826/mmu:242022/mmu:12843/mmu:231470/mmu:12842/mmu:16773/mmu:16776/mmu:12826/mmu:329278/mmu:12827/mmu:329872/mmu:12833/mmu:20969/mmu:104099/mmu:16421/mmu:21828/mmu:16782/mmu:21825/mmu:319480/mmu:241226/mmu:12643/mmu:12830/mmu:192897/mmu:21960/mmu:64176	32	12	MGP_BALBcJ_G0026826/MGP_BALBcJ_G0022406/MGP_BALBcJ_G0028356/MGP_BALBcJ_G0026964/MGP_BALBcJ_G0033332/MGP_BALBcJ_G0016582/MGP_BALBcJ_G0033333/MGP_BALBcJ_G0019530/MGP_BALBcJ_G0035383/MGP_BALBcJ_G0020770/MGP_BALBcJ_G0016536/MGP_BALBcJ_G0026285	20	MGP_BALBcJ_G0023553/MGP_BALBcJ_G0025323/MGP_BALBcJ_G0022726/MGP_BALBcJ_G0027865/MGP_BALBcJ_G0023133/MGP_BALBcJ_G0027180/MGP_BALBcJ_G0030409/MGP_BALBcJ_G0029741/MGP_BALBcJ_G0018911/MGP_BALBcJ_G0017045/MGP_BALBcJ_G0028382/MGP_BALBcJ_G0017326/MGP_BALBcJ_G0022370/MGP_BALBcJ_G0034895/MGP_BALBcJ_G0003474/MGP_BALBcJ_G0018903/MGP_BALBcJ_G0036111/MGP_BALBcJ_G0019351/MGP_BALBcJ_G0016580/MGP_BALBcJ_G0032364
PBS vs Control	mmu04630	Environmental Information Processing	Signal transduction	JAK-STAT signaling pathway	45/1065	164/9017	3.0066e-08	1.58849e-06	MGP_BALBcJ_G0022477/MGP_BALBcJ_G0017706/MGP_BALBcJ_G0032976/MGP_BALBcJ_G0023420/MGP_BALBcJ_G0025320/MGP_BALBcJ_G0033707/MGP_BALBcJ_G0023428/MGP_BALBcJ_G0017922/MGP_BALBcJ_G0035710/MGP_BALBcJ_G0019115/MGP_BALBcJ_G0029357/MGP_BALBcJ_G0021856/MGP_BALBcJ_G0024496/MGP_BALBcJ_G0025319/MGP_BALBcJ_G0018068/MGP_BALBcJ_G0030260/MGP_BALBcJ_G0015944/MGP_BALBcJ_G0017705/MGP_BALBcJ_G0019402/MGP_BALBcJ_G0028476…	Socs1/Ifng/Il27/Cdkn1a/Il15ra/Il12rb1/Pim1/Lif/Fhl1/Stat3/Il6/Myc/Ptpn2/Il2ra/Il9r/Pdgfa/Stat4/Il22/Socs3/Lepr/Il4ra/Crlf2/Il13ra2/Il7r/Stat2/Il10/Lifr/-/Il20rb/Il5ra/Osm/Csf3/Ccnd1/Pik3r3/Egfr/Il7/Aox1/Il12rb2/Gh/Il12b/Egf/-/Il11/Il31ra/Il23r	mmu:12703/mmu:15978/mmu:246779/mmu:12575/mmu:16169/mmu:16161/mmu:18712/mmu:16878/mmu:14199/mmu:20848/mmu:16193/mmu:17869/mmu:19255/mmu:16184/mmu:16199/mmu:18590/mmu:20849/mmu:50929/mmu:12702/mmu:16847/mmu:16190/mmu:57914/mmu:16165/mmu:16197/mmu:20847/mmu:16153/mmu:16880/mmu:12983/mmu:213208/mmu:16192/mmu:18413/mmu:12985/mmu:12443/mmu:18710/mmu:13649/mmu:16196/mmu:11761/mmu:16162/mmu:14599/mmu:161…	45	34	MGP_BALBcJ_G0022477/MGP_BALBcJ_G0017706/MGP_BALBcJ_G0032976/MGP_BALBcJ_G0023420/MGP_BALBcJ_G0025320/MGP_BALBcJ_G0033707/MGP_BALBcJ_G0023428/MGP_BALBcJ_G0017922/MGP_BALBcJ_G0019115/MGP_BALBcJ_G0029357/MGP_BALBcJ_G0021856/MGP_BALBcJ_G0024496/MGP_BALBcJ_G0025319/MGP_BALBcJ_G0030260/MGP_BALBcJ_G0015944/MGP_BALBcJ_G0017705/MGP_BALBcJ_G0019402/MGP_BALBcJ_G0028476/MGP_BALBcJ_G0032956/MGP_BALBcJ_G0029851…	11	MGP_BALBcJ_G0035710/MGP_BALBcJ_G0018068/MGP_BALBcJ_G0036132/MGP_BALBcJ_G0021668/MGP_BALBcJ_G0031074/MGP_BALBcJ_G0033278/MGP_BALBcJ_G0028605/MGP_BALBcJ_G0027024/MGP_BALBcJ_G0015983/MGP_BALBcJ_G0019245/MGP_BALBcJ_G0020887
PBS vs Control	mmu04151	Environmental Information Processing	Signal transduction	PI3K-Akt signaling pathway	79/1065	375/9017	1.26142e-07	5.0637e-06	MGP_BALBcJ_G0023420/MGP_BALBcJ_G0017562/MGP_BALBcJ_G0023553/MGP_BALBcJ_G0022406/MGP_BALBcJ_G0025323/MGP_BALBcJ_G0020537/MGP_BALBcJ_G0024441/MGP_BALBcJ_G0029429/MGP_BALBcJ_G0033385/MGP_BALBcJ_G0028434/MGP_BALBcJ_G0028356/MGP_BALBcJ_G0022726/MGP_BALBcJ_G0029616/MGP_BALBcJ_G0023133/MGP_BALBcJ_G0030409/MGP_BALBcJ_G0018440/MGP_BALBcJ_G0022334/MGP_BALBcJ_G0029357/MGP_BALBcJ_G0026132/MGP_BALBcJ_G0026447…	Cdkn1a/Igf1/Tnxb/Itga5/Itga8/Fgfr4/Csf1r/Fgfr3/Angpt2/Tek/Tnc/Itgb5/Kdr/Thbs2/Col1a2/Pik3r5/Nr4a1/Il6/Creb3l1/Bcl2l11/Gng12/Col1a1/Lama2/Myc/Gnb4/Lama5/Col4a1/Il2ra/Fgf23/Tnn/Col4a2/Pdgfa/Fgf1/Col6a1/Phlpp1/Il4ra/Il7r/Pik3r6/Itga9/Kitl/Irs1/Itgb7/Thbs4/Gng4/Osm/Vegfc/Rxra/Lamc2/Csf3/Ccnd1/Pik3r3/Lpar5/Thbs1/MGP_BALBcJ_G0032193/Egfr/Vegfd/Il7/Pdgfd/Itga11/Ddit4/Tgfa/Chrm2/Ereg/Ngf/E030013I19Rik/Gh…	mmu:12575/mmu:16000/mmu:81877/mmu:16402/mmu:241226/mmu:14186/mmu:12978/mmu:14184/mmu:11601/mmu:21687/mmu:21923/mmu:16419/mmu:16542/mmu:21826/mmu:12843/mmu:320207/mmu:15370/mmu:16193/mmu:26427/mmu:12125/mmu:14701/mmu:12842/mmu:16773/mmu:17869/mmu:14696/mmu:16776/mmu:12826/mmu:16184/mmu:64654/mmu:329278/mmu:12827/mmu:18590/mmu:14164/mmu:12833/mmu:98432/mmu:16190/mmu:16197/mmu:104709/mmu:104099/mmu:…	79	39	MGP_BALBcJ_G0023420/MGP_BALBcJ_G0022406/MGP_BALBcJ_G0033385/MGP_BALBcJ_G0028356/MGP_BALBcJ_G0018440/MGP_BALBcJ_G0022334/MGP_BALBcJ_G0029357/MGP_BALBcJ_G0026132/MGP_BALBcJ_G0026447/MGP_BALBcJ_G0030823/MGP_BALBcJ_G0021856/MGP_BALBcJ_G0027112/MGP_BALBcJ_G0026964/MGP_BALBcJ_G0033332/MGP_BALBcJ_G0025319/MGP_BALBcJ_G0031289/MGP_BALBcJ_G0016582/MGP_BALBcJ_G0033333/MGP_BALBcJ_G0030260/MGP_BALBcJ_G0016310…	40	MGP_BALBcJ_G0017562/MGP_BALBcJ_G0023553/MGP_BALBcJ_G0025323/MGP_BALBcJ_G0020537/MGP_BALBcJ_G0024441/MGP_BALBcJ_G0029429/MGP_BALBcJ_G0028434/MGP_BALBcJ_G0022726/MGP_BALBcJ_G0029616/MGP_BALBcJ_G0023133/MGP_BALBcJ_G0030409/MGP_BALBcJ_G0018911/MGP_BALBcJ_G0017045/MGP_BALBcJ_G0024334/MGP_BALBcJ_G0017326/MGP_BALBcJ_G0017632/MGP_BALBcJ_G0016151/MGP_BALBcJ_G0022370/MGP_BALBcJ_G0033589/MGP_BALBcJ_G0025489…
PBS vs Control	mmu05144	Human Diseases	Infectious disease: parasitic	Malaria	22/1065	56/9017	1.2779e-07	5.0637e-06	MGP_BALBcJ_G0017706/MGP_BALBcJ_G0023133/MGP_BALBcJ_G0023594/MGP_BALBcJ_G0034404/MGP_BALBcJ_G0018764/MGP_BALBcJ_G0029357/MGP_BALBcJ_G0031317/MGP_BALBcJ_G0026862/MGP_BALBcJ_G0016621/MGP_BALBcJ_G0018761/MGP_BALBcJ_G0019530/MGP_BALBcJ_G0021739/MGP_BALBcJ_G0016390/MGP_BALBcJ_G0026464/MGP_BALBcJ_G0031309/MGP_BALBcJ_G0020770/MGP_BALBcJ_G0035393/MGP_BALBcJ_G0019011/MGP_BALBcJ_G0026285/MGP_BALBcJ_G0016619…	Ifng/Thbs2/Tnf/Icam1/Ccl12/Il6/Klrb1f/Cd40/Selp/Ccl2/Sdc1/Sdc2/Il10/Il1b/MGP_BALBcJ_G0031309/Thbs4/Myd88/Csf3/Thbs1/Sele/Klrb1a/Cd40lg	mmu:15978/mmu:21826/mmu:21926/mmu:15894/mmu:20293/mmu:16193/mmu:232408/mmu:21939/mmu:20344/mmu:20296/mmu:20969/mmu:15529/mmu:16153/mmu:16176/mmu:80782/mmu:21828/mmu:17874/mmu:12985/mmu:21825/mmu:20339/mmu:17057/mmu:21947	22	16	MGP_BALBcJ_G0017706/MGP_BALBcJ_G0023594/MGP_BALBcJ_G0034404/MGP_BALBcJ_G0018764/MGP_BALBcJ_G0029357/MGP_BALBcJ_G0026862/MGP_BALBcJ_G0016621/MGP_BALBcJ_G0018761/MGP_BALBcJ_G0019530/MGP_BALBcJ_G0016390/MGP_BALBcJ_G0026464/MGP_BALBcJ_G0020770/MGP_BALBcJ_G0035393/MGP_BALBcJ_G0019011/MGP_BALBcJ_G0026285/MGP_BALBcJ_G0016619	6	MGP_BALBcJ_G0023133/MGP_BALBcJ_G0031317/MGP_BALBcJ_G0021739/MGP_BALBcJ_G0031309/MGP_BALBcJ_G0031308/MGP_BALBcJ_G0035716
PBS vs Control	mmu04010	Environmental Information Processing	Signaling molecules and interaction	MAPK signaling pathway	70/1065	321/9017	1.68991e-07	5.95225e-06	MGP_BALBcJ_G0023365/MGP_BALBcJ_G0017562/MGP_BALBcJ_G0024251/MGP_BALBcJ_G0028437/MGP_BALBcJ_G0020537/MGP_BALBcJ_G0024441/MGP_BALBcJ_G0029429/MGP_BALBcJ_G0033385/MGP_BALBcJ_G0025218/MGP_BALBcJ_G0028434/MGP_BALBcJ_G0023505/MGP_BALBcJ_G0028871/MGP_BALBcJ_G0029616/MGP_BALBcJ_G0020505/MGP_BALBcJ_G0022269/MGP_BALBcJ_G0019898/MGP_BALBcJ_G0023594/MGP_BALBcJ_G0017469/MGP_BALBcJ_G0024729/MGP_BALBcJ_G0022066…	Dusp1/Igf1/Cd14/Jun/Fgfr4/Csf1r/Fgfr3/Angpt2/Dusp5/Tek/Daxx/Map3k6/Kdr/Gadd45g/Cacnb3/Fos/Tnf/Gadd45b/Rasgrp2/Cacna1i/Dusp16/Mapkapk2/Nr4a1/Fas/Map3k8/Gng12/Myc/Dusp2/Fgf23/Jund/Pdgfa/Fgf1/Mras/Cacna1b/Map2k6/Flnb/Rapgef2/Il1a/Pak1/Map4k2/Kitl/Il1b/Myd88/Relb/Dusp8/Rasgrp3/Vegfc/Map4k4/MGP_BALBcJ_G0032193/Egfr/Cacna1e/Rasgrp4/Vegfd/Rps6ka5/Mapk8ip1/Pdgfd/Mef2c/Tgfa/Prkcg/Ereg/Ngf/Gm9817/Egf/Pdgfc…	mmu:19252/mmu:16000/mmu:12475/mmu:16476/mmu:14186/mmu:12978/mmu:14184/mmu:11601/mmu:240672/mmu:21687/mmu:13163/mmu:53608/mmu:16542/mmu:23882/mmu:12297/mmu:14281/mmu:21926/mmu:17873/mmu:19395/mmu:239556/mmu:70686/mmu:17164/mmu:15370/mmu:14102/mmu:26410/mmu:14701/mmu:17869/mmu:13537/mmu:64654/mmu:16478/mmu:18590/mmu:14164/mmu:17532/mmu:12287/mmu:26399/mmu:286940/mmu:76089/mmu:16175/mmu:18479/mmu:26…	70	40	MGP_BALBcJ_G0023365/MGP_BALBcJ_G0024251/MGP_BALBcJ_G0028437/MGP_BALBcJ_G0033385/MGP_BALBcJ_G0025218/MGP_BALBcJ_G0023505/MGP_BALBcJ_G0028871/MGP_BALBcJ_G0020505/MGP_BALBcJ_G0022269/MGP_BALBcJ_G0019898/MGP_BALBcJ_G0023594/MGP_BALBcJ_G0017469/MGP_BALBcJ_G0031389/MGP_BALBcJ_G0016391/MGP_BALBcJ_G0022334/MGP_BALBcJ_G0025030/MGP_BALBcJ_G0024084/MGP_BALBcJ_G0030823/MGP_BALBcJ_G0021856/MGP_BALBcJ_G0026432…	30	MGP_BALBcJ_G0017562/MGP_BALBcJ_G0020537/MGP_BALBcJ_G0024441/MGP_BALBcJ_G0029429/MGP_BALBcJ_G0028434/MGP_BALBcJ_G0029616/MGP_BALBcJ_G0024729/MGP_BALBcJ_G0022066/MGP_BALBcJ_G0024334/MGP_BALBcJ_G0025384/MGP_BALBcJ_G0019287/MGP_BALBcJ_G0032516/MGP_BALBcJ_G0024726/MGP_BALBcJ_G0017632/MGP_BALBcJ_G0023993/MGP_BALBcJ_G0033589/MGP_BALBcJ_G0032193/MGP_BALBcJ_G0016550/MGP_BALBcJ_G0031956/MGP_BALBcJ_G0036218…
PBS vs Control	mmu04148	Cellular Processes	Transport and catabolism	Efferocytosis	45/1065	176/9017	2.88289e-07	9.13875e-06	MGP_BALBcJ_G0033363/MGP_BALBcJ_G0035406/MGP_BALBcJ_G0017558/MGP_BALBcJ_G0019778/MGP_BALBcJ_G0033943/MGP_BALBcJ_G0026894/MGP_BALBcJ_G0025218/MGP_BALBcJ_G0022726/MGP_BALBcJ_G0015929/MGP_BALBcJ_G0028670/MGP_BALBcJ_G0032565/MGP_BALBcJ_G0016400/MGP_BALBcJ_G0025032/MGP_BALBcJ_G0033452/MGP_BALBcJ_G0018142/MGP_BALBcJ_G0031389/MGP_BALBcJ_G0016391/MGP_BALBcJ_G0021072/MGP_BALBcJ_G0019816/MGP_BALBcJ_G0019373…	Gas6/Cx3cr1/Stab2/Hif1a/Cx3cl1/Cebpb/Dusp5/Itgb5/Gulp1/Slc2a1/P2ry2/Rab7b/Lipa/Adam9/Timd4/Dusp16/Mapkapk2/Stab1/Arg2/Sphk1/Dusp2/Camk2a/Atp2a3/Adgrb1/Havcr2/Pparg/Ano5/Siglecg/Il10/Ch25h/Casp7/MGP_BALBcJ_G0016515/Dusp8/Nfatc2/Rxra/Pla2g15/Thbs1/Alox15/Gm15283/MGP_BALBcJ_G0027056/Xkr8/Xkr4/Gm16268/Havcr1/Gm9733	mmu:14456/mmu:13051/mmu:192188/mmu:15251/mmu:20312/mmu:12608/mmu:240672/mmu:16419/mmu:70676/mmu:20525/mmu:18442/mmu:226421/mmu:16889/mmu:11502/mmu:276891/mmu:70686/mmu:17164/mmu:192187/mmu:11847/mmu:20698/mmu:13537/mmu:12322/mmu:53313/mmu:107831/mmu:171285/mmu:19016/mmu:233246/mmu:243958/mmu:16153/mmu:12642/mmu:12369/mmu:19225/mmu:18218/mmu:18019/mmu:20181/mmu:192654/mmu:21825/mmu:11687/mmu:15251…	45	22	MGP_BALBcJ_G0019778/MGP_BALBcJ_G0033943/MGP_BALBcJ_G0026894/MGP_BALBcJ_G0025218/MGP_BALBcJ_G0028670/MGP_BALBcJ_G0032565/MGP_BALBcJ_G0033452/MGP_BALBcJ_G0031389/MGP_BALBcJ_G0016391/MGP_BALBcJ_G0021072/MGP_BALBcJ_G0019816/MGP_BALBcJ_G0019373/MGP_BALBcJ_G0026432/MGP_BALBcJ_G0016390/MGP_BALBcJ_G0025031/MGP_BALBcJ_G0025234/MGP_BALBcJ_G0016515/MGP_BALBcJ_G0033228/MGP_BALBcJ_G0026285/MGP_BALBcJ_G0018532…	23	MGP_BALBcJ_G0033363/MGP_BALBcJ_G0035406/MGP_BALBcJ_G0017558/MGP_BALBcJ_G0022726/MGP_BALBcJ_G0015929/MGP_BALBcJ_G0016400/MGP_BALBcJ_G0025032/MGP_BALBcJ_G0018142/MGP_BALBcJ_G0024437/MGP_BALBcJ_G0018587/MGP_BALBcJ_G0021893/MGP_BALBcJ_G0018136/MGP_BALBcJ_G0031128/MGP_BALBcJ_G0032295/MGP_BALBcJ_G0032109/MGP_BALBcJ_G0026903/MGP_BALBcJ_G0025489/MGP_BALBcJ_G0034051/MGP_BALBcJ_G0027056/MGP_BALBcJ_G0015744…
PBS vs Control	mmu04066	Environmental Information Processing	Signaling molecules and interaction	HIF-1 signaling pathway	38/1065	143/9017	8.61634e-07	2.48307e-05	MGP_BALBcJ_G0017706/MGP_BALBcJ_G0018731/MGP_BALBcJ_G0020444/MGP_BALBcJ_G0023420/MGP_BALBcJ_G0017562/MGP_BALBcJ_G0019778/MGP_BALBcJ_G0025316/MGP_BALBcJ_G0017353/MGP_BALBcJ_G0033385/MGP_BALBcJ_G0019675/MGP_BALBcJ_G0030885/MGP_BALBcJ_G0028434/MGP_BALBcJ_G0020533/MGP_BALBcJ_G0031881/MGP_BALBcJ_G0028670/MGP_BALBcJ_G0031244/MGP_BALBcJ_G0019115/MGP_BALBcJ_G0032265/MGP_BALBcJ_G0035169/MGP_BALBcJ_G0020154…	Ifng/Nos2/Edn1/Cdkn1a/Igf1/Hif1a/Pfkfb3/Pfkl/Angpt2/Egln3/Hk2/Tek/Hk3/Egln2/Slc2a1/Eno2/Stat3/Ldha/Trf/Pfkp/Serpine1/Aldoa/Il6/-/MGP_BALBcJ_G0035973/Camk2a/Eno1/Pik3r3/Cybb/Egfr/Gm15283/MGP_BALBcJ_G0027855/Timp1/Prkcg/Egf/Aldoc/MGP_BALBcJ_G0010661/MGP_BALBcJ_G0013742	mmu:15978/mmu:18126/mmu:13614/mmu:12575/mmu:16000/mmu:15251/mmu:170768/mmu:18641/mmu:11601/mmu:112407/mmu:15277/mmu:21687/mmu:212032/mmu:112406/mmu:20525/mmu:13807/mmu:20848/mmu:16828/mmu:22041/mmu:56421/mmu:18787/mmu:353204/mmu:16193/mmu:18655/mmu:18655/mmu:12322/mmu:13806/mmu:18710/mmu:13058/mmu:13649/mmu:15251/mmu:13806/mmu:21857/mmu:18752/mmu:13645/mmu:11676/mmu:13685/mmu:16828	38	30	MGP_BALBcJ_G0017706/MGP_BALBcJ_G0018731/MGP_BALBcJ_G0020444/MGP_BALBcJ_G0023420/MGP_BALBcJ_G0019778/MGP_BALBcJ_G0025316/MGP_BALBcJ_G0017353/MGP_BALBcJ_G0033385/MGP_BALBcJ_G0019675/MGP_BALBcJ_G0030885/MGP_BALBcJ_G0020533/MGP_BALBcJ_G0031881/MGP_BALBcJ_G0028670/MGP_BALBcJ_G0031244/MGP_BALBcJ_G0019115/MGP_BALBcJ_G0032265/MGP_BALBcJ_G0020154/MGP_BALBcJ_G0030194/MGP_BALBcJ_G0032988/MGP_BALBcJ_G0029357…	8	MGP_BALBcJ_G0017562/MGP_BALBcJ_G0028434/MGP_BALBcJ_G0035169/MGP_BALBcJ_G0024437/MGP_BALBcJ_G0028605/MGP_BALBcJ_G0031499/MGP_BALBcJ_G0018715/MGP_BALBcJ_G0013742
PBS vs Control	mmu05323	Human Diseases	Immune disease	Rheumatoid arthritis	28/1065	91/9017	1.03047e-06	2.72215e-05	MGP_BALBcJ_G0017706/MGP_BALBcJ_G0028437/MGP_BALBcJ_G0018796/MGP_BALBcJ_G0016018/MGP_BALBcJ_G0028434/MGP_BALBcJ_G0018792/MGP_BALBcJ_G0019898/MGP_BALBcJ_G0023594/MGP_BALBcJ_G0022782/MGP_BALBcJ_G0034404/MGP_BALBcJ_G0018764/MGP_BALBcJ_G0023532/MGP_BALBcJ_G0029357/MGP_BALBcJ_G0015807/MGP_BALBcJ_G0029702/MGP_BALBcJ_G0018761/MGP_BALBcJ_G0026463/novel.357/MGP_BALBcJ_G0026464/MGP_BALBcJ_G0029707/MGP_BALBc…	Ifng/Jun/Ccl3/Ctla4/Tek/Ccl5/Fos/Tnf/Cd80/Icam1/Ccl12/H2-Ob/Il6/Il17a/Cxcl5/Ccl2/Il1a/-/Il1b/Cxcl1/Tnfsf13/H2-Eb2/Mmp3/Atp6v1g2/Cxcl2/Gm14023/Il11/Gm16386	mmu:15978/mmu:16476/mmu:20302/mmu:12477/mmu:21687/mmu:20304/mmu:14281/mmu:21926/mmu:12519/mmu:15894/mmu:20293/mmu:15002/mmu:16193/mmu:16171/mmu:20311/mmu:20296/mmu:16175/mmu:24099/mmu:16176/mmu:14825/mmu:69583/mmu:381091/mmu:17392/mmu:66237/mmu:20310/mmu:16175/mmu:16156/mmu:24099	28	21	MGP_BALBcJ_G0017706/MGP_BALBcJ_G0028437/MGP_BALBcJ_G0018796/MGP_BALBcJ_G0016018/MGP_BALBcJ_G0018792/MGP_BALBcJ_G0019898/MGP_BALBcJ_G0023594/MGP_BALBcJ_G0022782/MGP_BALBcJ_G0034404/MGP_BALBcJ_G0018764/MGP_BALBcJ_G0029357/MGP_BALBcJ_G0015807/MGP_BALBcJ_G0029702/MGP_BALBcJ_G0018761/MGP_BALBcJ_G0026463/MGP_BALBcJ_G0026464/MGP_BALBcJ_G0029707/MGP_BALBcJ_G0034292/MGP_BALBcJ_G0029708/MGP_BALBcJ_G0015409…	7	MGP_BALBcJ_G0028434/MGP_BALBcJ_G0023532/novel.357/MGP_BALBcJ_G0018489/MGP_BALBcJ_G0023536/MGP_BALBcJ_G0023598/MGP_BALBcJ_G0005667
PBS vs Control	mmu05321	Human Diseases	Immune disease	Inflammatory bowel disease	23/1065	68/9017	1.52356e-06	3.71514e-05	MGP_BALBcJ_G0017706/MGP_BALBcJ_G0028437/MGP_BALBcJ_G0033707/MGP_BALBcJ_G0023594/MGP_BALBcJ_G0019115/MGP_BALBcJ_G0023532/MGP_BALBcJ_G0029357/MGP_BALBcJ_G0015807/MGP_BALBcJ_G0015944/MGP_BALBcJ_G0017705/MGP_BALBcJ_G0032956/MGP_BALBcJ_G0026463/MGP_BALBcJ_G0015808/MGP_BALBcJ_G0016390/MGP_BALBcJ_G0016836/MGP_BALBcJ_G0026464/MGP_BALBcJ_G0033898/MGP_BALBcJ_G0023536/MGP_BALBcJ_G0030826/MGP_BALBcJ_G0018121…	Ifng/Jun/Il12rb1/Tnf/Stat3/H2-Ob/Il6/Il17a/Stat4/Il22/Il4ra/Il1a/Il17f/Il10/Tlr5/Il1b/Nod2/H2-Eb2/Il12rb2/Il12b/Gm14023/Rorc/Il23r	mmu:15978/mmu:16476/mmu:16161/mmu:21926/mmu:20848/mmu:15002/mmu:16193/mmu:16171/mmu:20849/mmu:50929/mmu:16190/mmu:16175/mmu:257630/mmu:16153/mmu:53791/mmu:16176/mmu:257632/mmu:381091/mmu:16162/mmu:16160/mmu:16175/mmu:19885/mmu:209590	23	19	MGP_BALBcJ_G0017706/MGP_BALBcJ_G0028437/MGP_BALBcJ_G0033707/MGP_BALBcJ_G0023594/MGP_BALBcJ_G0019115/MGP_BALBcJ_G0029357/MGP_BALBcJ_G0015807/MGP_BALBcJ_G0015944/MGP_BALBcJ_G0017705/MGP_BALBcJ_G0032956/MGP_BALBcJ_G0026463/MGP_BALBcJ_G0015808/MGP_BALBcJ_G0016390/MGP_BALBcJ_G0026464/MGP_BALBcJ_G0033898/MGP_BALBcJ_G0030826/MGP_BALBcJ_G0018121/MGP_BALBcJ_G0015409/MGP_BALBcJ_G0030827	4	MGP_BALBcJ_G0023532/MGP_BALBcJ_G0016836/MGP_BALBcJ_G0023536/MGP_BALBcJ_G0027517
PBS vs Control	mmu04657	Organismal Systems	Immune system	IL-17 signaling pathway	28/1065	100/9017	8.01435e-06	0.000181468	MGP_BALBcJ_G0017706/MGP_BALBcJ_G0029726/MGP_BALBcJ_G0018763/MGP_BALBcJ_G0025579/MGP_BALBcJ_G0028437/MGP_BALBcJ_G0026894/MGP_BALBcJ_G0016979/MGP_BALBcJ_G0034290/MGP_BALBcJ_G0019898/MGP_BALBcJ_G0019688/MGP_BALBcJ_G0024672/MGP_BALBcJ_G0023594/MGP_BALBcJ_G0018764/MGP_BALBcJ_G0029357/MGP_BALBcJ_G0015807/MGP_BALBcJ_G0033698/MGP_BALBcJ_G0016395/MGP_BALBcJ_G0029702/MGP_BALBcJ_G0018761/MGP_BALBcJ_G0015808…	Ifng/Cxcl10/Ccl11/Lcn2/Jun/Cebpb/Tnfaip3/Mmp13/Fos/Nfkbia/Fosl1/Tnf/Ccl12/Il6/Il17a/Jund/Ikbke/Cxcl5/Ccl2/Il17f/Il1b/MGP_BALBcJ_G0016515/Csf3/Cxcl1/Ccl17/Mmp3/Cxcl2/Ccl7	mmu:15978/mmu:15945/mmu:20292/mmu:16819/mmu:16476/mmu:12608/mmu:21929/mmu:17386/mmu:14281/mmu:18035/mmu:14283/mmu:21926/mmu:20293/mmu:16193/mmu:16171/mmu:16478/mmu:56489/mmu:20311/mmu:20296/mmu:257630/mmu:16176/mmu:19225/mmu:12985/mmu:14825/mmu:20295/mmu:17392/mmu:20310/mmu:20306	28	28	MGP_BALBcJ_G0017706/MGP_BALBcJ_G0029726/MGP_BALBcJ_G0018763/MGP_BALBcJ_G0025579/MGP_BALBcJ_G0028437/MGP_BALBcJ_G0026894/MGP_BALBcJ_G0016979/MGP_BALBcJ_G0034290/MGP_BALBcJ_G0019898/MGP_BALBcJ_G0019688/MGP_BALBcJ_G0024672/MGP_BALBcJ_G0023594/MGP_BALBcJ_G0018764/MGP_BALBcJ_G0029357/MGP_BALBcJ_G0015807/MGP_BALBcJ_G0033698/MGP_BALBcJ_G0016395/MGP_BALBcJ_G0029702/MGP_BALBcJ_G0018761/MGP_BALBcJ_G0015808…	0
PBS vs Control	mmu04640	Organismal Systems	Immune system	Hematopoietic cell lineage	28/1065	101/9017	9.86226e-06	0.000208422	MGP_BALBcJ_G0033299/MGP_BALBcJ_G0024251/MGP_BALBcJ_G0022406/MGP_BALBcJ_G0016906/MGP_BALBcJ_G0024441/MGP_BALBcJ_G0029503/MGP_BALBcJ_G0023594/MGP_BALBcJ_G0024841/MGP_BALBcJ_G0023532/MGP_BALBcJ_G0029357/MGP_BALBcJ_G0019477/MGP_BALBcJ_G0027234/MGP_BALBcJ_G0025319/MGP_BALBcJ_G0002698/MGP_BALBcJ_G0018068/MGP_BALBcJ_G0032956/MGP_BALBcJ_G0026463/MGP_BALBcJ_G0021683/MGP_BALBcJ_G0017632/MGP_BALBcJ_G0026464…	Fcer2a/Cd14/Itga5/Cr2/Csf1r/Cd38/Tnf/Ms4a1/H2-Ob/Il6/Cd7/Mme/Il2ra/Gm15674/Il9r/Il4ra/Il1a/Il7r/Kitl/Il1b/Il1r2/Il5ra/Csf3/MGP_BALBcJ_G0032193/Il7/H2-Eb2/Gm14023/Il11	mmu:14128/mmu:12475/mmu:16402/mmu:12902/mmu:12978/mmu:12494/mmu:21926/mmu:12482/mmu:15002/mmu:16193/mmu:12516/mmu:17380/mmu:16184/mmu:13137/mmu:16199/mmu:16190/mmu:16175/mmu:16197/mmu:17311/mmu:16176/mmu:16178/mmu:16192/mmu:12985/mmu:14256/mmu:16196/mmu:381091/mmu:16175/mmu:16156	28	14	MGP_BALBcJ_G0024251/MGP_BALBcJ_G0022406/MGP_BALBcJ_G0029503/MGP_BALBcJ_G0023594/MGP_BALBcJ_G0029357/MGP_BALBcJ_G0025319/MGP_BALBcJ_G0032956/MGP_BALBcJ_G0026463/MGP_BALBcJ_G0021683/MGP_BALBcJ_G0026464/MGP_BALBcJ_G0015902/MGP_BALBcJ_G0019011/MGP_BALBcJ_G0015409/MGP_BALBcJ_G0031542	14	MGP_BALBcJ_G0033299/MGP_BALBcJ_G0016906/MGP_BALBcJ_G0024441/MGP_BALBcJ_G0024841/MGP_BALBcJ_G0023532/MGP_BALBcJ_G0019477/MGP_BALBcJ_G0027234/MGP_BALBcJ_G0002698/MGP_BALBcJ_G0018068/MGP_BALBcJ_G0017632/MGP_BALBcJ_G0031074/MGP_BALBcJ_G0032193/MGP_BALBcJ_G0027024/MGP_BALBcJ_G0023536
PBS vs Control	mmu05133	Human Diseases	Infectious disease: bacterial	Pertussis	24/1065	82/9017	1.55925e-05	0.000308926	MGP_BALBcJ_G0018731/MGP_BALBcJ_G0024251/MGP_BALBcJ_G0028437/MGP_BALBcJ_G0022406/MGP_BALBcJ_G0018244/MGP_BALBcJ_G0019898/MGP_BALBcJ_G0023594/MGP_BALBcJ_G0029285/MGP_BALBcJ_G0029357/MGP_BALBcJ_G0031234/MGP_BALBcJ_G0029702/MGP_BALBcJ_G0018341/MGP_BALBcJ_G0026463/MGP_BALBcJ_G0018245/MGP_BALBcJ_G0016390/MGP_BALBcJ_G0026464/MGP_BALBcJ_G0025234/MGP_BALBcJ_G0035393/MGP_BALBcJ_G0025881/MGP_BALBcJ_G0023562…	Nos2/Cd14/Jun/Itga5/Irf1/Fos/Tnf/Gnai1/Il6/C1s1/Cxcl5/Nlrp3/Il1a/Gm17334/Il10/Il1b/Casp7/Myd88/Serping1/C2/Il12b/Ticam2/Gm14023/Hc	mmu:18126/mmu:12475/mmu:16476/mmu:16402/mmu:16362/mmu:14281/mmu:21926/mmu:14677/mmu:16193/mmu:50908/mmu:20311/mmu:216799/mmu:16175/mmu:16362/mmu:16153/mmu:16176/mmu:12369/mmu:17874/mmu:12258/mmu:12263/mmu:16160/mmu:225471/mmu:16175/mmu:15139	24	23	MGP_BALBcJ_G0018731/MGP_BALBcJ_G0024251/MGP_BALBcJ_G0028437/MGP_BALBcJ_G0022406/MGP_BALBcJ_G0018244/MGP_BALBcJ_G0019898/MGP_BALBcJ_G0023594/MGP_BALBcJ_G0029285/MGP_BALBcJ_G0029357/MGP_BALBcJ_G0031234/MGP_BALBcJ_G0029702/MGP_BALBcJ_G0018341/MGP_BALBcJ_G0026463/MGP_BALBcJ_G0018245/MGP_BALBcJ_G0016390/MGP_BALBcJ_G0026464/MGP_BALBcJ_G0025234/MGP_BALBcJ_G0035393/MGP_BALBcJ_G0025881/MGP_BALBcJ_G0023562…	1	MGP_BALBcJ_G0024375
PBS vs Control	mmu00010	Metabolism	Carbohydrate metabolism	Glycolysis / Gluconeogenesis	26/1065	93/9017	1.72653e-05	0.000321947	MGP_BALBcJ_G0017353/MGP_BALBcJ_G0020619/MGP_BALBcJ_G0030885/MGP_BALBcJ_G0020533/MGP_BALBcJ_G0025101/MGP_BALBcJ_G0034877/MGP_BALBcJ_G0031244/MGP_BALBcJ_G0032265/MGP_BALBcJ_G0031247/MGP_BALBcJ_G0020154/MGP_BALBcJ_G0032988/novel.684/MGP_BALBcJ_G0035973/MGP_BALBcJ_G0029134/MGP_BALBcJ_G0028466/MGP_BALBcJ_G0010594/MGP_BALBcJ_G0028225/MGP_BALBcJ_G0024015/MGP_BALBcJ_G0027855/MGP_BALBcJ_G0027389/MGP_BALBc…	Pfkl/Fbp1/Hk2/Hk3/Pgam1/Pkm/Eno2/Ldha/Tpi1/Pfkp/Aldoa/-/MGP_BALBcJ_G0035973/Eno1/Pgm2/MGP_BALBcJ_G0010594/Aldh1b1/Galm/MGP_BALBcJ_G0027855/Pklr/Aldoc/Adh1/MGP_BALBcJ_G0013672/Tmem147os/Gapdhs/MGP_BALBcJ_G0013742	mmu:18641/mmu:14121/mmu:15277/mmu:212032/mmu:18648/mmu:18746/mmu:13807/mmu:16828/mmu:21991/mmu:56421/mmu:353204/mmu:18655/mmu:18655/mmu:13806/mmu:72157/mmu:18648/mmu:72535/mmu:319625/mmu:13806/mmu:18770/mmu:11676/mmu:11522/mmu:21991/mmu:14447/mmu:14447/mmu:16828	26	19	MGP_BALBcJ_G0017353/MGP_BALBcJ_G0020619/MGP_BALBcJ_G0030885/MGP_BALBcJ_G0020533/MGP_BALBcJ_G0025101/MGP_BALBcJ_G0034877/MGP_BALBcJ_G0031244/MGP_BALBcJ_G0032265/MGP_BALBcJ_G0031247/MGP_BALBcJ_G0020154/MGP_BALBcJ_G0032988/novel.684/MGP_BALBcJ_G0035973/MGP_BALBcJ_G0029134/MGP_BALBcJ_G0028466/MGP_BALBcJ_G0010594/MGP_BALBcJ_G0028225/MGP_BALBcJ_G0027855/MGP_BALBcJ_G0013672	7	MGP_BALBcJ_G0024015/MGP_BALBcJ_G0027389/MGP_BALBcJ_G0018715/MGP_BALBcJ_G0027897/MGP_BALBcJ_G0004397/MGP_BALBcJ_G0032026/MGP_BALBcJ_G0013742
PBS vs Control	mmu01230	Metabolism	Global and overview maps	Biosynthesis of amino acids	26/1065	94/9017	2.12343e-05	0.000368866	MGP_BALBcJ_G0017353/MGP_BALBcJ_G0025559/MGP_BALBcJ_G0025101/MGP_BALBcJ_G0034877/MGP_BALBcJ_G0031244/MGP_BALBcJ_G0031247/MGP_BALBcJ_G0020154/MGP_BALBcJ_G0032988/MGP_BALBcJ_G0016046/MGP_BALBcJ_G0019816/novel.684/MGP_BALBcJ_G0035973/MGP_BALBcJ_G0029134/MGP_BALBcJ_G0025123/MGP_BALBcJ_G0010594/MGP_BALBcJ_G0017764/MGP_BALBcJ_G0024932/MGP_BALBcJ_G0017228/MGP_BALBcJ_G0027855/MGP_BALBcJ_G0019401/MGP_BALBc…	Pfkl/MGP_BALBcJ_G0025559/Pgam1/Pkm/Eno2/Tpi1/Pfkp/Aldoa/Idh1/Arg2/-/MGP_BALBcJ_G0035973/Eno1/Got1/MGP_BALBcJ_G0010594/Shmt2/Psat1/MGP_BALBcJ_G0017228/MGP_BALBcJ_G0027855/Tha1/Bcat1/Pklr/Aldoc/Pah/MGP_BALBcJ_G0013672/Asns	mmu:18641/mmu:11898/mmu:18648/mmu:18746/mmu:13807/mmu:21991/mmu:56421/mmu:353204/mmu:15926/mmu:11847/mmu:18655/mmu:18655/mmu:13806/mmu:14718/mmu:18648/mmu:108037/mmu:107272/mmu:11898/mmu:13806/mmu:71776/mmu:12035/mmu:18770/mmu:11676/mmu:18478/mmu:21991/mmu:27053	26	22	MGP_BALBcJ_G0017353/MGP_BALBcJ_G0025559/MGP_BALBcJ_G0025101/MGP_BALBcJ_G0034877/MGP_BALBcJ_G0031244/MGP_BALBcJ_G0031247/MGP_BALBcJ_G0020154/MGP_BALBcJ_G0032988/MGP_BALBcJ_G0019816/novel.684/MGP_BALBcJ_G0035973/MGP_BALBcJ_G0029134/MGP_BALBcJ_G0025123/MGP_BALBcJ_G0010594/MGP_BALBcJ_G0017764/MGP_BALBcJ_G0024932/MGP_BALBcJ_G0017228/MGP_BALBcJ_G0027855/MGP_BALBcJ_G0019401/MGP_BALBcJ_G0031457/MGP_BALBc…	4	MGP_BALBcJ_G0016046/MGP_BALBcJ_G0027389/MGP_BALBcJ_G0018715/MGP_BALBcJ_G0017561
PBS vs Control	mmu04510	Cellular Processes	Cellular community - eukaryotes	Focal adhesion	47/1065	217/9017	2.21087e-05	0.000368866	MGP_BALBcJ_G0017562/MGP_BALBcJ_G0023553/MGP_BALBcJ_G0028437/MGP_BALBcJ_G0022406/MGP_BALBcJ_G0025323/MGP_BALBcJ_G0030451/MGP_BALBcJ_G0028356/MGP_BALBcJ_G0022726/MGP_BALBcJ_G0029616/MGP_BALBcJ_G0023133/MGP_BALBcJ_G0030409/MGP_BALBcJ_G0034301/MGP_BALBcJ_G0018911/MGP_BALBcJ_G0017045/MGP_BALBcJ_G0034302/MGP_BALBcJ_G0030450/MGP_BALBcJ_G0026964/MGP_BALBcJ_G0033332/MGP_BALBcJ_G0016582/MGP_BALBcJ_G0033333…	Igf1/Tnxb/Jun/Itga5/Itga8/Cav1/Tnc/Itgb5/Kdr/Thbs2/Col1a2/Birc2/Col1a1/Lama2/Birc3/Cav2/Lama5/Col4a1/Tnn/Col4a2/Pdgfa/Col6a1/Flnb/Pak1/Myl9/Itga9/Itgb7/Thbs4/Vegfc/Lamc2/Ccnd1/Pik3r3/Thbs1/Egfr/Vegfd/Pdgfd/Itga11/Prkcg/E030013I19Rik/Chad/Col4a5/Itgb4/Egf/Pdgfc/Tln2/Tnr/Shc4	mmu:16000/mmu:81877/mmu:16476/mmu:16402/mmu:241226/mmu:12389/mmu:21923/mmu:16419/mmu:16542/mmu:21826/mmu:12843/mmu:11797/mmu:12842/mmu:16773/mmu:11796/mmu:12390/mmu:16776/mmu:12826/mmu:329278/mmu:12827/mmu:18590/mmu:12833/mmu:286940/mmu:18479/mmu:98932/mmu:104099/mmu:16421/mmu:21828/mmu:22341/mmu:16782/mmu:12443/mmu:18710/mmu:21825/mmu:13649/mmu:14205/mmu:71785/mmu:319480/mmu:18752/mmu:241226/mmu…	47	17	MGP_BALBcJ_G0028437/MGP_BALBcJ_G0022406/MGP_BALBcJ_G0028356/MGP_BALBcJ_G0034301/MGP_BALBcJ_G0034302/MGP_BALBcJ_G0026964/MGP_BALBcJ_G0033332/MGP_BALBcJ_G0016582/MGP_BALBcJ_G0033333/MGP_BALBcJ_G0030260/MGP_BALBcJ_G0020934/MGP_BALBcJ_G0035383/MGP_BALBcJ_G0020770/MGP_BALBcJ_G0016536/MGP_BALBcJ_G0026285/MGP_BALBcJ_G0017993/MGP_BALBcJ_G0027842	30	MGP_BALBcJ_G0017562/MGP_BALBcJ_G0023553/MGP_BALBcJ_G0025323/MGP_BALBcJ_G0030451/MGP_BALBcJ_G0022726/MGP_BALBcJ_G0029616/MGP_BALBcJ_G0023133/MGP_BALBcJ_G0030409/MGP_BALBcJ_G0018911/MGP_BALBcJ_G0017045/MGP_BALBcJ_G0030450/MGP_BALBcJ_G0017326/MGP_BALBcJ_G0032516/MGP_BALBcJ_G0026742/MGP_BALBcJ_G0022370/MGP_BALBcJ_G0033589/MGP_BALBcJ_G0033278/MGP_BALBcJ_G0028605/MGP_BALBcJ_G0036218/MGP_BALBcJ_G0034286…
PBS vs Control	mmu05146	Human Diseases	Infectious disease: parasitic	Amoebiasis	28/1065	106/9017	2.63603e-05	0.000412511	MGP_BALBcJ_G0017706/MGP_BALBcJ_G0018731/MGP_BALBcJ_G0024251/MGP_BALBcJ_G0020381/MGP_BALBcJ_G0023594/MGP_BALBcJ_G0016400/MGP_BALBcJ_G0030409/MGP_BALBcJ_G0017973/MGP_BALBcJ_G0029357/MGP_BALBcJ_G0019816/MGP_BALBcJ_G0018911/MGP_BALBcJ_G0017045/MGP_BALBcJ_G0026964/MGP_BALBcJ_G0033332/MGP_BALBcJ_G0033333/MGP_BALBcJ_G0026294/MGP_BALBcJ_G0016390/MGP_BALBcJ_G0026464/MGP_BALBcJ_G0015902/MGP_BALBcJ_G0016536…	Ifng/Nos2/Cd14/Serpinb9/Tnf/Rab7b/Col1a2/Adcy1/Il6/Arg2/Col1a1/Lama2/Lama5/Col4a1/Col4a2/Plcb2/Il10/Il1b/Il1r2/Lamc2/Pik3r3/Cxcl1/Prkcg/Gm9817/Cxcl2/Col4a5/Il12b/MGP_BALBcJ_G0009894	mmu:15978/mmu:18126/mmu:12475/mmu:20723/mmu:21926/mmu:226421/mmu:12843/mmu:432530/mmu:16193/mmu:11847/mmu:12842/mmu:16773/mmu:16776/mmu:12826/mmu:12827/mmu:18796/mmu:16153/mmu:16176/mmu:16178/mmu:16782/mmu:18710/mmu:14825/mmu:18752/mmu:15507/mmu:20310/mmu:12830/mmu:16160/mmu:241197	28	18	MGP_BALBcJ_G0017706/MGP_BALBcJ_G0018731/MGP_BALBcJ_G0024251/MGP_BALBcJ_G0020381/MGP_BALBcJ_G0023594/MGP_BALBcJ_G0029357/MGP_BALBcJ_G0019816/MGP_BALBcJ_G0026964/MGP_BALBcJ_G0033332/MGP_BALBcJ_G0033333/MGP_BALBcJ_G0016390/MGP_BALBcJ_G0026464/MGP_BALBcJ_G0015902/MGP_BALBcJ_G0016536/MGP_BALBcJ_G0029707/MGP_BALBcJ_G0020456/MGP_BALBcJ_G0029708/MGP_BALBcJ_G0018121	10	MGP_BALBcJ_G0016400/MGP_BALBcJ_G0030409/MGP_BALBcJ_G0017973/MGP_BALBcJ_G0018911/MGP_BALBcJ_G0017045/MGP_BALBcJ_G0026294/MGP_BALBcJ_G0028605/MGP_BALBcJ_G0031499/MGP_BALBcJ_G0036111/MGP_BALBcJ_G0009894
PBS vs Control	mmu05202	Human Diseases	Cancer: overview	Transcriptional misregulation in cancer	43/1065	194/9017	2.73272e-05	0.000412511	MGP_BALBcJ_G0033434/MGP_BALBcJ_G0023420/MGP_BALBcJ_G0017562/MGP_BALBcJ_G0025156/MGP_BALBcJ_G0024251/MGP_BALBcJ_G0026894/MGP_BALBcJ_G0024441/MGP_BALBcJ_G0019094/MGP_BALBcJ_G0033597/novel.561/MGP_BALBcJ_G0020505/MGP_BALBcJ_G0017469/MGP_BALBcJ_G0028249/MGP_BALBcJ_G0029357/MGP_BALBcJ_G0029251/MGP_BALBcJ_G0034301/MGP_BALBcJ_G0026862/MGP_BALBcJ_G0034302/MGP_BALBcJ_G0021856/MGP_BALBcJ_G0021353/MGP_BALBc…	Plat/Cdkn1a/Igf1/Tlx1/Cd14/Cebpb/Csf1r/Jup/Hpgd/-/Gadd45g/Gadd45b/Nr4a3/Il6/Cdk14/Birc2/Cd40/Birc3/Myc/Gzmb/Pdgfa/Etv1/Pparg/Gria3/Etv5/Etv6/Id2/Itgb7/Tspan7/Traf1/Il1r2/Arnt2/Rxra/-/Hhex/Zbtb16/Bcl2a1c/Mef2c/Mmp3/Rxrg/Eya1/Runx1t1/Hist1h3g	mmu:18791/mmu:12575/mmu:16000/mmu:21908/mmu:12475/mmu:12608/mmu:12978/mmu:16480/mmu:15446/mmu:80859/mmu:23882/mmu:17873/mmu:18124/mmu:16193/mmu:18647/mmu:11797/mmu:21939/mmu:11796/mmu:17869/mmu:14939/mmu:18590/mmu:14009/mmu:19016/mmu:53623/mmu:104156/mmu:14011/mmu:15902/mmu:16421/mmu:21912/mmu:22029/mmu:16178/mmu:11864/mmu:20181/mmu:12047/mmu:15242/mmu:235320/mmu:12046/mmu:17260/mmu:17392/mmu:201…	43	24	MGP_BALBcJ_G0033434/MGP_BALBcJ_G0023420/MGP_BALBcJ_G0024251/MGP_BALBcJ_G0026894/novel.561/MGP_BALBcJ_G0020505/MGP_BALBcJ_G0017469/MGP_BALBcJ_G0028249/MGP_BALBcJ_G0029357/MGP_BALBcJ_G0034301/MGP_BALBcJ_G0026862/MGP_BALBcJ_G0034302/MGP_BALBcJ_G0021856/MGP_BALBcJ_G0021353/MGP_BALBcJ_G0030260/MGP_BALBcJ_G0031384/MGP_BALBcJ_G0019579/MGP_BALBcJ_G0025620/MGP_BALBcJ_G0015902/novel.1293/MGP_BALBcJ_G003473…	19	MGP_BALBcJ_G0017562/MGP_BALBcJ_G0025156/MGP_BALBcJ_G0024441/MGP_BALBcJ_G0019094/MGP_BALBcJ_G0033597/MGP_BALBcJ_G0029251/MGP_BALBcJ_G0019642/MGP_BALBcJ_G0031128/MGP_BALBcJ_G0035641/MGP_BALBcJ_G0022635/MGP_BALBcJ_G0022370/MGP_BALBcJ_G0035534/MGP_BALBcJ_G0032448/MGP_BALBcJ_G0025489/MGP_BALBcJ_G0025055/MGP_BALBcJ_G0020743/MGP_BALBcJ_G0016657/MGP_BALBcJ_G0015783/MGP_BALBcJ_G0028034
PBS vs Control	mmu04625	Organismal Systems	Immune system	C-type lectin receptor signaling pathway	30/1065	120/9017	4.31771e-05	0.000622143	MGP_BALBcJ_G0028437/MGP_BALBcJ_G0018244/MGP_BALBcJ_G0033942/MGP_BALBcJ_G0019688/MGP_BALBcJ_G0023594/MGP_BALBcJ_G0009916/MGP_BALBcJ_G0016391/MGP_BALBcJ_G0029357/MGP_BALBcJ_G0031778/MGP_BALBcJ_G0033304/MGP_BALBcJ_G0035143/MGP_BALBcJ_G0016395/MGP_BALBcJ_G0018341/MGP_BALBcJ_G0018245/MGP_BALBcJ_G0017795/MGP_BALBcJ_G0032516/MGP_BALBcJ_G0016390/MGP_BALBcJ_G0026464/MGP_BALBcJ_G0031768/MGP_BALBcJ_G0016515…	Jun/Irf1/Ccl22/Nfkbia/Tnf/Clec7a/Mapkapk2/Il6/Bcl3/Cd209b/Mras/Ikbke/Nlrp3/Gm17334/Stat2/Pak1/Il10/Il1b/Relb/MGP_BALBcJ_G0016515/Nfatc2/Cd209a/Fcer1g/Pik3r3/Cblb/Ccl17/Clec4e/Egr3/Il12b/-	mmu:16476/mmu:16362/mmu:20299/mmu:18035/mmu:21926/mmu:56644/mmu:17164/mmu:16193/mmu:12051/mmu:69165/mmu:17532/mmu:56489/mmu:216799/mmu:16362/mmu:20847/mmu:18479/mmu:16153/mmu:16176/mmu:19698/mmu:19225/mmu:18019/mmu:170786/mmu:14127/mmu:18710/mmu:208650/mmu:20295/mmu:56619/mmu:13655/mmu:16160/mmu:69810	30	22	MGP_BALBcJ_G0028437/MGP_BALBcJ_G0018244/MGP_BALBcJ_G0033942/MGP_BALBcJ_G0019688/MGP_BALBcJ_G0023594/MGP_BALBcJ_G0016391/MGP_BALBcJ_G0029357/MGP_BALBcJ_G0031778/MGP_BALBcJ_G0035143/MGP_BALBcJ_G0016395/MGP_BALBcJ_G0018341/MGP_BALBcJ_G0018245/MGP_BALBcJ_G0017795/MGP_BALBcJ_G0016390/MGP_BALBcJ_G0026464/MGP_BALBcJ_G0031768/MGP_BALBcJ_G0016515/MGP_BALBcJ_G0016689/MGP_BALBcJ_G0022844/MGP_BALBcJ_G0033944…	8	MGP_BALBcJ_G0009916/MGP_BALBcJ_G0033304/MGP_BALBcJ_G0032516/MGP_BALBcJ_G0026903/MGP_BALBcJ_G0033301/MGP_BALBcJ_G0028605/MGP_BALBcJ_G0021493/novel.1089
PBS vs Control	mmu04933	Human Diseases	Endocrine and metabolic disease	AGE-RAGE signaling pathway in diabetic complications	28/1065	110/9017	5.44897e-05	0.00075101	MGP_BALBcJ_G0020444/MGP_BALBcJ_G0028437/MGP_BALBcJ_G0023428/MGP_BALBcJ_G0025067/MGP_BALBcJ_G0023594/MGP_BALBcJ_G0030409/MGP_BALBcJ_G0019115/MGP_BALBcJ_G0030194/MGP_BALBcJ_G0034404/MGP_BALBcJ_G0018764/MGP_BALBcJ_G0029357/MGP_BALBcJ_G0018911/MGP_BALBcJ_G0033332/MGP_BALBcJ_G0033333/MGP_BALBcJ_G0026294/MGP_BALBcJ_G0018761/MGP_BALBcJ_G0026463/MGP_BALBcJ_G0026464/MGP_BALBcJ_G0027803/MGP_BALBcJ_G0033589…	Edn1/Jun/Pim1/Plce1/Tnf/Col1a2/Stat3/Serpine1/Icam1/Ccl12/Il6/Col1a1/Col4a1/Col4a2/Plcb2/Ccl2/Il1a/Il1b/F3/Vegfc/Ccnd1/Pik3r3/Sele/Cybb/Vegfd/Col4a5/Gm14023/Agt	mmu:13614/mmu:16476/mmu:18712/mmu:74055/mmu:21926/mmu:12843/mmu:20848/mmu:18787/mmu:15894/mmu:20293/mmu:16193/mmu:12842/mmu:12826/mmu:12827/mmu:18796/mmu:20296/mmu:16175/mmu:16176/mmu:14066/mmu:22341/mmu:12443/mmu:18710/mmu:20339/mmu:13058/mmu:14205/mmu:12830/mmu:16175/mmu:11606	28	19	MGP_BALBcJ_G0020444/MGP_BALBcJ_G0028437/MGP_BALBcJ_G0023428/MGP_BALBcJ_G0023594/MGP_BALBcJ_G0019115/MGP_BALBcJ_G0030194/MGP_BALBcJ_G0034404/MGP_BALBcJ_G0018764/MGP_BALBcJ_G0029357/MGP_BALBcJ_G0033332/MGP_BALBcJ_G0033333/MGP_BALBcJ_G0018761/MGP_BALBcJ_G0026463/MGP_BALBcJ_G0026464/MGP_BALBcJ_G0027803/MGP_BALBcJ_G0016619/MGP_BALBcJ_G0035526/MGP_BALBcJ_G0015409/MGP_BALBcJ_G0034245	9	MGP_BALBcJ_G0025067/MGP_BALBcJ_G0030409/MGP_BALBcJ_G0018911/MGP_BALBcJ_G0026294/MGP_BALBcJ_G0033589/MGP_BALBcJ_G0033278/MGP_BALBcJ_G0028605/MGP_BALBcJ_G0036218/MGP_BALBcJ_G0036111
PBS vs Control	mmu04928	Organismal Systems	Endocrine system	Parathyroid hormone synthesis, secretion and action	28/1065	111/9017	6.48299e-05	0.000826712	MGP_BALBcJ_G0022246/MGP_BALBcJ_G0023420/MGP_BALBcJ_G0021272/MGP_BALBcJ_G0034290/MGP_BALBcJ_G0019898/MGP_BALBcJ_G0019273/MGP_BALBcJ_G0017973/MGP_BALBcJ_G0029285/MGP_BALBcJ_G0026132/MGP_BALBcJ_G0022733/MGP_BALBcJ_G0033960/MGP_BALBcJ_G0031289/MGP_BALBcJ_G0033698/MGP_BALBcJ_G0024244/MGP_BALBcJ_G0026294/MGP_BALBcJ_G0028482/MGP_BALBcJ_G0023224/MGP_BALBcJ_G0033894/MGP_BALBcJ_G0028046/MGP_BALBcJ_G0025489…	Vdr/Cdkn1a/Mmp14/Mmp13/Fos/Gna13/Adcy1/Gnai1/Creb3l1/Adcy5/Mmp15/Fgf23/Jund/Hbegf/Plcb2/Pde4b/Mmp25/Adcy7/Mmp16/Rxra/Adcy3/Egfr/Mef2c/Prkcg/Rxrg/Pde4c/9430076C15Rik/Cyp27b1	mmu:22337/mmu:12575/mmu:17387/mmu:17386/mmu:14281/mmu:14674/mmu:432530/mmu:14677/mmu:26427/mmu:224129/mmu:17388/mmu:64654/mmu:16478/mmu:15200/mmu:18796/mmu:18578/mmu:240047/mmu:11513/mmu:17389/mmu:20181/mmu:104111/mmu:13649/mmu:17260/mmu:18752/mmu:20183/mmu:110385/mmu:231991/mmu:13115	28	16	MGP_BALBcJ_G0022246/MGP_BALBcJ_G0023420/MGP_BALBcJ_G0021272/MGP_BALBcJ_G0034290/MGP_BALBcJ_G0019898/MGP_BALBcJ_G0019273/MGP_BALBcJ_G0029285/MGP_BALBcJ_G0026132/MGP_BALBcJ_G0031289/MGP_BALBcJ_G0033698/MGP_BALBcJ_G0024244/MGP_BALBcJ_G0028482/MGP_BALBcJ_G0023224/MGP_BALBcJ_G0017993/MGP_BALBcJ_G0030736/MGP_BALBcJ_G0017741	12	MGP_BALBcJ_G0017973/MGP_BALBcJ_G0022733/MGP_BALBcJ_G0033960/MGP_BALBcJ_G0026294/MGP_BALBcJ_G0033894/MGP_BALBcJ_G0028046/MGP_BALBcJ_G0025489/MGP_BALBcJ_G0019506/MGP_BALBcJ_G0020743/MGP_BALBcJ_G0031499/MGP_BALBcJ_G0016657/MGP_BALBcJ_G0033701
PBS vs Control	mmu04080	Environmental Information Processing	Signaling molecules and interaction	Neuroactive ligand-receptor interaction	61/1065	317/9017	6.51981e-05	0.000826712	MGP_BALBcJ_G0020444/MGP_BALBcJ_G0025893/MGP_BALBcJ_G0017728/MGP_BALBcJ_G0023152/MGP_BALBcJ_G0032846/MGP_BALBcJ_G0035764/MGP_BALBcJ_G0025042/MGP_BALBcJ_G0017290/MGP_BALBcJ_G0032565/MGP_BALBcJ_G0017638/MGP_BALBcJ_G0030192/MGP_BALBcJ_G0026948/MGP_BALBcJ_G0034414/MGP_BALBcJ_G0022132/MGP_BALBcJ_G0018390/MGP_BALBcJ_G0028476/MGP_BALBcJ_G0025238/MGP_BALBcJ_G0035982/MGP_BALBcJ_G0032872/MGP_BALBcJ_G0019214…	Edn1/Aplnr/Avpr1a/Fpr2/Adm/Gabra3/Htr7/Adora2a/P2ry2/Nts/Vgf/Edn3/S1pr5/Tspo/Adora2b/Lepr/Adrb1/A630033H20Rik/Calca/Crhr1/P2ry10/Gria3/Cnr2/Fpr1/Thrb/Ptafr/Calcr/Htr1b/Sct/Gabrq/Adra1d/Chrnb2/C5ar1/Mc1r/Lynx1/Cnr1/F2rl3/Chrm2/Paqr6/Qrfpr/Cckar/Adra1b/P2rx6/Rxfp1/Gh/Npy1r/Avpr2/Gpr156/Mc2r/Cysltr1/Tacr1/Ednrb/Hc/Agt/Qrfp/Gcg/Hcrtr1/Nmb/Drd3/-/Gm17173	mmu:13614/mmu:23796/mmu:54140/mmu:14289/mmu:11535/mmu:14396/mmu:15566/mmu:11540/mmu:18442/mmu:67405/mmu:381677/mmu:13616/mmu:94226/mmu:12257/mmu:11541/mmu:16847/mmu:11554/mmu:213438/mmu:12310/mmu:12921/mmu:78826/mmu:53623/mmu:12802/mmu:14293/mmu:21834/mmu:19204/mmu:12311/mmu:15551/mmu:20287/mmu:57249/mmu:11550/mmu:11444/mmu:12273/mmu:17199/mmu:23936/mmu:12801/mmu:14065/mmu:243764/mmu:68957/mmu:22…	61	30	MGP_BALBcJ_G0020444/MGP_BALBcJ_G0017728/MGP_BALBcJ_G0023152/MGP_BALBcJ_G0032846/MGP_BALBcJ_G0025042/MGP_BALBcJ_G0017290/MGP_BALBcJ_G0032565/MGP_BALBcJ_G0017638/MGP_BALBcJ_G0030192/MGP_BALBcJ_G0022132/MGP_BALBcJ_G0018390/MGP_BALBcJ_G0028476/MGP_BALBcJ_G0032872/MGP_BALBcJ_G0035981/MGP_BALBcJ_G0023151/MGP_BALBcJ_G0028857/MGP_BALBcJ_G0030404/MGP_BALBcJ_G0035050/MGP_BALBcJ_G0033204/MGP_BALBcJ_G0027418…	31	MGP_BALBcJ_G0025893/MGP_BALBcJ_G0035764/MGP_BALBcJ_G0026948/MGP_BALBcJ_G0034414/MGP_BALBcJ_G0025238/MGP_BALBcJ_G0035982/MGP_BALBcJ_G0019214/MGP_BALBcJ_G0035641/MGP_BALBcJ_G0028935/MGP_BALBcJ_G0020969/MGP_BALBcJ_G0035765/MGP_BALBcJ_G0026508/MGP_BALBcJ_G0021902/MGP_BALBcJ_G0028093/MGP_BALBcJ_G0030556/MGP_BALBcJ_G0027365/MGP_BALBcJ_G0029532/MGP_BALBcJ_G0018120/MGP_BALBcJ_G0022549/MGP_BALBcJ_G0027289…
PBS vs Control	mmu04713	Organismal Systems	Environmental adaptation	Circadian entrainment	26/1065	101/9017	8.12641e-05	0.000990797	MGP_BALBcJ_G0018350/MGP_BALBcJ_G0027299/MGP_BALBcJ_G0018458/MGP_BALBcJ_G0019898/MGP_BALBcJ_G0017973/MGP_BALBcJ_G0022066/MGP_BALBcJ_G0034278/MGP_BALBcJ_G0029285/MGP_BALBcJ_G0030823/MGP_BALBcJ_G0022733/MGP_BALBcJ_G0027112/MGP_BALBcJ_G0024437/MGP_BALBcJ_G0026294/MGP_BALBcJ_G0035641/MGP_BALBcJ_G0016725/MGP_BALBcJ_G0033894/MGP_BALBcJ_G0029142/MGP_BALBcJ_G0020181/MGP_BALBcJ_G0019506/MGP_BALBcJ_G0019960…	Rasd1/Gucy1a3/Per1/Fos/Adcy1/Cacna1i/Gucy1a2/Gnai1/Gng12/Adcy5/Gnb4/Camk2a/Plcb2/Gria3/Kcnj9/Adcy7/Per3/Gng4/Adcy3/Rps6ka5/Ryr3/Prkcg/Ryr2/Gng7/Gm36937/Prkg1	mmu:19416/mmu:60596/mmu:18626/mmu:14281/mmu:432530/mmu:239556/mmu:234889/mmu:14677/mmu:14701/mmu:224129/mmu:14696/mmu:12322/mmu:18796/mmu:53623/mmu:16524/mmu:11513/mmu:18628/mmu:14706/mmu:104111/mmu:73086/mmu:20192/mmu:18752/mmu:20191/mmu:14708/mmu:16524/mmu:19091	26	7	MGP_BALBcJ_G0018350/MGP_BALBcJ_G0018458/MGP_BALBcJ_G0019898/MGP_BALBcJ_G0029285/MGP_BALBcJ_G0030823/MGP_BALBcJ_G0027112/MGP_BALBcJ_G0020181	19	MGP_BALBcJ_G0027299/MGP_BALBcJ_G0017973/MGP_BALBcJ_G0022066/MGP_BALBcJ_G0034278/MGP_BALBcJ_G0022733/MGP_BALBcJ_G0024437/MGP_BALBcJ_G0026294/MGP_BALBcJ_G0035641/MGP_BALBcJ_G0016725/MGP_BALBcJ_G0033894/MGP_BALBcJ_G0029142/MGP_BALBcJ_G0019506/MGP_BALBcJ_G0019960/MGP_BALBcJ_G0026268/MGP_BALBcJ_G0031499/MGP_BALBcJ_G0020166/MGP_BALBcJ_G0017470/MGP_BALBcJ_G0002761/MGP_BALBcJ_G0025011
PBS vs Control	mmu05143	Human Diseases	Infectious disease: parasitic	African trypanosomiasis	13/1065	36/9017	0.000136806	0.00155223	MGP_BALBcJ_G0017706/MGP_BALBcJ_G0023594/MGP_BALBcJ_G0034404/MGP_BALBcJ_G0029357/MGP_BALBcJ_G0025030/MGP_BALBcJ_G0026294/MGP_BALBcJ_G0016390/MGP_BALBcJ_G0026464/MGP_BALBcJ_G0035393/MGP_BALBcJ_G0033446/MGP_BALBcJ_G0016619/MGP_BALBcJ_G0031499/MGP_BALBcJ_G0018121	Ifng/Tnf/Icam1/Il6/Fas/Plcb2/Il10/Il1b/Myd88/Ido2/Sele/Prkcg/Il12b	mmu:15978/mmu:21926/mmu:15894/mmu:16193/mmu:14102/mmu:18796/mmu:16153/mmu:16176/mmu:17874/mmu:209176/mmu:20339/mmu:18752/mmu:16160	13	11	MGP_BALBcJ_G0017706/MGP_BALBcJ_G0023594/MGP_BALBcJ_G0034404/MGP_BALBcJ_G0029357/MGP_BALBcJ_G0025030/MGP_BALBcJ_G0016390/MGP_BALBcJ_G0026464/MGP_BALBcJ_G0035393/MGP_BALBcJ_G0033446/MGP_BALBcJ_G0016619/MGP_BALBcJ_G0018121	2	MGP_BALBcJ_G0026294/MGP_BALBcJ_G0031499
PBS vs Control	mmu04620	Organismal Systems	Immune system	Toll-like receptor signaling pathway	26/1065	104/9017	0.000137105	0.00155223	MGP_BALBcJ_G0029724/MGP_BALBcJ_G0009913/MGP_BALBcJ_G0029726/MGP_BALBcJ_G0024251/MGP_BALBcJ_G0028437/MGP_BALBcJ_G0018797/MGP_BALBcJ_G0018796/MGP_BALBcJ_G0018792/MGP_BALBcJ_G0019898/MGP_BALBcJ_G0019688/MGP_BALBcJ_G0023594/MGP_BALBcJ_G0022782/MGP_BALBcJ_G0029357/MGP_BALBcJ_G0024084/MGP_BALBcJ_G0026862/MGP_BALBcJ_G0016395/MGP_BALBcJ_G0036234/MGP_BALBcJ_G0019287/MGP_BALBcJ_G0017795/MGP_BALBcJ_G0016836…	Cxcl9/Cxcl11/Cxcl10/Cd14/Jun/Ccl4/Ccl3/Ccl5/Fos/Nfkbia/Tnf/Cd80/Il6/Map3k8/Cd40/Ikbke/Tlr8/Map2k6/Stat2/Tlr5/Il1b/Myd88/Pik3r3/Il12b/Ticam2/Irf7	mmu:17329/mmu:56066/mmu:15945/mmu:12475/mmu:16476/mmu:20303/mmu:20302/mmu:20304/mmu:14281/mmu:18035/mmu:21926/mmu:12519/mmu:16193/mmu:26410/mmu:21939/mmu:56489/mmu:170744/mmu:26399/mmu:20847/mmu:53791/mmu:16176/mmu:17874/mmu:18710/mmu:16160/mmu:225471/mmu:54123	26	21	MGP_BALBcJ_G0029724/MGP_BALBcJ_G0009913/MGP_BALBcJ_G0029726/MGP_BALBcJ_G0024251/MGP_BALBcJ_G0028437/MGP_BALBcJ_G0018797/MGP_BALBcJ_G0018796/MGP_BALBcJ_G0018792/MGP_BALBcJ_G0019898/MGP_BALBcJ_G0019688/MGP_BALBcJ_G0023594/MGP_BALBcJ_G0022782/MGP_BALBcJ_G0029357/MGP_BALBcJ_G0024084/MGP_BALBcJ_G0026862/MGP_BALBcJ_G0016395/MGP_BALBcJ_G0017795/MGP_BALBcJ_G0026464/MGP_BALBcJ_G0035393/MGP_BALBcJ_G0018121…	5	MGP_BALBcJ_G0036234/MGP_BALBcJ_G0019287/MGP_BALBcJ_G0016836/MGP_BALBcJ_G0028605/MGP_BALBcJ_G0024375
PBS vs Control	mmu05414	Human Diseases	Cardiovascular disease	Dilated cardiomyopathy	27/1065	110/9017	0.000143218	0.00156553	MGP_BALBcJ_G0017562/MGP_BALBcJ_G0022406/MGP_BALBcJ_G0025323/MGP_BALBcJ_G0022726/MGP_BALBcJ_G0022269/MGP_BALBcJ_G0023594/MGP_BALBcJ_G0017973/MGP_BALBcJ_G0031467/MGP_BALBcJ_G0025842/MGP_BALBcJ_G0017045/MGP_BALBcJ_G0022733/MGP_BALBcJ_G0018587/MGP_BALBcJ_G0025238/MGP_BALBcJ_G0029605/MGP_BALBcJ_G0035383/MGP_BALBcJ_G0033894/MGP_BALBcJ_G0022370/MGP_BALBcJ_G0026689/MGP_BALBcJ_G0019506/MGP_BALBcJ_G0035851…	Igf1/Itga5/Itga8/Itgb5/Cacnb3/Tnf/Adcy1/Sspn/Ttn/Lama2/Adcy5/Atp2a3/Adrb1/Sgcb/Itga9/Adcy7/Itgb7/Snta1/Adcy3/Dmd/Itga11/E030013I19Rik/Ryr2/Itgb4/Cacnb1/Agt/Slc8a2	mmu:16000/mmu:16402/mmu:241226/mmu:16419/mmu:12297/mmu:21926/mmu:432530/mmu:16651/mmu:22138/mmu:16773/mmu:224129/mmu:53313/mmu:11554/mmu:24051/mmu:104099/mmu:11513/mmu:16421/mmu:20648/mmu:104111/mmu:13405/mmu:319480/mmu:241226/mmu:20191/mmu:192897/mmu:12295/mmu:11606/mmu:110891	27	6	MGP_BALBcJ_G0022406/MGP_BALBcJ_G0022269/MGP_BALBcJ_G0023594/MGP_BALBcJ_G0029605/MGP_BALBcJ_G0035383/MGP_BALBcJ_G0034245	21	MGP_BALBcJ_G0017562/MGP_BALBcJ_G0025323/MGP_BALBcJ_G0022726/MGP_BALBcJ_G0017973/MGP_BALBcJ_G0031467/MGP_BALBcJ_G0025842/MGP_BALBcJ_G0017045/MGP_BALBcJ_G0022733/MGP_BALBcJ_G0018587/MGP_BALBcJ_G0025238/MGP_BALBcJ_G0033894/MGP_BALBcJ_G0022370/MGP_BALBcJ_G0026689/MGP_BALBcJ_G0019506/MGP_BALBcJ_G0035851/MGP_BALBcJ_G0034895/MGP_BALBcJ_G0003474/MGP_BALBcJ_G0020166/MGP_BALBcJ_G0019351/MGP_BALBcJ_G0018988…
PBS vs Control	mmu04621	Organismal Systems	Immune system	NOD-like receptor signaling pathway	42/1065	203/9017	0.000176605	0.00186613	MGP_BALBcJ_G0027913/MGP_BALBcJ_G0027910/MGP_BALBcJ_G0027914/MGP_BALBcJ_G0028437/MGP_BALBcJ_G0019615/MGP_BALBcJ_G0016979/MGP_BALBcJ_G0027912/MGP_BALBcJ_G0017351/MGP_BALBcJ_G0034284/MGP_BALBcJ_G0018792/MGP_BALBcJ_G0019688/MGP_BALBcJ_G0023594/MGP_BALBcJ_G0027911/MGP_BALBcJ_G0031944/MGP_BALBcJ_G0018764/MGP_BALBcJ_G0029357/MGP_BALBcJ_G0034301/MGP_BALBcJ_G0034302/MGP_BALBcJ_G0016395/MGP_BALBcJ_G0018287…	Gbp2b/Gbp5/Gbp2/Jun/Nampt/Tnfaip3/Gbp3/Trpm2/Casp4/Ccl5/Nfkbia/Tnf/Gbp7/Nfkbib/Ccl12/Il6/Birc2/Birc3/Ikbke/Irgm2/Nlrp3/Plcb2/Ccl2/Stat2/-/Gsdmd/Txn1/Il1b/Myd88/Oas3/Ripk2/Nlrp12/Cybb/Mefv/-/Oas1b/Nod2/Cxcl1/Oas2/Cxcl2/-/Irf7	mmu:14468/mmu:229898/mmu:14469/mmu:16476/mmu:59027/mmu:21929/mmu:55932/mmu:28240/mmu:12363/mmu:20304/mmu:18035/mmu:21926/mmu:229900/mmu:18036/mmu:20293/mmu:16193/mmu:11797/mmu:11796/mmu:56489/mmu:54396/mmu:216799/mmu:18796/mmu:20296/mmu:20847/mmu:17952/mmu:69146/mmu:22166/mmu:16176/mmu:17874/mmu:246727/mmu:192656/mmu:378425/mmu:13058/mmu:54483/mmu:53880/mmu:23961/mmu:257632/mmu:14825/mmu:246728/m…	42	36	MGP_BALBcJ_G0027913/MGP_BALBcJ_G0027910/MGP_BALBcJ_G0027914/MGP_BALBcJ_G0028437/MGP_BALBcJ_G0019615/MGP_BALBcJ_G0016979/MGP_BALBcJ_G0027912/MGP_BALBcJ_G0034284/MGP_BALBcJ_G0018792/MGP_BALBcJ_G0019688/MGP_BALBcJ_G0023594/MGP_BALBcJ_G0027911/MGP_BALBcJ_G0031944/MGP_BALBcJ_G0018764/MGP_BALBcJ_G0029357/MGP_BALBcJ_G0034301/MGP_BALBcJ_G0034302/MGP_BALBcJ_G0016395/MGP_BALBcJ_G0018287/MGP_BALBcJ_G0018341…	6	MGP_BALBcJ_G0017351/MGP_BALBcJ_G0026294/novel.405/MGP_BALBcJ_G0031497/novel.406/novel.404
PBS vs Control	mmu04360	Organismal Systems	Development and regeneration	Axon guidance	40/1065	191/9017	0.00019096	0.00195272	MGP_BALBcJ_G0034854/MGP_BALBcJ_G0015866/MGP_BALBcJ_G0035903/MGP_BALBcJ_G0022271/MGP_BALBcJ_G0029285/MGP_BALBcJ_G0035300/MGP_BALBcJ_G0034272/MGP_BALBcJ_G0022908/MGP_BALBcJ_G0022921/MGP_BALBcJ_G0025511/MGP_BALBcJ_G0029275/MGP_BALBcJ_G0024437/MGP_BALBcJ_G0031090/MGP_BALBcJ_G0021738/MGP_BALBcJ_G0035789/MGP_BALBcJ_G0032516/MGP_BALBcJ_G0026742/MGP_BALBcJ_G0029274/MGP_BALBcJ_G0017598/MGP_BALBcJ_G0024383…	Sema7a/Sema4c/Efnb1/Rnd1/Gnai1/Plxnb1/Nrp1/Epha3/Robo2/Ntng2/Sema3a/Camk2a/Srgap3/Sema5a/L1cam/Pak1/Myl9/Sema3d/Ntn4/Sema6a/-/Wnt5a/Nfatc2/Sema3g/Dpysl5/Ephb6/Pik3r3/Efnb2/Sema6d/Plxna2/Ephb3/Ablim2/MGP_BALBcJ_G0018096/Trpc3/Plxna4/-/Ablim3/Slit2/Bmp7/Slit1	mmu:20361/mmu:20353/mmu:13641/mmu:223881/mmu:14677/mmu:235611/mmu:18186/mmu:13837/mmu:268902/mmu:171171/mmu:20346/mmu:12322/mmu:259302/mmu:20356/mmu:16728/mmu:18479/mmu:98932/mmu:108151/mmu:57764/mmu:20358/mmu:50780/mmu:22418/mmu:18019/mmu:218877/mmu:65254/mmu:13848/mmu:18710/mmu:13642/mmu:214968/mmu:18845/mmu:13845/mmu:231148/mmu:20564/mmu:22065/mmu:243743/mmu:50780/mmu:319713/mmu:20563/mmu:1216…	40	12	MGP_BALBcJ_G0034854/MGP_BALBcJ_G0015866/MGP_BALBcJ_G0022271/MGP_BALBcJ_G0029285/MGP_BALBcJ_G0025511/MGP_BALBcJ_G0029275/MGP_BALBcJ_G0021075/MGP_BALBcJ_G0029372/MGP_BALBcJ_G0016902/MGP_BALBcJ_G0027135/MGP_BALBcJ_G0029515/MGP_BALBcJ_G0025097	28	MGP_BALBcJ_G0035903/MGP_BALBcJ_G0035300/MGP_BALBcJ_G0034272/MGP_BALBcJ_G0022908/MGP_BALBcJ_G0022921/MGP_BALBcJ_G0024437/MGP_BALBcJ_G0031090/MGP_BALBcJ_G0021738/MGP_BALBcJ_G0035789/MGP_BALBcJ_G0032516/MGP_BALBcJ_G0026742/MGP_BALBcJ_G0029274/MGP_BALBcJ_G0017598/MGP_BALBcJ_G0024383/novel.890/MGP_BALBcJ_G0021047/MGP_BALBcJ_G0026903/MGP_BALBcJ_G0030613/MGP_BALBcJ_G0028605/MGP_BALBcJ_G0033322/MGP_BALBc…
PBS vs Control	mmu05145	Human Diseases	Infectious disease: parasitic	Toxoplasmosis	29/1065	124/9017	0.000204766	0.00202846	MGP_BALBcJ_G0022477/MGP_BALBcJ_G0017706/MGP_BALBcJ_G0018731/MGP_BALBcJ_G0021200/MGP_BALBcJ_G0018286/MGP_BALBcJ_G0019688/MGP_BALBcJ_G0023594/MGP_BALBcJ_G0019115/MGP_BALBcJ_G0029285/MGP_BALBcJ_G0018440/MGP_BALBcJ_G0031944/MGP_BALBcJ_G0023532/MGP_BALBcJ_G0034301/MGP_BALBcJ_G0026862/MGP_BALBcJ_G0017045/MGP_BALBcJ_G0034302/MGP_BALBcJ_G0026964/MGP_BALBcJ_G0018287/MGP_BALBcJ_G0022474/MGP_BALBcJ_G0019287…	Socs1/Ifng/Nos2/Tlr11/Igtp/Nfkbia/Tnf/Stat3/Gnai1/Pik3r5/Nfkbib/H2-Ob/Birc2/Cd40/Lama2/Birc3/Lama5/Irgm2/Ciita/Map2k6/Pik3r6/Ccr5/Il10/Myd88/Lamc2/H2-Eb2/Il12b/MGP_BALBcJ_G0011906/Cd40lg	mmu:12703/mmu:15978/mmu:18126/mmu:239081/mmu:16145/mmu:18035/mmu:21926/mmu:20848/mmu:14677/mmu:320207/mmu:18036/mmu:15002/mmu:11797/mmu:21939/mmu:16773/mmu:11796/mmu:16776/mmu:54396/mmu:12265/mmu:26399/mmu:104709/mmu:12774/mmu:16153/mmu:17874/mmu:16782/mmu:381091/mmu:16160/mmu:13063/mmu:21947	29	22	MGP_BALBcJ_G0022477/MGP_BALBcJ_G0017706/MGP_BALBcJ_G0018731/MGP_BALBcJ_G0018286/MGP_BALBcJ_G0019688/MGP_BALBcJ_G0023594/MGP_BALBcJ_G0019115/MGP_BALBcJ_G0029285/MGP_BALBcJ_G0018440/MGP_BALBcJ_G0031944/MGP_BALBcJ_G0034301/MGP_BALBcJ_G0026862/MGP_BALBcJ_G0034302/MGP_BALBcJ_G0026964/MGP_BALBcJ_G0018287/MGP_BALBcJ_G0018441/MGP_BALBcJ_G0035467/MGP_BALBcJ_G0016390/MGP_BALBcJ_G0035393/MGP_BALBcJ_G0016536…	7	MGP_BALBcJ_G0021200/MGP_BALBcJ_G0023532/MGP_BALBcJ_G0017045/MGP_BALBcJ_G0022474/MGP_BALBcJ_G0019287/MGP_BALBcJ_G0023536/MGP_BALBcJ_G0035716
PBS vs Control	mmu04926	Organismal Systems	Endocrine system	Relaxin signaling pathway	30/1065	132/9017	0.000273838	0.00260326	MGP_BALBcJ_G0018731/MGP_BALBcJ_G0020444/MGP_BALBcJ_G0028437/MGP_BALBcJ_G0034290/MGP_BALBcJ_G0019898/MGP_BALBcJ_G0019688/MGP_BALBcJ_G0030409/MGP_BALBcJ_G0017973/MGP_BALBcJ_G0029285/MGP_BALBcJ_G0026132/MGP_BALBcJ_G0030823/MGP_BALBcJ_G0018911/MGP_BALBcJ_G0022733/MGP_BALBcJ_G0027112/MGP_BALBcJ_G0033332/MGP_BALBcJ_G0033333/MGP_BALBcJ_G0026294/MGP_BALBcJ_G0033894/MGP_BALBcJ_G0020181/MGP_BALBcJ_G0033589…	Nos2/Edn1/Jun/Mmp13/Fos/Nfkbia/Col1a2/Adcy1/Gnai1/Creb3l1/Gng12/Col1a1/Adcy5/Gnb4/Col4a1/Col4a2/Plcb2/Adcy7/Gng4/Vegfc/Pik3r3/Adcy3/Egfr/Vegfd/Rxfp1/9430076C15Rik/Col4a5/Gng7/Ednrb/Shc4	mmu:18126/mmu:13614/mmu:16476/mmu:17386/mmu:14281/mmu:18035/mmu:12843/mmu:432530/mmu:14677/mmu:26427/mmu:14701/mmu:12842/mmu:224129/mmu:14696/mmu:12826/mmu:12827/mmu:18796/mmu:11513/mmu:14706/mmu:22341/mmu:18710/mmu:104111/mmu:13649/mmu:14205/mmu:381489/mmu:231991/mmu:12830/mmu:14708/mmu:13618/mmu:271849	30	16	MGP_BALBcJ_G0018731/MGP_BALBcJ_G0020444/MGP_BALBcJ_G0028437/MGP_BALBcJ_G0034290/MGP_BALBcJ_G0019898/MGP_BALBcJ_G0019688/MGP_BALBcJ_G0029285/MGP_BALBcJ_G0026132/MGP_BALBcJ_G0030823/MGP_BALBcJ_G0027112/MGP_BALBcJ_G0033332/MGP_BALBcJ_G0033333/MGP_BALBcJ_G0020181/MGP_BALBcJ_G0017993/MGP_BALBcJ_G0030736/MGP_BALBcJ_G0021597	14	MGP_BALBcJ_G0030409/MGP_BALBcJ_G0017973/MGP_BALBcJ_G0018911/MGP_BALBcJ_G0022733/MGP_BALBcJ_G0026294/MGP_BALBcJ_G0033894/MGP_BALBcJ_G0033589/MGP_BALBcJ_G0028605/MGP_BALBcJ_G0019506/MGP_BALBcJ_G0036218/MGP_BALBcJ_G0027289/MGP_BALBcJ_G0036111/MGP_BALBcJ_G0017470/MGP_BALBcJ_G0026406
PBS vs Control	mmu04020	Environmental Information Processing	Signal transduction	Calcium signaling pathway	51/1065	266/9017	0.000279214	0.00260326	MGP_BALBcJ_G0018731/MGP_BALBcJ_G0020537/MGP_BALBcJ_G0017728/MGP_BALBcJ_G0029429/MGP_BALBcJ_G0025042/MGP_BALBcJ_G0029616/MGP_BALBcJ_G0029503/MGP_BALBcJ_G0017290/MGP_BALBcJ_G0025067/MGP_BALBcJ_G0017973/MGP_BALBcJ_G0022066/MGP_BALBcJ_G0019373/MGP_BALBcJ_G0024437/MGP_BALBcJ_G0031289/MGP_BALBcJ_G0018390/MGP_BALBcJ_G0030260/MGP_BALBcJ_G0024334/MGP_BALBcJ_G0018587/MGP_BALBcJ_G0025384/MGP_BALBcJ_G0027938…	Nos2/Fgfr4/Avpr1a/Fgfr3/Htr7/Kdr/Cd38/Adora2a/Plce1/Adcy1/Cacna1i/Sphk1/Camk2a/Fgf23/Adora2b/Pdgfa/Fgf1/Atp2a3/Cacna1b/Mcoln3/Itpkc/Adrb1/Plcb2/Adcy7/Ptafr/Nfatc2/Vegfc/Adcy3/Adra1d/Egfr/Cacna1e/Vegfd/Pdgfd/Ryr3/Tgfa/Chrm2/Prkcg/Cckar/Adra1b/P2rx6/Ngf/Ryr2/Egf/Pdgfc/Fgf18/Cysltr1/Tacr1/Ednrb/MGP_BALBcJ_G0020586/Ntrk3/Slc8a2	mmu:18126/mmu:14186/mmu:54140/mmu:14184/mmu:15566/mmu:16542/mmu:12494/mmu:11540/mmu:74055/mmu:432530/mmu:239556/mmu:20698/mmu:12322/mmu:64654/mmu:11541/mmu:18590/mmu:14164/mmu:53313/mmu:12287/mmu:171166/mmu:233011/mmu:11554/mmu:18796/mmu:11513/mmu:19204/mmu:18019/mmu:22341/mmu:104111/mmu:11550/mmu:13649/mmu:12290/mmu:14205/mmu:71785/mmu:20192/mmu:21802/mmu:243764/mmu:18752/mmu:12425/mmu:11548/mmu…	51	17	MGP_BALBcJ_G0018731/MGP_BALBcJ_G0017728/MGP_BALBcJ_G0025042/MGP_BALBcJ_G0029503/MGP_BALBcJ_G0017290/MGP_BALBcJ_G0019373/MGP_BALBcJ_G0031289/MGP_BALBcJ_G0018390/MGP_BALBcJ_G0030260/MGP_BALBcJ_G0031887/MGP_BALBcJ_G0028857/MGP_BALBcJ_G0017993/MGP_BALBcJ_G0030950/MGP_BALBcJ_G0027654/MGP_BALBcJ_G0027842/MGP_BALBcJ_G0021597/MGP_BALBcJ_G0020586	34	MGP_BALBcJ_G0020537/MGP_BALBcJ_G0029429/MGP_BALBcJ_G0029616/MGP_BALBcJ_G0025067/MGP_BALBcJ_G0017973/MGP_BALBcJ_G0022066/MGP_BALBcJ_G0024437/MGP_BALBcJ_G0024334/MGP_BALBcJ_G0018587/MGP_BALBcJ_G0025384/MGP_BALBcJ_G0027938/MGP_BALBcJ_G0025238/MGP_BALBcJ_G0026294/MGP_BALBcJ_G0033894/MGP_BALBcJ_G0026903/MGP_BALBcJ_G0033589/MGP_BALBcJ_G0019506/MGP_BALBcJ_G0026508/MGP_BALBcJ_G0016550/MGP_BALBcJ_G0036218…
PBS vs Control	mmu04064	Environmental Information Processing	Signal transduction	NF-kappa B signaling pathway	26/1065	110/9017	0.000359218	0.00325349	MGP_BALBcJ_G0024251/MGP_BALBcJ_G0018797/MGP_BALBcJ_G0016979/MGP_BALBcJ_G0020505/MGP_BALBcJ_G0019688/MGP_BALBcJ_G0023594/MGP_BALBcJ_G0017469/MGP_BALBcJ_G0034404/MGP_BALBcJ_G0034301/MGP_BALBcJ_G0026862/MGP_BALBcJ_G0034302/novel.357/MGP_BALBcJ_G0026464/MGP_BALBcJ_G0020171/MGP_BALBcJ_G0035393/MGP_BALBcJ_G0031768/MGP_BALBcJ_G0025620/MGP_BALBcJ_G0016515/novel.1293/MGP_BALBcJ_G0029707/MGP_BALBcJ_G003536…	Cd14/Ccl4/Tnfaip3/Gadd45g/Nfkbia/Tnf/Gadd45b/Icam1/Birc2/Cd40/Birc3/-/Il1b/Edaradd/Myd88/Relb/Traf1/MGP_BALBcJ_G0016515/-/Cxcl1/Bcl2a1c/Card10/Cxcl2/Ticam2/Cd40lg/Gm16386	mmu:12475/mmu:20303/mmu:21929/mmu:23882/mmu:18035/mmu:21926/mmu:17873/mmu:15894/mmu:11797/mmu:21939/mmu:11796/mmu:24099/mmu:16176/mmu:171211/mmu:17874/mmu:19698/mmu:22029/mmu:19225/mmu:12047/mmu:14825/mmu:12046/mmu:105844/mmu:20310/mmu:225471/mmu:21947/mmu:24099	26	20	MGP_BALBcJ_G0024251/MGP_BALBcJ_G0018797/MGP_BALBcJ_G0016979/MGP_BALBcJ_G0020505/MGP_BALBcJ_G0019688/MGP_BALBcJ_G0023594/MGP_BALBcJ_G0017469/MGP_BALBcJ_G0034404/MGP_BALBcJ_G0034301/MGP_BALBcJ_G0026862/MGP_BALBcJ_G0034302/MGP_BALBcJ_G0026464/MGP_BALBcJ_G0035393/MGP_BALBcJ_G0031768/MGP_BALBcJ_G0025620/MGP_BALBcJ_G0016515/novel.1293/MGP_BALBcJ_G0029707/MGP_BALBcJ_G0035360/MGP_BALBcJ_G0029708	6	novel.357/MGP_BALBcJ_G0020171/MGP_BALBcJ_G0022019/MGP_BALBcJ_G0024375/MGP_BALBcJ_G0035716/MGP_BALBcJ_G0005667
PBS vs Control	mmu05410	Human Diseases	Cardiovascular disease	Hypertrophic cardiomyopathy	25/1065	108/9017	0.000645166	0.00568105	MGP_BALBcJ_G0020444/MGP_BALBcJ_G0017562/MGP_BALBcJ_G0022406/MGP_BALBcJ_G0025323/MGP_BALBcJ_G0022726/MGP_BALBcJ_G0022269/MGP_BALBcJ_G0023594/MGP_BALBcJ_G0031467/MGP_BALBcJ_G0029357/MGP_BALBcJ_G0025842/MGP_BALBcJ_G0017045/MGP_BALBcJ_G0018587/MGP_BALBcJ_G0019230/MGP_BALBcJ_G0029605/MGP_BALBcJ_G0035383/MGP_BALBcJ_G0022370/MGP_BALBcJ_G0026689/MGP_BALBcJ_G0035851/MGP_BALBcJ_G0034895/MGP_BALBcJ_G0003474…	Edn1/Igf1/Itga5/Itga8/Itgb5/Cacnb3/Tnf/Sspn/Il6/Ttn/Lama2/Atp2a3/Ace/Sgcb/Itga9/Itgb7/Snta1/Dmd/Itga11/E030013I19Rik/Ryr2/Itgb4/Cacnb1/Agt/Slc8a2	mmu:13614/mmu:16000/mmu:16402/mmu:241226/mmu:16419/mmu:12297/mmu:21926/mmu:16651/mmu:16193/mmu:22138/mmu:16773/mmu:53313/mmu:11421/mmu:24051/mmu:104099/mmu:16421/mmu:20648/mmu:13405/mmu:319480/mmu:241226/mmu:20191/mmu:192897/mmu:12295/mmu:11606/mmu:110891	25	8	MGP_BALBcJ_G0020444/MGP_BALBcJ_G0022406/MGP_BALBcJ_G0022269/MGP_BALBcJ_G0023594/MGP_BALBcJ_G0029357/MGP_BALBcJ_G0029605/MGP_BALBcJ_G0035383/MGP_BALBcJ_G0034245	17	MGP_BALBcJ_G0017562/MGP_BALBcJ_G0025323/MGP_BALBcJ_G0022726/MGP_BALBcJ_G0031467/MGP_BALBcJ_G0025842/MGP_BALBcJ_G0017045/MGP_BALBcJ_G0018587/MGP_BALBcJ_G0019230/MGP_BALBcJ_G0022370/MGP_BALBcJ_G0026689/MGP_BALBcJ_G0035851/MGP_BALBcJ_G0034895/MGP_BALBcJ_G0003474/MGP_BALBcJ_G0020166/MGP_BALBcJ_G0019351/MGP_BALBcJ_G0018988/MGP_BALBcJ_G0031679
PBS vs Control	mmu04672	Organismal Systems	Immune system	Intestinal immune network for IgA production	14/1065	47/9017	0.000748665	0.00641424	MGP_BALBcJ_G0025320/MGP_BALBcJ_G0022782/MGP_BALBcJ_G0023532/MGP_BALBcJ_G0029357/MGP_BALBcJ_G0026862/novel.357/MGP_BALBcJ_G0016390/MGP_BALBcJ_G0022370/MGP_BALBcJ_G0018489/MGP_BALBcJ_G0017390/MGP_BALBcJ_G0023536/MGP_BALBcJ_G0022490/MGP_BALBcJ_G0035716/MGP_BALBcJ_G0005667	Il15ra/Cd80/H2-Ob/Il6/Cd40/-/Il10/Itgb7/Tnfsf13/Madcam1/H2-Eb2/Tnfrsf17/Cd40lg/Gm16386	mmu:16169/mmu:12519/mmu:15002/mmu:16193/mmu:21939/mmu:24099/mmu:16153/mmu:16421/mmu:69583/mmu:17123/mmu:381091/mmu:21935/mmu:21947/mmu:24099	14	6	MGP_BALBcJ_G0025320/MGP_BALBcJ_G0022782/MGP_BALBcJ_G0029357/MGP_BALBcJ_G0026862/MGP_BALBcJ_G0016390/MGP_BALBcJ_G0017390	8	MGP_BALBcJ_G0023532/novel.357/MGP_BALBcJ_G0022370/MGP_BALBcJ_G0018489/MGP_BALBcJ_G0023536/MGP_BALBcJ_G0022490/MGP_BALBcJ_G0035716/MGP_BALBcJ_G0005667
PBS vs Control	mmu04974	Organismal Systems	Digestive system	Protein digestion and absorption	25/1065	110/9017	0.000859067	0.00702491	MGP_BALBcJ_G0016724/MGP_BALBcJ_G0021822/MGP_BALBcJ_G0028759/MGP_BALBcJ_G0030409/MGP_BALBcJ_G0022758/MGP_BALBcJ_G0018911/MGP_BALBcJ_G0027234/MGP_BALBcJ_G0033332/MGP_BALBcJ_G0033333/MGP_BALBcJ_G0017326/MGP_BALBcJ_G0028344/MGP_BALBcJ_G0022867/MGP_BALBcJ_G0028824/MGP_BALBcJ_G0031837/MGP_BALBcJ_G0028245/MGP_BALBcJ_G0018479/MGP_BALBcJ_G0030428/MGP_BALBcJ_G0017227/MGP_BALBcJ_G0036111/MGP_BALBcJ_G0025203…	Atp1a2/Col14a1/Col8a2/Col1a2/Slc15a2/Col1a1/Mme/Col4a1/Col4a2/Col6a1/Col27a1/Col8a1/Col16a1/Atp1a3/Col15a1/Atp1b2/Col28a1/Col13a1/Col4a5/Col17a1/Col5a3/Col11a1/Col26a1/-/Slc8a2	mmu:98660/mmu:12818/mmu:329941/mmu:12843/mmu:56643/mmu:12842/mmu:17380/mmu:12826/mmu:12827/mmu:12833/mmu:373864/mmu:12837/mmu:107581/mmu:232975/mmu:12819/mmu:11932/mmu:213945/mmu:12817/mmu:12830/mmu:12821/mmu:53867/mmu:12814/mmu:140709/mmu:100040233/mmu:110891	25	4	MGP_BALBcJ_G0033332/MGP_BALBcJ_G0033333/MGP_BALBcJ_G0017227/MGP_BALBcJ_G0027771	21	MGP_BALBcJ_G0016724/MGP_BALBcJ_G0021822/MGP_BALBcJ_G0028759/MGP_BALBcJ_G0030409/MGP_BALBcJ_G0022758/MGP_BALBcJ_G0018911/MGP_BALBcJ_G0027234/MGP_BALBcJ_G0017326/MGP_BALBcJ_G0028344/MGP_BALBcJ_G0022867/MGP_BALBcJ_G0028824/MGP_BALBcJ_G0031837/MGP_BALBcJ_G0028245/MGP_BALBcJ_G0018479/MGP_BALBcJ_G0030428/MGP_BALBcJ_G0036111/MGP_BALBcJ_G0025203/MGP_BALBcJ_G0034395/MGP_BALBcJ_G0030186/novel.1105/MGP_BALB…
PBS vs Control	mmu04514	Environmental Information Processing	Signaling molecules and interaction	Cell adhesion molecules	36/1065	179/9017	0.000867417	0.00702491	MGP_BALBcJ_G0024998/MGP_BALBcJ_G0026826/MGP_BALBcJ_G0025323/MGP_BALBcJ_G0016293/MGP_BALBcJ_G0016018/MGP_BALBcJ_G0016704/MGP_BALBcJ_G0023678/MGP_BALBcJ_G0022782/MGP_BALBcJ_G0034728/MGP_BALBcJ_G0034404/MGP_BALBcJ_G0016419/MGP_BALBcJ_G0023532/MGP_BALBcJ_G0022660/MGP_BALBcJ_G0026862/MGP_BALBcJ_G0025511/MGP_BALBcJ_G0031782/MGP_BALBcJ_G0016621/MGP_BALBcJ_G0026496/MGP_BALBcJ_G0019530/MGP_BALBcJ_G0035789…	Cd274/Sdc4/Itga8/Pdcd1/Ctla4/F11r/H2-M2/Cd80/Cadm1/Icam1/Nfasc/H2-Ob/Cldn1/Cd40/Ntng2/Pvr/Selp/Siglec1/Sdc1/L1cam/Sdc2/Itga9/Cdh5/Nectin2/Itgb7/Sell/H2-T23/Sele/Madcam1/H2-Eb2/Vcan/E030013I19Rik/Cdh3/Ptprd/Cd40lg/MGP_BALBcJ_G0040164	mmu:60533/mmu:20971/mmu:241226/mmu:18566/mmu:12477/mmu:16456/mmu:14990/mmu:12519/mmu:54725/mmu:15894/mmu:269116/mmu:15002/mmu:12737/mmu:21939/mmu:171171/mmu:52118/mmu:20344/mmu:20612/mmu:20969/mmu:16728/mmu:15529/mmu:104099/mmu:12562/mmu:19294/mmu:16421/mmu:20343/mmu:15040/mmu:20339/mmu:17123/mmu:381091/mmu:13003/mmu:241226/mmu:12560/mmu:19266/mmu:21947/mmu:15007	36	21	MGP_BALBcJ_G0024998/MGP_BALBcJ_G0026826/MGP_BALBcJ_G0016293/MGP_BALBcJ_G0016018/MGP_BALBcJ_G0016704/MGP_BALBcJ_G0022782/MGP_BALBcJ_G0034404/MGP_BALBcJ_G0022660/MGP_BALBcJ_G0026862/MGP_BALBcJ_G0025511/MGP_BALBcJ_G0031782/MGP_BALBcJ_G0016621/MGP_BALBcJ_G0019530/MGP_BALBcJ_G0035383/MGP_BALBcJ_G0033974/MGP_BALBcJ_G0031775/MGP_BALBcJ_G0016620/MGP_BALBcJ_G0023627/MGP_BALBcJ_G0016619/MGP_BALBcJ_G0017390…	15	MGP_BALBcJ_G0025323/MGP_BALBcJ_G0023678/MGP_BALBcJ_G0034728/MGP_BALBcJ_G0016419/MGP_BALBcJ_G0023532/MGP_BALBcJ_G0026496/MGP_BALBcJ_G0035789/MGP_BALBcJ_G0021739/MGP_BALBcJ_G0022370/MGP_BALBcJ_G0023536/MGP_BALBcJ_G0003474/MGP_BALBcJ_G0034058/MGP_BALBcJ_G0028372/MGP_BALBcJ_G0035716/MGP_BALBcJ_G0040164
PBS vs Control	mmu04380	Organismal Systems	Development and regeneration	Osteoclast differentiation	30/1065	141/9017	0.000886424	0.00702491	MGP_BALBcJ_G0022477/MGP_BALBcJ_G0017706/MGP_BALBcJ_G0028437/MGP_BALBcJ_G0024441/MGP_BALBcJ_G0033860/MGP_BALBcJ_G0029410/MGP_BALBcJ_G0016680/MGP_BALBcJ_G0019898/MGP_BALBcJ_G0019688/MGP_BALBcJ_G0024672/MGP_BALBcJ_G0023594/MGP_BALBcJ_G0031523/MGP_BALBcJ_G0033698/MGP_BALBcJ_G0018587/MGP_BALBcJ_G0019402/MGP_BALBcJ_G0031128/MGP_BALBcJ_G0019287/novel.1125/MGP_BALBcJ_G0026463/MGP_BALBcJ_G0017795/MGP_BALB…	Socs1/Ifng/Jun/Csf1r/Junb/Fosl2/Fcgr4/Fos/Nfkbia/Fosl1/Tnf/Lilra5/Jund/Atp2a3/Socs3/Pparg/Map2k6/-/Il1a/Stat2/Il1b/Relb/Nfatc2/Calcr/Pik3r3/MGP_BALBcJ_G0039819/MGP_BALBcJ_G0027056/Gm14023/Gm9733/Tnfrsf11b	mmu:12703/mmu:15978/mmu:16476/mmu:12978/mmu:16477/mmu:14284/mmu:246256/mmu:14281/mmu:18035/mmu:14283/mmu:21926/mmu:232801/mmu:16478/mmu:53313/mmu:12702/mmu:19016/mmu:26399/mmu:18729/mmu:16175/mmu:20847/mmu:16176/mmu:19698/mmu:18019/mmu:12311/mmu:18710/mmu:18726/mmu:320832/mmu:16175/mmu:751864/mmu:18383	30	19	MGP_BALBcJ_G0022477/MGP_BALBcJ_G0017706/MGP_BALBcJ_G0028437/MGP_BALBcJ_G0033860/MGP_BALBcJ_G0029410/MGP_BALBcJ_G0016680/MGP_BALBcJ_G0019898/MGP_BALBcJ_G0019688/MGP_BALBcJ_G0024672/MGP_BALBcJ_G0023594/MGP_BALBcJ_G0033698/MGP_BALBcJ_G0019402/MGP_BALBcJ_G0026463/MGP_BALBcJ_G0017795/MGP_BALBcJ_G0026464/MGP_BALBcJ_G0031768/MGP_BALBcJ_G0030404/MGP_BALBcJ_G0015409/MGP_BALBcJ_G0021813	11	MGP_BALBcJ_G0024441/MGP_BALBcJ_G0031523/MGP_BALBcJ_G0018587/MGP_BALBcJ_G0031128/MGP_BALBcJ_G0019287/novel.1125/MGP_BALBcJ_G0026903/MGP_BALBcJ_G0028605/MGP_BALBcJ_G0039819/MGP_BALBcJ_G0027056/MGP_BALBcJ_G0027053
PBS vs Control	mmu04978	Organismal Systems	Digestive system	Mineral absorption	15/1065	54/9017	0.00109824	0.00849126	MGP_BALBcJ_G0015934/MGP_BALBcJ_G0022246/MGP_BALBcJ_G0033932/MGP_BALBcJ_G0029256/MGP_BALBcJ_G0016724/MGP_BALBcJ_G0035169/MGP_BALBcJ_G0024801/MGP_BALBcJ_G0035895/MGP_BALBcJ_G0029257/MGP_BALBcJ_G0031837/MGP_BALBcJ_G0025791/MGP_BALBcJ_G0017311/MGP_BALBcJ_G0018479/MGP_BALBcJ_G0018720/MGP_BALBcJ_G0031679	Slc40a1/Vdr/Mt1/Steap2/Atp1a2/Trf/Fth1/Heph/Steap1/Atp1a3/Cybrd1/Gm5134/Atp1b2/Slc46a1/Slc8a2	mmu:53945/mmu:22337/mmu:17748/mmu:74051/mmu:98660/mmu:22041/mmu:14319/mmu:15203/mmu:70358/mmu:232975/mmu:73649/mmu:333669/mmu:11932/mmu:52466/mmu:110891	15	5	MGP_BALBcJ_G0022246/MGP_BALBcJ_G0033932/MGP_BALBcJ_G0029256/MGP_BALBcJ_G0024801/MGP_BALBcJ_G0029257	10	MGP_BALBcJ_G0015934/MGP_BALBcJ_G0016724/MGP_BALBcJ_G0035169/MGP_BALBcJ_G0035895/MGP_BALBcJ_G0031837/MGP_BALBcJ_G0025791/MGP_BALBcJ_G0017311/MGP_BALBcJ_G0018479/MGP_BALBcJ_G0018720/MGP_BALBcJ_G0031679
PBS vs Control	mmu05412	Human Diseases	Cardiovascular disease	Arrhythmogenic right ventricular cardiomyopathy	22/1065	95/9017	0.0013228	0.009984	MGP_BALBcJ_G0022406/MGP_BALBcJ_G0025323/MGP_BALBcJ_G0019094/MGP_BALBcJ_G0022726/MGP_BALBcJ_G0022269/MGP_BALBcJ_G0031467/MGP_BALBcJ_G0024138/MGP_BALBcJ_G0017045/MGP_BALBcJ_G0018587/MGP_BALBcJ_G0029605/MGP_BALBcJ_G0035383/MGP_BALBcJ_G0022370/MGP_BALBcJ_G0026689/MGP_BALBcJ_G0035851/MGP_BALBcJ_G0030864/MGP_BALBcJ_G0034895/MGP_BALBcJ_G0003474/MGP_BALBcJ_G0020166/MGP_BALBcJ_G0019351/MGP_BALBcJ_G0018988…	Itga5/Itga8/Jup/Itgb5/Cacnb3/Sspn/Dsc2/Lama2/Atp2a3/Sgcb/Itga9/Itgb7/Snta1/Dmd/Tcf7l1/Itga11/E030013I19Rik/Ryr2/Itgb4/Cacnb1/Dsp/Slc8a2	mmu:16402/mmu:241226/mmu:16480/mmu:16419/mmu:12297/mmu:16651/mmu:13506/mmu:16773/mmu:53313/mmu:24051/mmu:104099/mmu:16421/mmu:20648/mmu:13405/mmu:21415/mmu:319480/mmu:241226/mmu:20191/mmu:192897/mmu:12295/mmu:109620/mmu:110891	22	4	MGP_BALBcJ_G0022406/MGP_BALBcJ_G0022269/MGP_BALBcJ_G0029605/MGP_BALBcJ_G0035383	18	MGP_BALBcJ_G0025323/MGP_BALBcJ_G0019094/MGP_BALBcJ_G0022726/MGP_BALBcJ_G0031467/MGP_BALBcJ_G0024138/MGP_BALBcJ_G0017045/MGP_BALBcJ_G0018587/MGP_BALBcJ_G0022370/MGP_BALBcJ_G0026689/MGP_BALBcJ_G0035851/MGP_BALBcJ_G0030864/MGP_BALBcJ_G0034895/MGP_BALBcJ_G0003474/MGP_BALBcJ_G0020166/MGP_BALBcJ_G0019351/MGP_BALBcJ_G0018988/MGP_BALBcJ_G0020420/MGP_BALBcJ_G0031679
PBS vs Control	mmu05162	Human Diseases	Infectious disease: viral	Measles	32/1065	158/9017	0.00145371	0.0107169	MGP_BALBcJ_G0028437/MGP_BALBcJ_G0016979/MGP_BALBcJ_G0023060/MGP_BALBcJ_G0019898/MGP_BALBcJ_G0019688/MGP_BALBcJ_G0019115/MGP_BALBcJ_G0016710/MGP_BALBcJ_G0031944/MGP_BALBcJ_G0029357/MGP_BALBcJ_G0025030/MGP_BALBcJ_G0033304/MGP_BALBcJ_G0025319/MGP_BALBcJ_G0016395/MGP_BALBcJ_G0025743/MGP_BALBcJ_G0026463/MGP_BALBcJ_G0017795/MGP_BALBcJ_G0026464/MGP_BALBcJ_G0035393/MGP_BALBcJ_G0029989/MGP_BALBcJ_G0033301…	Jun/Tnfaip3/MGP_BALBcJ_G0023060/Fos/Nfkbia/Stat3/Slamf1/Nfkbib/Il6/Fas/Cd209b/Il2ra/Ikbke/Ifih1/Il1a/Stat2/Il1b/Myd88/Oas3/Cd209a/Ccnd1/Pik3r3/Cblb/Bbc3/Oas1b/MGP_BALBcJ_G0009906/Oas2/Eif2ak2/Il12b/Gm14023/MGP_BALBcJ_G0011906/Irf7	mmu:16476/mmu:21929/mmu:17857/mmu:14281/mmu:18035/mmu:20848/mmu:27218/mmu:18036/mmu:16193/mmu:14102/mmu:69165/mmu:16184/mmu:56489/mmu:71586/mmu:16175/mmu:20847/mmu:16176/mmu:17874/mmu:246727/mmu:170786/mmu:12443/mmu:18710/mmu:208650/mmu:170770/mmu:23961/mmu:17858/mmu:246728/mmu:19106/mmu:16160/mmu:16175/mmu:13063/mmu:54123	32	28	MGP_BALBcJ_G0028437/MGP_BALBcJ_G0016979/MGP_BALBcJ_G0023060/MGP_BALBcJ_G0019898/MGP_BALBcJ_G0019688/MGP_BALBcJ_G0019115/MGP_BALBcJ_G0016710/MGP_BALBcJ_G0031944/MGP_BALBcJ_G0029357/MGP_BALBcJ_G0025030/MGP_BALBcJ_G0025319/MGP_BALBcJ_G0016395/MGP_BALBcJ_G0025743/MGP_BALBcJ_G0026463/MGP_BALBcJ_G0017795/MGP_BALBcJ_G0026464/MGP_BALBcJ_G0035393/MGP_BALBcJ_G0029989/MGP_BALBcJ_G0022844/MGP_BALBcJ_G0031686…	4	MGP_BALBcJ_G0033304/MGP_BALBcJ_G0033301/MGP_BALBcJ_G0033278/MGP_BALBcJ_G0028605
PBS vs Control	mmu05165	Human Diseases	Infectious disease: viral	Human papillomavirus infection	64/1065	377/9017	0.00155644	0.0112134	MGP_BALBcJ_G0023420/MGP_BALBcJ_G0023553/MGP_BALBcJ_G0022406/MGP_BALBcJ_G0018244/MGP_BALBcJ_G0025323/MGP_BALBcJ_G0024099/MGP_BALBcJ_G0028356/MGP_BALBcJ_G0023060/MGP_BALBcJ_G0022726/MGP_BALBcJ_G0023133/MGP_BALBcJ_G0023594/MGP_BALBcJ_G0034877/MGP_BALBcJ_G0030409/MGP_BALBcJ_G0029928/MGP_BALBcJ_G0023678/MGP_BALBcJ_G0025030/MGP_BALBcJ_G0026132/MGP_BALBcJ_G0018911/MGP_BALBcJ_G0017045/MGP_BALBcJ_G0026964…	Cdkn1a/Tnxb/Itga5/Irf1/Itga8/Fzd8/Tnc/MGP_BALBcJ_G0023060/Itgb5/Thbs2/Tnf/Pkm/Col1a2/Oasl1/H2-M2/Fas/Creb3l1/Col1a1/Lama2/Lama5/Col4a1/Tnn/Col4a2/Ikbke/Col6a1/Isg15/Fzd7/Gm17334/Stat2/Itga9/Itgb7/Thbs4/Wnt5a/H2-T23/MGP_BALBcJ_G0016515/Lamc2/Ccnd1/Pik3r3/Thbs1/Egfr/MGP_BALBcJ_G0009906/Tcf7l1/Itga11/Axin2/Eif2ak2/Atp6v1g2/Fzd4/Inadl/E030013I19Rik/9430076C15Rik/Fzd2/Chad/Col4a5/Itgb4/Egf/Dlg2/Hes7/T…	mmu:12575/mmu:81877/mmu:16402/mmu:16362/mmu:241226/mmu:14370/mmu:21923/mmu:17857/mmu:16419/mmu:21826/mmu:21926/mmu:18746/mmu:12843/mmu:231655/mmu:14990/mmu:14102/mmu:26427/mmu:12842/mmu:16773/mmu:16776/mmu:12826/mmu:329278/mmu:12827/mmu:56489/mmu:12833/mmu:100038882/mmu:14369/mmu:16362/mmu:20847/mmu:104099/mmu:16421/mmu:21828/mmu:22418/mmu:15040/mmu:19225/mmu:16782/mmu:12443/mmu:18710/mmu:21825/m…	64	34	MGP_BALBcJ_G0023420/MGP_BALBcJ_G0022406/MGP_BALBcJ_G0018244/MGP_BALBcJ_G0028356/MGP_BALBcJ_G0023060/MGP_BALBcJ_G0023594/MGP_BALBcJ_G0034877/MGP_BALBcJ_G0029928/MGP_BALBcJ_G0025030/MGP_BALBcJ_G0026132/MGP_BALBcJ_G0026964/MGP_BALBcJ_G0033332/MGP_BALBcJ_G0016582/MGP_BALBcJ_G0033333/MGP_BALBcJ_G0016395/MGP_BALBcJ_G0029229/MGP_BALBcJ_G0016004/MGP_BALBcJ_G0018245/MGP_BALBcJ_G0017795/MGP_BALBcJ_G0035383…	30	MGP_BALBcJ_G0023553/MGP_BALBcJ_G0025323/MGP_BALBcJ_G0024099/MGP_BALBcJ_G0022726/MGP_BALBcJ_G0023133/MGP_BALBcJ_G0030409/MGP_BALBcJ_G0023678/MGP_BALBcJ_G0018911/MGP_BALBcJ_G0017045/MGP_BALBcJ_G0017326/MGP_BALBcJ_G0022370/MGP_BALBcJ_G0021047/MGP_BALBcJ_G0033278/MGP_BALBcJ_G0028605/MGP_BALBcJ_G0030864/MGP_BALBcJ_G0034895/MGP_BALBcJ_G0019270/MGP_BALBcJ_G0023598/MGP_BALBcJ_G0003474/MGP_BALBcJ_G0019182…
PBS vs Control	mmu04610	Organismal Systems	Immune system	Complement and coagulation cascades	21/1065	91/9017	0.00176634	0.0124429	MGP_BALBcJ_G0026717/MGP_BALBcJ_G0033434/MGP_BALBcJ_G0016906/MGP_BALBcJ_G0021654/MGP_BALBcJ_G0031814/MGP_BALBcJ_G0033056/MGP_BALBcJ_G0033350/MGP_BALBcJ_G0030194/MGP_BALBcJ_G0002698/MGP_BALBcJ_G0031234/MGP_BALBcJ_G0035825/MGP_BALBcJ_G0023560/MGP_BALBcJ_G0027803/MGP_BALBcJ_G0025881/MGP_BALBcJ_G0023562/MGP_BALBcJ_G0031683/MGP_BALBcJ_G0031199/MGP_BALBcJ_G0033766/MGP_BALBcJ_G0035724/MGP_BALBcJ_G0025621…	Procr/Plat/Cr2/C6/Plaur/MGP_BALBcJ_G0033056/F10/Serpine1/Gm15674/C1s1/F8/Cfb/F3/Serping1/C2/C5ar1/A2m/F2rl3/F9/Hc/Vsig4	mmu:19124/mmu:18791/mmu:12902/mmu:12274/mmu:18793/mmu:16411/mmu:14058/mmu:18787/mmu:13137/mmu:50908/mmu:14069/mmu:14962/mmu:14066/mmu:12258/mmu:12263/mmu:12273/mmu:232345/mmu:14065/mmu:14071/mmu:15139/mmu:278180	21	14	MGP_BALBcJ_G0026717/MGP_BALBcJ_G0033434/MGP_BALBcJ_G0031814/MGP_BALBcJ_G0033350/MGP_BALBcJ_G0030194/MGP_BALBcJ_G0031234/MGP_BALBcJ_G0023560/MGP_BALBcJ_G0027803/MGP_BALBcJ_G0025881/MGP_BALBcJ_G0023562/MGP_BALBcJ_G0031683/MGP_BALBcJ_G0031199/MGP_BALBcJ_G0033766/MGP_BALBcJ_G0025621	7	MGP_BALBcJ_G0016906/MGP_BALBcJ_G0021654/MGP_BALBcJ_G0033056/MGP_BALBcJ_G0002698/MGP_BALBcJ_G0035825/MGP_BALBcJ_G0035724/MGP_BALBcJ_G0035893
PBS vs Control	mmu05205	Human Diseases	Cancer: overview	Proteoglycans in cancer	41/1065	220/9017	0.0018814	0.0129653	MGP_BALBcJ_G0023420/MGP_BALBcJ_G0017562/MGP_BALBcJ_G0026826/MGP_BALBcJ_G0022406/MGP_BALBcJ_G0019778/MGP_BALBcJ_G0024099/MGP_BALBcJ_G0030451/MGP_BALBcJ_G0022726/MGP_BALBcJ_G0031814/MGP_BALBcJ_G0029616/MGP_BALBcJ_G0025067/MGP_BALBcJ_G0023594/MGP_BALBcJ_G0030409/MGP_BALBcJ_G0019115/MGP_BALBcJ_G0025030/MGP_BALBcJ_G0018911/MGP_BALBcJ_G0021856/MGP_BALBcJ_G0030450/MGP_BALBcJ_G0024437/MGP_BALBcJ_G0017618…	Cdkn1a/Igf1/Sdc4/Itga5/Hif1a/Fzd8/Cav1/Itgb5/Plaur/Kdr/Plce1/Tnf/Col1a2/Stat3/Fas/Col1a1/Myc/Cav2/Camk2a/Dcn/Mras/Hbegf/Cd63/Flnb/Fzd7/Sdc1/Sdc2/Pak1/Timp3/Wnt5a/Twist1/Ccnd1/Pik3r3/Thbs1/Egfr/Gm15283/Prkcg/Fzd4/Fzd2/Il12b/Wnt2	mmu:12575/mmu:16000/mmu:20971/mmu:16402/mmu:15251/mmu:14370/mmu:12389/mmu:16419/mmu:18793/mmu:16542/mmu:74055/mmu:21926/mmu:12843/mmu:20848/mmu:14102/mmu:12842/mmu:17869/mmu:12390/mmu:12322/mmu:13179/mmu:17532/mmu:15200/mmu:12512/mmu:286940/mmu:14369/mmu:20969/mmu:15529/mmu:18479/mmu:21859/mmu:22418/mmu:22160/mmu:12443/mmu:18710/mmu:21825/mmu:13649/mmu:15251/mmu:18752/mmu:14366/mmu:57265/mmu:1616…	41	23	MGP_BALBcJ_G0023420/MGP_BALBcJ_G0026826/MGP_BALBcJ_G0022406/MGP_BALBcJ_G0019778/MGP_BALBcJ_G0031814/MGP_BALBcJ_G0023594/MGP_BALBcJ_G0019115/MGP_BALBcJ_G0025030/MGP_BALBcJ_G0021856/MGP_BALBcJ_G0017618/MGP_BALBcJ_G0035143/MGP_BALBcJ_G0024244/MGP_BALBcJ_G0017827/MGP_BALBcJ_G0020934/MGP_BALBcJ_G0016004/MGP_BALBcJ_G0019530/MGP_BALBcJ_G0017552/MGP_BALBcJ_G0019622/MGP_BALBcJ_G0026285/MGP_BALBcJ_G0017993…	18	MGP_BALBcJ_G0017562/MGP_BALBcJ_G0024099/MGP_BALBcJ_G0030451/MGP_BALBcJ_G0022726/MGP_BALBcJ_G0029616/MGP_BALBcJ_G0025067/MGP_BALBcJ_G0030409/MGP_BALBcJ_G0018911/MGP_BALBcJ_G0030450/MGP_BALBcJ_G0024437/MGP_BALBcJ_G0021739/MGP_BALBcJ_G0032516/MGP_BALBcJ_G0021047/MGP_BALBcJ_G0033278/MGP_BALBcJ_G0028605/MGP_BALBcJ_G0031499/MGP_BALBcJ_G0019182/MGP_BALBcJ_G0030455
PBS vs Control	mmu04014	Environmental Information Processing	Signal transduction	Ras signaling pathway	45/1065	248/9017	0.00202235	0.0134591	MGP_BALBcJ_G0017562/MGP_BALBcJ_G0020537/MGP_BALBcJ_G0024441/MGP_BALBcJ_G0029429/MGP_BALBcJ_G0022780/MGP_BALBcJ_G0033385/MGP_BALBcJ_G0028434/MGP_BALBcJ_G0025042/MGP_BALBcJ_G0029616/MGP_BALBcJ_G0025067/MGP_BALBcJ_G0024729/MGP_BALBcJ_G0030177/MGP_BALBcJ_G0030823/MGP_BALBcJ_G0027112/MGP_BALBcJ_G0031289/MGP_BALBcJ_G0030260/MGP_BALBcJ_G0024334/MGP_BALBcJ_G0035143/MGP_BALBcJ_G0032516/MGP_BALBcJ_G0023047…	Igf1/Fgfr4/Csf1r/Fgfr3/Pla1a/Angpt2/Tek/Htr7/Kdr/Plce1/Rasgrp2/Rasa4/Gng12/Gnb4/Fgf23/Pdgfa/Fgf1/Mras/Pak1/Ets2/Kitl/Ksr2/Gng4/Rapgef5/Rasgrp3/Vegfc/Pik3r3/MGP_BALBcJ_G0032193/Egfr/Rasgrp4/Vegfd/Pdgfd/Rasal2/Tgfa/Prkcg/Rin1/Ngf/Gng7/Egf/Pdgfc/Fgf18/MGP_BALBcJ_G0020586/Ntf3/MGP_BALBcJ_G0026332/Shc4	mmu:16000/mmu:14186/mmu:12978/mmu:14184/mmu:85031/mmu:11601/mmu:21687/mmu:15566/mmu:16542/mmu:74055/mmu:19395/mmu:54153/mmu:14701/mmu:14696/mmu:64654/mmu:18590/mmu:14164/mmu:17532/mmu:18479/mmu:23872/mmu:17311/mmu:333050/mmu:14706/mmu:217944/mmu:240168/mmu:22341/mmu:18710/mmu:14256/mmu:13649/mmu:233046/mmu:14205/mmu:71785/mmu:226525/mmu:21802/mmu:18752/mmu:225870/mmu:18049/mmu:14708/mmu:13645/mmu…	45	18	MGP_BALBcJ_G0022780/MGP_BALBcJ_G0033385/MGP_BALBcJ_G0025042/MGP_BALBcJ_G0030177/MGP_BALBcJ_G0030823/MGP_BALBcJ_G0027112/MGP_BALBcJ_G0031289/MGP_BALBcJ_G0030260/MGP_BALBcJ_G0035143/MGP_BALBcJ_G0023047/MGP_BALBcJ_G0020181/MGP_BALBcJ_G0020123/MGP_BALBcJ_G0017993/MGP_BALBcJ_G0030950/MGP_BALBcJ_G0024654/MGP_BALBcJ_G0027654/MGP_BALBcJ_G0027842/MGP_BALBcJ_G0020586	27	MGP_BALBcJ_G0017562/MGP_BALBcJ_G0020537/MGP_BALBcJ_G0024441/MGP_BALBcJ_G0029429/MGP_BALBcJ_G0028434/MGP_BALBcJ_G0029616/MGP_BALBcJ_G0025067/MGP_BALBcJ_G0024729/MGP_BALBcJ_G0024334/MGP_BALBcJ_G0032516/MGP_BALBcJ_G0017632/MGP_BALBcJ_G0029964/MGP_BALBcJ_G0023993/MGP_BALBcJ_G0033589/MGP_BALBcJ_G0028605/MGP_BALBcJ_G0032193/MGP_BALBcJ_G0031956/MGP_BALBcJ_G0036218/MGP_BALBcJ_G0034286/MGP_BALBcJ_G0016573…
PBS vs Control	mmu05230	Human Diseases	Cancer: overview	Central carbon metabolism in cancer	20/1065	86/9017	0.00203797	0.0134591	MGP_BALBcJ_G0019475/MGP_BALBcJ_G0019778/MGP_BALBcJ_G0017353/MGP_BALBcJ_G0029429/MGP_BALBcJ_G0030885/MGP_BALBcJ_G0020533/MGP_BALBcJ_G0028670/MGP_BALBcJ_G0025101/MGP_BALBcJ_G0034877/MGP_BALBcJ_G0032265/MGP_BALBcJ_G0020154/MGP_BALBcJ_G0016046/MGP_BALBcJ_G0021856/MGP_BALBcJ_G0034191/MGP_BALBcJ_G0010594/MGP_BALBcJ_G0028605/MGP_BALBcJ_G0017993/MGP_BALBcJ_G0015168/MGP_BALBcJ_G0032368/MGP_BALBcJ_G0013742	Slc16a3/Hif1a/Pfkl/Fgfr3/Hk2/Hk3/Slc2a1/Pgam1/Pkm/Ldha/Pfkp/Idh1/Myc/Slc7a5/MGP_BALBcJ_G0010594/Pik3r3/Egfr/Gm15283/Ntrk3/MGP_BALBcJ_G0013742	mmu:80879/mmu:15251/mmu:18641/mmu:14184/mmu:15277/mmu:212032/mmu:20525/mmu:18648/mmu:18746/mmu:16828/mmu:56421/mmu:15926/mmu:17869/mmu:20539/mmu:18648/mmu:18710/mmu:13649/mmu:15251/mmu:18213/mmu:16828	20	15	MGP_BALBcJ_G0019475/MGP_BALBcJ_G0019778/MGP_BALBcJ_G0017353/MGP_BALBcJ_G0030885/MGP_BALBcJ_G0020533/MGP_BALBcJ_G0028670/MGP_BALBcJ_G0025101/MGP_BALBcJ_G0034877/MGP_BALBcJ_G0032265/MGP_BALBcJ_G0020154/MGP_BALBcJ_G0021856/MGP_BALBcJ_G0034191/MGP_BALBcJ_G0010594/MGP_BALBcJ_G0017993/MGP_BALBcJ_G0015168	5	MGP_BALBcJ_G0029429/MGP_BALBcJ_G0016046/MGP_BALBcJ_G0028605/MGP_BALBcJ_G0032368/MGP_BALBcJ_G0013742
PBS vs Control	mmu05164	Human Diseases	Infectious disease: viral	Influenza A	38/1065	201/9017	0.0020838	0.0134809	MGP_BALBcJ_G0017706/MGP_BALBcJ_G0029726/MGP_BALBcJ_G0025005/MGP_BALBcJ_G0023060/MGP_BALBcJ_G0018792/MGP_BALBcJ_G0019688/MGP_BALBcJ_G0023594/MGP_BALBcJ_G0034404/MGP_BALBcJ_G0031944/MGP_BALBcJ_G0018764/MGP_BALBcJ_G0023532/MGP_BALBcJ_G0029357/MGP_BALBcJ_G0025030/MGP_BALBcJ_G0016395/MGP_BALBcJ_G0019402/MGP_BALBcJ_G0022474/MGP_BALBcJ_G0018341/MGP_BALBcJ_G0025743/MGP_BALBcJ_G0027082/MGP_BALBcJ_G0018761…	Ifng/Cxcl10/Il33/MGP_BALBcJ_G0023060/Ccl5/Nfkbia/Tnf/Icam1/Nfkbib/Ccl12/H2-Ob/Il6/Fas/Ikbke/Socs3/Ciita/Nlrp3/Ifih1/Tnfsf10/Ccl2/Il1a/Stat2/Il1b/Myd88/Oas3/Pik3r3/Rsad2/Oas1b/MGP_BALBcJ_G0009906/Oas2/H2-Eb2/Eif2ak2/Il12b/Gm14023/MGP_BALBcJ_G0011906/Tpsab1/Irf7/-	mmu:15978/mmu:15945/mmu:77125/mmu:17857/mmu:20304/mmu:18035/mmu:21926/mmu:15894/mmu:18036/mmu:20293/mmu:15002/mmu:16193/mmu:14102/mmu:56489/mmu:12702/mmu:12265/mmu:216799/mmu:71586/mmu:22035/mmu:20296/mmu:16175/mmu:20847/mmu:16176/mmu:17874/mmu:246727/mmu:18710/mmu:58185/mmu:23961/mmu:17858/mmu:246728/mmu:381091/mmu:19106/mmu:16160/mmu:16175/mmu:13063/mmu:100503895/mmu:54123/mmu:100040233	38	33	MGP_BALBcJ_G0017706/MGP_BALBcJ_G0029726/MGP_BALBcJ_G0025005/MGP_BALBcJ_G0023060/MGP_BALBcJ_G0018792/MGP_BALBcJ_G0019688/MGP_BALBcJ_G0023594/MGP_BALBcJ_G0034404/MGP_BALBcJ_G0031944/MGP_BALBcJ_G0018764/MGP_BALBcJ_G0029357/MGP_BALBcJ_G0025030/MGP_BALBcJ_G0016395/MGP_BALBcJ_G0019402/MGP_BALBcJ_G0018341/MGP_BALBcJ_G0025743/MGP_BALBcJ_G0027082/MGP_BALBcJ_G0018761/MGP_BALBcJ_G0026463/MGP_BALBcJ_G0017795…	5	MGP_BALBcJ_G0023532/MGP_BALBcJ_G0022474/MGP_BALBcJ_G0028605/MGP_BALBcJ_G0023536/novel.1105
PBS vs Control	mmu04015	Environmental Information Processing	Signal transduction	Rap1 signaling pathway	42/1065	230/9017	0.0024835	0.0157454	MGP_BALBcJ_G0017562/MGP_BALBcJ_G0020537/MGP_BALBcJ_G0024441/MGP_BALBcJ_G0029429/MGP_BALBcJ_G0033385/MGP_BALBcJ_G0028434/MGP_BALBcJ_G0029616/MGP_BALBcJ_G0017290/MGP_BALBcJ_G0025067/MGP_BALBcJ_G0024729/MGP_BALBcJ_G0017973/MGP_BALBcJ_G0029285/MGP_BALBcJ_G0022733/MGP_BALBcJ_G0031289/MGP_BALBcJ_G0018390/MGP_BALBcJ_G0030260/MGP_BALBcJ_G0024334/MGP_BALBcJ_G0035143/MGP_BALBcJ_G0019287/MGP_BALBcJ_G0027283…	Igf1/Fgfr4/Csf1r/Fgfr3/Angpt2/Tek/Kdr/Adora2a/Plce1/Rasgrp2/Adcy1/Gnai1/Adcy5/Fgf23/Adora2b/Pdgfa/Fgf1/Mras/Map2k6/Rapgef2/Plcb2/Kitl/Adcy7/Fpr1/Rapgef5/Rasgrp3/Vegfc/Pik3r3/Lpar5/Thbs1/Adcy3/Egfr/Vegfd/Pdgfd/Cnr1/F2rl3/Prkcg/Ngf/Egf/Pdgfc/Fgf18/Tln2	mmu:16000/mmu:14186/mmu:12978/mmu:14184/mmu:11601/mmu:21687/mmu:16542/mmu:11540/mmu:74055/mmu:19395/mmu:432530/mmu:14677/mmu:224129/mmu:64654/mmu:11541/mmu:18590/mmu:14164/mmu:17532/mmu:26399/mmu:76089/mmu:18796/mmu:17311/mmu:11513/mmu:14293/mmu:217944/mmu:240168/mmu:22341/mmu:18710/mmu:381810/mmu:21825/mmu:104111/mmu:13649/mmu:14205/mmu:71785/mmu:12801/mmu:14065/mmu:18752/mmu:18049/mmu:13645/mmu…	42	15	MGP_BALBcJ_G0033385/MGP_BALBcJ_G0017290/MGP_BALBcJ_G0029285/MGP_BALBcJ_G0031289/MGP_BALBcJ_G0018390/MGP_BALBcJ_G0030260/MGP_BALBcJ_G0035143/MGP_BALBcJ_G0027283/MGP_BALBcJ_G0023151/MGP_BALBcJ_G0020123/MGP_BALBcJ_G0026285/MGP_BALBcJ_G0017993/MGP_BALBcJ_G0033766/MGP_BALBcJ_G0027654/MGP_BALBcJ_G0027842	27	MGP_BALBcJ_G0017562/MGP_BALBcJ_G0020537/MGP_BALBcJ_G0024441/MGP_BALBcJ_G0029429/MGP_BALBcJ_G0028434/MGP_BALBcJ_G0029616/MGP_BALBcJ_G0025067/MGP_BALBcJ_G0024729/MGP_BALBcJ_G0017973/MGP_BALBcJ_G0022733/MGP_BALBcJ_G0024334/MGP_BALBcJ_G0019287/MGP_BALBcJ_G0026294/MGP_BALBcJ_G0017632/MGP_BALBcJ_G0033894/MGP_BALBcJ_G0023993/MGP_BALBcJ_G0033589/MGP_BALBcJ_G0028605/MGP_BALBcJ_G0031262/MGP_BALBcJ_G0019506…
PBS vs Control	mmu04921	Organismal Systems	Endocrine system	Oxytocin signaling pathway	33/1065	170/9017	0.00256581	0.0158088	MGP_BALBcJ_G0023420/MGP_BALBcJ_G0028437/MGP_BALBcJ_G0027299/MGP_BALBcJ_G0017351/MGP_BALBcJ_G0022269/MGP_BALBcJ_G0019898/MGP_BALBcJ_G0029503/MGP_BALBcJ_G0017973/MGP_BALBcJ_G0034278/MGP_BALBcJ_G0029285/MGP_BALBcJ_G0018440/MGP_BALBcJ_G0022733/MGP_BALBcJ_G0024437/MGP_BALBcJ_G0016508/MGP_BALBcJ_G0026294/MGP_BALBcJ_G0018441/MGP_BALBcJ_G0026742/MGP_BALBcJ_G0028193/MGP_BALBcJ_G0016725/MGP_BALBcJ_G0033894…	Cdkn1a/Jun/Gucy1a3/Trpm2/Cacnb3/Fos/Cd38/Adcy1/Gucy1a2/Gnai1/Pik3r5/Adcy5/Camk2a/Rgs2/Plcb2/Pik3r6/Myl9/Npr2/Kcnj9/Adcy7/MGP_BALBcJ_G0016515/Nfatc2/Ccnd1/Adcy3/Egfr/Ryr3/Mef2c/Prkcg/Ryr2/Cacnb1/Kcnj14/Gm36937/MGP_BALBcJ_G0026332	mmu:12575/mmu:16476/mmu:60596/mmu:28240/mmu:12297/mmu:14281/mmu:12494/mmu:432530/mmu:234889/mmu:14677/mmu:320207/mmu:224129/mmu:12322/mmu:19735/mmu:18796/mmu:104709/mmu:98932/mmu:230103/mmu:16524/mmu:11513/mmu:19225/mmu:18019/mmu:12443/mmu:104111/mmu:13649/mmu:20192/mmu:17260/mmu:18752/mmu:20191/mmu:12295/mmu:211480/mmu:16524/mmu:211429	33	10	MGP_BALBcJ_G0023420/MGP_BALBcJ_G0028437/MGP_BALBcJ_G0022269/MGP_BALBcJ_G0019898/MGP_BALBcJ_G0029503/MGP_BALBcJ_G0029285/MGP_BALBcJ_G0018440/MGP_BALBcJ_G0018441/MGP_BALBcJ_G0016515/MGP_BALBcJ_G0017993	23	MGP_BALBcJ_G0027299/MGP_BALBcJ_G0017351/MGP_BALBcJ_G0017973/MGP_BALBcJ_G0034278/MGP_BALBcJ_G0022733/MGP_BALBcJ_G0024437/MGP_BALBcJ_G0016508/MGP_BALBcJ_G0026294/MGP_BALBcJ_G0026742/MGP_BALBcJ_G0028193/MGP_BALBcJ_G0016725/MGP_BALBcJ_G0033894/MGP_BALBcJ_G0026903/MGP_BALBcJ_G0033278/MGP_BALBcJ_G0019506/MGP_BALBcJ_G0026268/MGP_BALBcJ_G0020743/MGP_BALBcJ_G0031499/MGP_BALBcJ_G0020166/MGP_BALBcJ_G0018988…
PBS vs Control	mmu05142	Human Diseases	Infectious disease: parasitic	Chagas disease	23/1065	106/9017	0.00259324	0.0158088	MGP_BALBcJ_G0017706/MGP_BALBcJ_G0018731/MGP_BALBcJ_G0028437/MGP_BALBcJ_G0018796/MGP_BALBcJ_G0018792/MGP_BALBcJ_G0019898/MGP_BALBcJ_G0019688/MGP_BALBcJ_G0023594/MGP_BALBcJ_G0017973/MGP_BALBcJ_G0030194/MGP_BALBcJ_G0029285/MGP_BALBcJ_G0018764/MGP_BALBcJ_G0029357/MGP_BALBcJ_G0025030/MGP_BALBcJ_G0019230/MGP_BALBcJ_G0026294/MGP_BALBcJ_G0018761/MGP_BALBcJ_G0016390/MGP_BALBcJ_G0026464/MGP_BALBcJ_G0035393…	Ifng/Nos2/Jun/Ccl3/Ccl5/Fos/Nfkbia/Tnf/Adcy1/Serpine1/Gnai1/Ccl12/Il6/Fas/Ace/Plcb2/Ccl2/Il10/Il1b/Myd88/Pik3r3/Il12b/Ppp2r2b	mmu:15978/mmu:18126/mmu:16476/mmu:20302/mmu:20304/mmu:14281/mmu:18035/mmu:21926/mmu:432530/mmu:18787/mmu:14677/mmu:20293/mmu:16193/mmu:14102/mmu:11421/mmu:18796/mmu:20296/mmu:16153/mmu:16176/mmu:17874/mmu:18710/mmu:16160/mmu:72930	23	18	MGP_BALBcJ_G0017706/MGP_BALBcJ_G0018731/MGP_BALBcJ_G0028437/MGP_BALBcJ_G0018796/MGP_BALBcJ_G0018792/MGP_BALBcJ_G0019898/MGP_BALBcJ_G0019688/MGP_BALBcJ_G0023594/MGP_BALBcJ_G0030194/MGP_BALBcJ_G0029285/MGP_BALBcJ_G0018764/MGP_BALBcJ_G0029357/MGP_BALBcJ_G0025030/MGP_BALBcJ_G0018761/MGP_BALBcJ_G0016390/MGP_BALBcJ_G0026464/MGP_BALBcJ_G0035393/MGP_BALBcJ_G0018121	5	MGP_BALBcJ_G0017973/MGP_BALBcJ_G0019230/MGP_BALBcJ_G0026294/MGP_BALBcJ_G0028605/MGP_BALBcJ_G0024350
PBS vs Control	mmu04923	Organismal Systems	Endocrine system	Regulation of lipolysis in adipocytes	15/1065	61/9017	0.0040584	0.0242738	MGP_BALBcJ_G0027036/MGP_BALBcJ_G0017973/MGP_BALBcJ_G0025637/MGP_BALBcJ_G0029285/MGP_BALBcJ_G0022733/MGP_BALBcJ_G0033215/MGP_BALBcJ_G0025238/MGP_BALBcJ_G0033894/MGP_BALBcJ_G0016151/MGP_BALBcJ_G0016515/MGP_BALBcJ_G0028605/MGP_BALBcJ_G0019506/MGP_BALBcJ_G0033632/MGP_BALBcJ_G0000990/MGP_BALBcJ_G0025011	Fabp4/Adcy1/Ptgs1/Gnai1/Adcy5/Pnpla2/Adrb1/Adcy7/Irs1/MGP_BALBcJ_G0016515/Pik3r3/Adcy3/Npy1r/MGP_BALBcJ_G0000990/Prkg1	mmu:11770/mmu:432530/mmu:19224/mmu:14677/mmu:224129/mmu:66853/mmu:11554/mmu:11513/mmu:16367/mmu:19225/mmu:18710/mmu:104111/mmu:18166/mmu:19224/mmu:19091	15	4	MGP_BALBcJ_G0027036/MGP_BALBcJ_G0029285/MGP_BALBcJ_G0033215/MGP_BALBcJ_G0016515	11	MGP_BALBcJ_G0017973/MGP_BALBcJ_G0025637/MGP_BALBcJ_G0022733/MGP_BALBcJ_G0025238/MGP_BALBcJ_G0033894/MGP_BALBcJ_G0016151/MGP_BALBcJ_G0028605/MGP_BALBcJ_G0019506/MGP_BALBcJ_G0033632/MGP_BALBcJ_G0000990/MGP_BALBcJ_G0025011
PBS vs Control	mmu04940	Human Diseases	Endocrine and metabolic disease	Type I diabetes mellitus	17/1065	73/9017	0.00421861	0.0247648	MGP_BALBcJ_G0017706/MGP_BALBcJ_G0023594/MGP_BALBcJ_G0023678/MGP_BALBcJ_G0022782/MGP_BALBcJ_G0023532/MGP_BALBcJ_G0025030/MGP_BALBcJ_G0021353/MGP_BALBcJ_G0017630/MGP_BALBcJ_G0026463/MGP_BALBcJ_G0026464/MGP_BALBcJ_G0023627/MGP_BALBcJ_G0023536/MGP_BALBcJ_G0016120/MGP_BALBcJ_G0018121/MGP_BALBcJ_G0015409/MGP_BALBcJ_G0025785/MGP_BALBcJ_G0040164	Ifng/Tnf/H2-M2/Cd80/H2-Ob/Fas/Gzmb/Gad1-ps/Il1a/Il1b/H2-T23/H2-Eb2/Ptprn/Il12b/Gm14023/Gad1/MGP_BALBcJ_G0040164	mmu:15978/mmu:21926/mmu:14990/mmu:12519/mmu:15002/mmu:14102/mmu:14939/mmu:14415/mmu:16175/mmu:16176/mmu:15040/mmu:381091/mmu:19275/mmu:16160/mmu:16175/mmu:14415/mmu:15007	17	11	MGP_BALBcJ_G0017706/MGP_BALBcJ_G0023594/MGP_BALBcJ_G0022782/MGP_BALBcJ_G0025030/MGP_BALBcJ_G0021353/MGP_BALBcJ_G0026463/MGP_BALBcJ_G0026464/MGP_BALBcJ_G0023627/MGP_BALBcJ_G0016120/MGP_BALBcJ_G0018121/MGP_BALBcJ_G0015409	6	MGP_BALBcJ_G0023678/MGP_BALBcJ_G0023532/MGP_BALBcJ_G0017630/MGP_BALBcJ_G0023536/MGP_BALBcJ_G0025785/MGP_BALBcJ_G0040164
PBS vs Control	mmu05418	Human Diseases	Cardiovascular disease	Fluid shear stress and atherosclerosis	32/1065	169/9017	0.00439872	0.0253526	MGP_BALBcJ_G0017706/MGP_BALBcJ_G0033434/MGP_BALBcJ_G0023365/MGP_BALBcJ_G0020444/MGP_BALBcJ_G0026826/MGP_BALBcJ_G0028437/MGP_BALBcJ_G0030451/MGP_BALBcJ_G0025559/MGP_BALBcJ_G0029616/MGP_BALBcJ_G0019898/MGP_BALBcJ_G0023594/MGP_BALBcJ_G0034404/MGP_BALBcJ_G0018764/MGP_BALBcJ_G0030450/MGP_BALBcJ_G0030260/MGP_BALBcJ_G0019287/MGP_BALBcJ_G0018761/MGP_BALBcJ_G0019530/MGP_BALBcJ_G0026463/MGP_BALBcJ_G0021739…	Ifng/Plat/Dusp1/Edn1/Sdc4/Jun/Cav1/MGP_BALBcJ_G0025559/Kdr/Fos/Tnf/Icam1/Ccl12/Cav2/Pdgfa/Map2k6/Ccl2/Sdc1/Il1a/Sdc2/Txn1/Cdh5/Il1b/Gstm1/Il1r2/MGP_BALBcJ_G0017228/Pik3r3/Sele/Gstt1/Mef2c/Gm14023/Gstm7	mmu:15978/mmu:18791/mmu:19252/mmu:13614/mmu:20971/mmu:16476/mmu:12389/mmu:11898/mmu:16542/mmu:14281/mmu:21926/mmu:15894/mmu:20293/mmu:12390/mmu:18590/mmu:26399/mmu:20296/mmu:20969/mmu:16175/mmu:15529/mmu:22166/mmu:12562/mmu:16176/mmu:14862/mmu:16178/mmu:11898/mmu:18710/mmu:20339/mmu:14871/mmu:17260/mmu:16175/mmu:68312	32	22	MGP_BALBcJ_G0017706/MGP_BALBcJ_G0033434/MGP_BALBcJ_G0023365/MGP_BALBcJ_G0020444/MGP_BALBcJ_G0026826/MGP_BALBcJ_G0028437/MGP_BALBcJ_G0025559/MGP_BALBcJ_G0019898/MGP_BALBcJ_G0023594/MGP_BALBcJ_G0034404/MGP_BALBcJ_G0018764/MGP_BALBcJ_G0030260/MGP_BALBcJ_G0018761/MGP_BALBcJ_G0019530/MGP_BALBcJ_G0026463/MGP_BALBcJ_G0028301/MGP_BALBcJ_G0033974/MGP_BALBcJ_G0026464/MGP_BALBcJ_G0015902/MGP_BALBcJ_G0017228…	10	MGP_BALBcJ_G0030451/MGP_BALBcJ_G0029616/MGP_BALBcJ_G0030450/MGP_BALBcJ_G0019287/MGP_BALBcJ_G0021739/MGP_BALBcJ_G0027734/MGP_BALBcJ_G0028605/MGP_BALBcJ_G0017302/MGP_BALBcJ_G0020743/MGP_BALBcJ_G0027730
PBS vs Control	mmu05417	Human Diseases	Cardiovascular disease	Lipid and atherosclerosis	42/1065	238/9017	0.00471597	0.0266957	MGP_BALBcJ_G0024251/MGP_BALBcJ_G0028437/MGP_BALBcJ_G0023126/MGP_BALBcJ_G0018796/MGP_BALBcJ_G0018792/MGP_BALBcJ_G0019898/MGP_BALBcJ_G0019688/MGP_BALBcJ_G0023594/MGP_BALBcJ_G0019115/MGP_BALBcJ_G0034404/MGP_BALBcJ_G0018764/MGP_BALBcJ_G0029357/MGP_BALBcJ_G0025030/MGP_BALBcJ_G0026862/MGP_BALBcJ_G0024437/MGP_BALBcJ_G0016395/MGP_BALBcJ_G0018341/MGP_BALBcJ_G0031128/MGP_BALBcJ_G0019287/MGP_BALBcJ_G0027082…	Cd14/Jun/Sod2/Ccl3/Ccl5/Fos/Nfkbia/Tnf/Stat3/Icam1/Ccl12/Il6/Fas/Cd40/Camk2a/Ikbke/Nlrp3/Pparg/Map2k6/Tnfsf10/Plcb2/Selp/Ccl2/Ero1l/Il1b/Casp7/Myd88/Nfatc2/Rxra/Pik3r3/Sele/Cybb/Cxcl1/Mmp3/Rxrg/Cxcl2/Il12b/Ticam2/MGP_BALBcJ_G0011906/Vldlr/Cd40lg/Irf7	mmu:12475/mmu:16476/mmu:20656/mmu:20302/mmu:20304/mmu:14281/mmu:18035/mmu:21926/mmu:20848/mmu:15894/mmu:20293/mmu:16193/mmu:14102/mmu:21939/mmu:12322/mmu:56489/mmu:216799/mmu:19016/mmu:26399/mmu:22035/mmu:18796/mmu:20344/mmu:20296/mmu:50527/mmu:16176/mmu:12369/mmu:17874/mmu:18019/mmu:20181/mmu:18710/mmu:20339/mmu:13058/mmu:14825/mmu:17392/mmu:20183/mmu:20310/mmu:16160/mmu:225471/mmu:13063/mmu:223…	42	32	MGP_BALBcJ_G0024251/MGP_BALBcJ_G0028437/MGP_BALBcJ_G0023126/MGP_BALBcJ_G0018796/MGP_BALBcJ_G0018792/MGP_BALBcJ_G0019898/MGP_BALBcJ_G0019688/MGP_BALBcJ_G0023594/MGP_BALBcJ_G0019115/MGP_BALBcJ_G0034404/MGP_BALBcJ_G0018764/MGP_BALBcJ_G0029357/MGP_BALBcJ_G0025030/MGP_BALBcJ_G0026862/MGP_BALBcJ_G0016395/MGP_BALBcJ_G0018341/MGP_BALBcJ_G0027082/MGP_BALBcJ_G0016621/MGP_BALBcJ_G0018761/MGP_BALBcJ_G0021156…	10	MGP_BALBcJ_G0024437/MGP_BALBcJ_G0031128/MGP_BALBcJ_G0019287/MGP_BALBcJ_G0026294/MGP_BALBcJ_G0026903/MGP_BALBcJ_G0025489/MGP_BALBcJ_G0028605/MGP_BALBcJ_G0016657/MGP_BALBcJ_G0024375/MGP_BALBcJ_G0035716
PBS vs Control	mmu01521	Human Diseases	Drug resistance: antineoplastic	EGFR tyrosine kinase inhibitor resistance	19/1065	87/9017	0.00546253	0.0303793	MGP_BALBcJ_G0033363/MGP_BALBcJ_G0017562/MGP_BALBcJ_G0029429/MGP_BALBcJ_G0029616/MGP_BALBcJ_G0019115/MGP_BALBcJ_G0029357/MGP_BALBcJ_G0026447/MGP_BALBcJ_G0030260/MGP_BALBcJ_G0028605/MGP_BALBcJ_G0017993/MGP_BALBcJ_G0034286/MGP_BALBcJ_G0030950/MGP_BALBcJ_G0031499/MGP_BALBcJ_G0027842/MGP_BALBcJ_G0027294/MGP_BALBcJ_G0024240/MGP_BALBcJ_G0033494/MGP_BALBcJ_G0010661/MGP_BALBcJ_G0026406	Gas6/Igf1/Fgfr3/Kdr/Stat3/Il6/Bcl2l11/Pdgfa/Pik3r3/Egfr/Pdgfd/Tgfa/Prkcg/Egf/Pdgfc/Nrg2/Nrg1/MGP_BALBcJ_G0010661/Shc4	mmu:14456/mmu:16000/mmu:14184/mmu:16542/mmu:20848/mmu:16193/mmu:12125/mmu:18590/mmu:18710/mmu:13649/mmu:71785/mmu:21802/mmu:18752/mmu:13645/mmu:54635/mmu:100042150/mmu:211323/mmu:13685/mmu:271849	19	9	MGP_BALBcJ_G0019115/MGP_BALBcJ_G0029357/MGP_BALBcJ_G0026447/MGP_BALBcJ_G0030260/MGP_BALBcJ_G0017993/MGP_BALBcJ_G0030950/MGP_BALBcJ_G0027842/MGP_BALBcJ_G0033494/MGP_BALBcJ_G0010661	10	MGP_BALBcJ_G0033363/MGP_BALBcJ_G0017562/MGP_BALBcJ_G0029429/MGP_BALBcJ_G0029616/MGP_BALBcJ_G0028605/MGP_BALBcJ_G0034286/MGP_BALBcJ_G0031499/MGP_BALBcJ_G0027294/MGP_BALBcJ_G0024240/MGP_BALBcJ_G0026406
PBS vs Control	mmu05332	Human Diseases	Immune disease	Graft-versus-host disease	15/1065	63/9017	0.00561004	0.0306618	MGP_BALBcJ_G0017706/MGP_BALBcJ_G0023594/MGP_BALBcJ_G0023678/MGP_BALBcJ_G0022782/MGP_BALBcJ_G0023532/MGP_BALBcJ_G0029357/MGP_BALBcJ_G0025030/MGP_BALBcJ_G0021353/MGP_BALBcJ_G0026463/MGP_BALBcJ_G0026464/MGP_BALBcJ_G0023627/MGP_BALBcJ_G0023536/MGP_BALBcJ_G0015409/MGP_BALBcJ_G0031335/MGP_BALBcJ_G0040164	Ifng/Tnf/H2-M2/Cd80/H2-Ob/Il6/Fas/Gzmb/Il1a/Il1b/H2-T23/H2-Eb2/Gm14023/Klrc1/MGP_BALBcJ_G0040164	mmu:15978/mmu:21926/mmu:14990/mmu:12519/mmu:15002/mmu:16193/mmu:14102/mmu:14939/mmu:16175/mmu:16176/mmu:15040/mmu:381091/mmu:16175/mmu:16641/mmu:15007	15	10	MGP_BALBcJ_G0017706/MGP_BALBcJ_G0023594/MGP_BALBcJ_G0022782/MGP_BALBcJ_G0029357/MGP_BALBcJ_G0025030/MGP_BALBcJ_G0021353/MGP_BALBcJ_G0026463/MGP_BALBcJ_G0026464/MGP_BALBcJ_G0023627/MGP_BALBcJ_G0015409	5	MGP_BALBcJ_G0023678/MGP_BALBcJ_G0023532/MGP_BALBcJ_G0023536/MGP_BALBcJ_G0031335/MGP_BALBcJ_G0040164
PBS vs Control	mmu05235	Human Diseases	Cancer: overview	PD-L1 expression and PD-1 checkpoint pathway in cancer	20/1065	94/9017	0.00602698	0.0323822	MGP_BALBcJ_G0017706/MGP_BALBcJ_G0024718/MGP_BALBcJ_G0024998/MGP_BALBcJ_G0028437/MGP_BALBcJ_G0019778/MGP_BALBcJ_G0016293/MGP_BALBcJ_G0016876/MGP_BALBcJ_G0019898/MGP_BALBcJ_G0019688/MGP_BALBcJ_G0019115/MGP_BALBcJ_G0019900/MGP_BALBcJ_G0031944/MGP_BALBcJ_G0019287/MGP_BALBcJ_G0035393/MGP_BALBcJ_G0026903/MGP_BALBcJ_G0028605/MGP_BALBcJ_G0017993/MGP_BALBcJ_G0015168/MGP_BALBcJ_G0027842/MGP_BALBcJ_G0024375	Ifng/Batf2/Cd274/Jun/Hif1a/Pdcd1/Batf3/Fos/Nfkbia/Stat3/Batf/Nfkbib/Map2k6/Myd88/Nfatc2/Pik3r3/Egfr/Gm15283/Egf/Ticam2	mmu:15978/mmu:74481/mmu:60533/mmu:16476/mmu:15251/mmu:18566/mmu:381319/mmu:14281/mmu:18035/mmu:20848/mmu:53314/mmu:18036/mmu:26399/mmu:17874/mmu:18019/mmu:18710/mmu:13649/mmu:15251/mmu:13645/mmu:225471	20	16	MGP_BALBcJ_G0017706/MGP_BALBcJ_G0024718/MGP_BALBcJ_G0024998/MGP_BALBcJ_G0028437/MGP_BALBcJ_G0019778/MGP_BALBcJ_G0016293/MGP_BALBcJ_G0016876/MGP_BALBcJ_G0019898/MGP_BALBcJ_G0019688/MGP_BALBcJ_G0019115/MGP_BALBcJ_G0019900/MGP_BALBcJ_G0031944/MGP_BALBcJ_G0035393/MGP_BALBcJ_G0017993/MGP_BALBcJ_G0015168/MGP_BALBcJ_G0027842	4	MGP_BALBcJ_G0019287/MGP_BALBcJ_G0026903/MGP_BALBcJ_G0028605/MGP_BALBcJ_G0024375
PBS vs Control	mmu05310	Human Diseases	Immune disease	Asthma	8/1065	25/9017	0.00630129	0.0332918	MGP_BALBcJ_G0018763/MGP_BALBcJ_G0023594/MGP_BALBcJ_G0023532/MGP_BALBcJ_G0026862/MGP_BALBcJ_G0016390/MGP_BALBcJ_G0016689/MGP_BALBcJ_G0023536/MGP_BALBcJ_G0035716	Ccl11/Tnf/H2-Ob/Cd40/Il10/Fcer1g/H2-Eb2/Cd40lg	mmu:20292/mmu:21926/mmu:15002/mmu:21939/mmu:16153/mmu:14127/mmu:381091/mmu:21947	8	5	MGP_BALBcJ_G0018763/MGP_BALBcJ_G0023594/MGP_BALBcJ_G0026862/MGP_BALBcJ_G0016390/MGP_BALBcJ_G0016689	3	MGP_BALBcJ_G0023532/MGP_BALBcJ_G0023536/MGP_BALBcJ_G0035716
PBS vs Control	mmu04659	Organismal Systems	Immune system	Th17 cell differentiation	24/1065	121/9017	0.00707109	0.0367465	MGP_BALBcJ_G0017706/MGP_BALBcJ_G0032976/MGP_BALBcJ_G0028437/MGP_BALBcJ_G0019778/MGP_BALBcJ_G0033707/MGP_BALBcJ_G0019898/MGP_BALBcJ_G0019688/MGP_BALBcJ_G0019115/MGP_BALBcJ_G0031944/MGP_BALBcJ_G0023532/MGP_BALBcJ_G0029357/MGP_BALBcJ_G0015807/MGP_BALBcJ_G0025319/MGP_BALBcJ_G0017705/MGP_BALBcJ_G0032956/MGP_BALBcJ_G0015808/MGP_BALBcJ_G0026464/MGP_BALBcJ_G0026903/MGP_BALBcJ_G0025489/MGP_BALBcJ_G0015168…	Ifng/Il27/Jun/Hif1a/Il12rb1/Fos/Nfkbia/Stat3/Nfkbib/H2-Ob/Il6/Il17a/Il2ra/Il22/Il4ra/Il17f/Il1b/Nfatc2/Rxra/Gm15283/H2-Eb2/Rxrg/Rorc/Il23r	mmu:15978/mmu:246779/mmu:16476/mmu:15251/mmu:16161/mmu:14281/mmu:18035/mmu:20848/mmu:18036/mmu:15002/mmu:16193/mmu:16171/mmu:16184/mmu:50929/mmu:16190/mmu:257630/mmu:16176/mmu:18019/mmu:20181/mmu:15251/mmu:381091/mmu:20183/mmu:19885/mmu:209590	24	18	MGP_BALBcJ_G0017706/MGP_BALBcJ_G0032976/MGP_BALBcJ_G0028437/MGP_BALBcJ_G0019778/MGP_BALBcJ_G0033707/MGP_BALBcJ_G0019898/MGP_BALBcJ_G0019688/MGP_BALBcJ_G0019115/MGP_BALBcJ_G0031944/MGP_BALBcJ_G0029357/MGP_BALBcJ_G0015807/MGP_BALBcJ_G0025319/MGP_BALBcJ_G0017705/MGP_BALBcJ_G0032956/MGP_BALBcJ_G0015808/MGP_BALBcJ_G0026464/MGP_BALBcJ_G0015168/MGP_BALBcJ_G0030827	6	MGP_BALBcJ_G0023532/MGP_BALBcJ_G0026903/MGP_BALBcJ_G0025489/MGP_BALBcJ_G0023536/MGP_BALBcJ_G0016657/MGP_BALBcJ_G0027517
PBS vs Control	mmu05140	Human Diseases	Infectious disease: parasitic	Leishmaniasis	19/1065	90/9017	0.00798057	0.0408039	MGP_BALBcJ_G0017706/MGP_BALBcJ_G0018731/MGP_BALBcJ_G0028437/MGP_BALBcJ_G0028808/MGP_BALBcJ_G0016680/MGP_BALBcJ_G0019898/MGP_BALBcJ_G0019688/MGP_BALBcJ_G0023594/MGP_BALBcJ_G0031944/MGP_BALBcJ_G0023532/MGP_BALBcJ_G0026463/MGP_BALBcJ_G0016390/MGP_BALBcJ_G0026464/MGP_BALBcJ_G0035393/MGP_BALBcJ_G0016515/MGP_BALBcJ_G0035526/MGP_BALBcJ_G0023536/MGP_BALBcJ_G0018121/MGP_BALBcJ_G0015409	Ifng/Nos2/Jun/Marcksl1/Fcgr4/Fos/Nfkbia/Tnf/Nfkbib/H2-Ob/Il1a/Il10/Il1b/Myd88/MGP_BALBcJ_G0016515/Cybb/H2-Eb2/Il12b/Gm14023	mmu:15978/mmu:18126/mmu:16476/mmu:17357/mmu:246256/mmu:14281/mmu:18035/mmu:21926/mmu:18036/mmu:15002/mmu:16175/mmu:16153/mmu:16176/mmu:17874/mmu:19225/mmu:13058/mmu:381091/mmu:16160/mmu:16175	19	17	MGP_BALBcJ_G0017706/MGP_BALBcJ_G0018731/MGP_BALBcJ_G0028437/MGP_BALBcJ_G0028808/MGP_BALBcJ_G0016680/MGP_BALBcJ_G0019898/MGP_BALBcJ_G0019688/MGP_BALBcJ_G0023594/MGP_BALBcJ_G0031944/MGP_BALBcJ_G0026463/MGP_BALBcJ_G0016390/MGP_BALBcJ_G0026464/MGP_BALBcJ_G0035393/MGP_BALBcJ_G0016515/MGP_BALBcJ_G0035526/MGP_BALBcJ_G0018121/MGP_BALBcJ_G0015409	2	MGP_BALBcJ_G0023532/MGP_BALBcJ_G0023536
PBS vs Control	mmu04623	Organismal Systems	Immune system	Cytosolic DNA-sensing pathway	17/1065	78/9017	0.00849934	0.0427665	MGP_BALBcJ_G0029726/MGP_BALBcJ_G0018797/MGP_BALBcJ_G0025005/MGP_BALBcJ_G0018792/MGP_BALBcJ_G0019688/MGP_BALBcJ_G0034112/MGP_BALBcJ_G0026751/MGP_BALBcJ_G0026931/MGP_BALBcJ_G0031944/MGP_BALBcJ_G0029357/MGP_BALBcJ_G0016395/MGP_BALBcJ_G0018341/MGP_BALBcJ_G0021927/MGP_BALBcJ_G0026464/MGP_BALBcJ_G0025234/MGP_BALBcJ_G0022414/MGP_BALBcJ_G0033202	Cxcl10/Ccl4/Il33/Ccl5/Nfkbia/Mlkl/Samhd1/Zbp1/Nfkbib/Il6/Ikbke/Nlrp3/Gsdmd/Il1b/Casp7/Mefv/Irf7	mmu:15945/mmu:20303/mmu:77125/mmu:20304/mmu:18035/mmu:74568/mmu:56045/mmu:58203/mmu:18036/mmu:16193/mmu:56489/mmu:216799/mmu:69146/mmu:16176/mmu:12369/mmu:54483/mmu:54123	17	17	MGP_BALBcJ_G0029726/MGP_BALBcJ_G0018797/MGP_BALBcJ_G0025005/MGP_BALBcJ_G0018792/MGP_BALBcJ_G0019688/MGP_BALBcJ_G0034112/MGP_BALBcJ_G0026751/MGP_BALBcJ_G0026931/MGP_BALBcJ_G0031944/MGP_BALBcJ_G0029357/MGP_BALBcJ_G0016395/MGP_BALBcJ_G0018341/MGP_BALBcJ_G0021927/MGP_BALBcJ_G0026464/MGP_BALBcJ_G0025234/MGP_BALBcJ_G0022414/MGP_BALBcJ_G0033202	0
PBS vs Control	mmu05222	Human Diseases	Cancer: specific types	Small cell lung cancer	22/1065	110/9017	0.00875078	0.0433437	MGP_BALBcJ_G0018731/MGP_BALBcJ_G0023420/MGP_BALBcJ_G0020505/MGP_BALBcJ_G0019688/MGP_BALBcJ_G0017469/MGP_BALBcJ_G0034301/MGP_BALBcJ_G0017045/MGP_BALBcJ_G0034302/MGP_BALBcJ_G0021856/MGP_BALBcJ_G0026964/MGP_BALBcJ_G0033332/MGP_BALBcJ_G0033333/MGP_BALBcJ_G0025620/MGP_BALBcJ_G0016515/MGP_BALBcJ_G0025489/MGP_BALBcJ_G0016536/MGP_BALBcJ_G0033278/MGP_BALBcJ_G0028605/MGP_BALBcJ_G0021678/MGP_BALBcJ_G0016657…	Nos2/Cdkn1a/Gadd45g/Nfkbia/Gadd45b/Birc2/Lama2/Birc3/Myc/Lama5/Col4a1/Col4a2/Traf1/MGP_BALBcJ_G0016515/Rxra/Lamc2/Ccnd1/Pik3r3/Skp2/Rxrg/Col4a5/MGP_BALBcJ_G0011906	mmu:18126/mmu:12575/mmu:23882/mmu:18035/mmu:17873/mmu:11797/mmu:16773/mmu:11796/mmu:17869/mmu:16776/mmu:12826/mmu:12827/mmu:22029/mmu:19225/mmu:20181/mmu:16782/mmu:12443/mmu:18710/mmu:27401/mmu:20183/mmu:12830/mmu:13063	22	15	MGP_BALBcJ_G0018731/MGP_BALBcJ_G0023420/MGP_BALBcJ_G0020505/MGP_BALBcJ_G0019688/MGP_BALBcJ_G0017469/MGP_BALBcJ_G0034301/MGP_BALBcJ_G0034302/MGP_BALBcJ_G0021856/MGP_BALBcJ_G0026964/MGP_BALBcJ_G0033332/MGP_BALBcJ_G0033333/MGP_BALBcJ_G0025620/MGP_BALBcJ_G0016515/MGP_BALBcJ_G0016536/MGP_BALBcJ_G0011906	7	MGP_BALBcJ_G0017045/MGP_BALBcJ_G0025489/MGP_BALBcJ_G0033278/MGP_BALBcJ_G0028605/MGP_BALBcJ_G0021678/MGP_BALBcJ_G0016657/MGP_BALBcJ_G0036111
PBS vs Control	mmu04072	Environmental Information Processing	Signal transduction	Phospholipase D signaling pathway	29/1065	158/9017	0.0100468	0.0489976	MGP_BALBcJ_G0017728/MGP_BALBcJ_G0019273/MGP_BALBcJ_G0017973/MGP_BALBcJ_G0030558/MGP_BALBcJ_G0018440/MGP_BALBcJ_G0025576/MGP_BALBcJ_G0022733/MGP_BALBcJ_G0019373/MGP_BALBcJ_G0030260/MGP_BALBcJ_G0035143/MGP_BALBcJ_G0026294/MGP_BALBcJ_G0018441/MGP_BALBcJ_G0017632/MGP_BALBcJ_G0033894/MGP_BALBcJ_G0016689/MGP_BALBcJ_G0028605/MGP_BALBcJ_G0031262/MGP_BALBcJ_G0019506/MGP_BALBcJ_G0017993/MGP_BALBcJ_G0034286…	Avpr1a/Gna13/Adcy1/Dgki/Pik3r5/Dnm1/Adcy5/Sphk1/Pdgfa/Mras/Plcb2/Pik3r6/Kitl/Adcy7/Fcer1g/Pik3r3/Lpar5/Adcy3/Egfr/Pdgfd/Cxcr2/Dgkh/Egf/Pdgfc/Avpr2/Agt/Dgkk/MGP_BALBcJ_G0026332/Shc4	mmu:54140/mmu:14674/mmu:432530/mmu:320127/mmu:320207/mmu:13429/mmu:224129/mmu:20698/mmu:18590/mmu:17532/mmu:18796/mmu:104709/mmu:17311/mmu:11513/mmu:14127/mmu:18710/mmu:381810/mmu:104111/mmu:13649/mmu:71785/mmu:12765/mmu:380921/mmu:13645/mmu:54635/mmu:12000/mmu:11606/mmu:331374/mmu:211429/mmu:271849	29	13	MGP_BALBcJ_G0017728/MGP_BALBcJ_G0019273/MGP_BALBcJ_G0018440/MGP_BALBcJ_G0019373/MGP_BALBcJ_G0030260/MGP_BALBcJ_G0035143/MGP_BALBcJ_G0018441/MGP_BALBcJ_G0016689/MGP_BALBcJ_G0017993/MGP_BALBcJ_G0021556/MGP_BALBcJ_G0027842/MGP_BALBcJ_G0034245/MGP_BALBcJ_G0035480	16	MGP_BALBcJ_G0017973/MGP_BALBcJ_G0030558/MGP_BALBcJ_G0025576/MGP_BALBcJ_G0022733/MGP_BALBcJ_G0026294/MGP_BALBcJ_G0017632/MGP_BALBcJ_G0033894/MGP_BALBcJ_G0028605/MGP_BALBcJ_G0031262/MGP_BALBcJ_G0019506/MGP_BALBcJ_G0034286/MGP_BALBcJ_G0016079/MGP_BALBcJ_G0027294/MGP_BALBcJ_G0035791/MGP_BALBcJ_G0026332/MGP_BALBcJ_G0026406
PBS vs Control	mmu05330	Human Diseases	Immune disease	Allograft rejection	14/1065	61/9017	0.0102363	0.0491655	MGP_BALBcJ_G0017706/MGP_BALBcJ_G0023594/MGP_BALBcJ_G0023678/MGP_BALBcJ_G0022782/MGP_BALBcJ_G0023532/MGP_BALBcJ_G0025030/MGP_BALBcJ_G0026862/MGP_BALBcJ_G0021353/MGP_BALBcJ_G0016390/MGP_BALBcJ_G0023627/MGP_BALBcJ_G0023536/MGP_BALBcJ_G0018121/MGP_BALBcJ_G0035716/MGP_BALBcJ_G0040164	Ifng/Tnf/H2-M2/Cd80/H2-Ob/Fas/Cd40/Gzmb/Il10/H2-T23/H2-Eb2/Il12b/Cd40lg/MGP_BALBcJ_G0040164	mmu:15978/mmu:21926/mmu:14990/mmu:12519/mmu:15002/mmu:14102/mmu:21939/mmu:14939/mmu:16153/mmu:15040/mmu:381091/mmu:16160/mmu:21947/mmu:15007	14	9	MGP_BALBcJ_G0017706/MGP_BALBcJ_G0023594/MGP_BALBcJ_G0022782/MGP_BALBcJ_G0025030/MGP_BALBcJ_G0026862/MGP_BALBcJ_G0021353/MGP_BALBcJ_G0016390/MGP_BALBcJ_G0023627/MGP_BALBcJ_G0018121	5	MGP_BALBcJ_G0023678/MGP_BALBcJ_G0023532/MGP_BALBcJ_G0023536/MGP_BALBcJ_G0035716/MGP_BALBcJ_G0040164

## Sheet: PG-1 vs PBS
Additional file 4. KEGG Enhancement
Group	KEGG ID	ROOT	Second	Description	GeneRatio	BgRatio	pvalue	padj	geneID	geneName	keggID	Count	Up	Up_Gene_id	Down	Down_Gene_id
PG-1 vs PBS	mmu04060	Environmental Information Processing	Signaling molecules and interaction	Cytokine-cytokine receptor interaction	79/857	267/8975	4.60717e-21	1.46969e-18	MGP_BALBcJ_G0029357/MGP_BALBcJ_G0029139/MGP_BALBcJ_G0029724/MGP_BALBcJ_G0017706/MGP_BALBcJ_G0018763/MGP_BALBcJ_G0016337/MGP_BALBcJ_G0018797/MGP_BALBcJ_G0021111/MGP_BALBcJ_G0029705/MGP_BALBcJ_G0035406/MGP_BALBcJ_G0025005/MGP_BALBcJ_G0018762/MGP_BALBcJ_G0019025/MGP_BALBcJ_G0018761/MGP_BALBcJ_G0024441/MGP_BALBcJ_G0016390/MGP_BALBcJ_G0017922/MGP_BALBcJ_G0025319/MGP_BALBcJ_G0025320/MGP_BALBcJ_G0033943…	Il6/Tnfrsf9/Cxcl9/Ifng/Ccl11/Inhbb/Ccl4/Gdf10/Cxcl3/Cx3cr1/Il33/Ccl7/Ccr7/Ccl2/Csf1r/Il10/Lif/Il2ra/Il15ra/Cx3cl1/Lepr/Il27/Xcr1/Il22/Il1rl1/Il17a/Ccl3/Cxcr2/Ccl22/Bmp2/Tnfrsf12a/Il1f9/Ccr2/Ccl5/Tnfsf9/Cxcl5/Ngfr/Il17f/Il12rb1/Csf3/Epor/Tnfrsf18/Fas/MGP_BALBcJ_G0017826/Tnfrsf4/Gdf6/Il1a/Cxcl2/Xcl1/Ccl6/Cxcl13/Cd40/Cxcr3/Il5ra/Cxcl14/Bmp7/Cntfr/Il11/Bmp6/Ccr3/Ccl17/-/Il7/Tnfrsf25/Il9r/Tnfsf13/Il13…	mmu:16193/mmu:21942/mmu:17329/mmu:15978/mmu:20292/mmu:16324/mmu:20303/mmu:14560/mmu:330122/mmu:13051/mmu:77125/mmu:20306/mmu:12775/mmu:20296/mmu:12978/mmu:16153/mmu:16878/mmu:16184/mmu:16169/mmu:20312/mmu:16847/mmu:246779/mmu:23832/mmu:50929/mmu:17082/mmu:16171/mmu:20302/mmu:12765/mmu:20299/mmu:12156/mmu:27279/mmu:215257/mmu:12772/mmu:20304/mmu:21950/mmu:20311/mmu:18053/mmu:257630/mmu:16161/mmu:1…	79	26	MGP_BALBcJ_G0021111/MGP_BALBcJ_G0035406/MGP_BALBcJ_G0024441/MGP_BALBcJ_G0035462/MGP_BALBcJ_G0016079/MGP_BALBcJ_G0026527/MGP_BALBcJ_G0035466/MGP_BALBcJ_G0018926/MGP_BALBcJ_G0017826/MGP_BALBcJ_G0028013/MGP_BALBcJ_G0016629/MGP_BALBcJ_G0018794/MGP_BALBcJ_G0035933/MGP_BALBcJ_G0031074/MGP_BALBcJ_G0026925/MGP_BALBcJ_G0028137/MGP_BALBcJ_G0020422/MGP_BALBcJ_G0035465/novel.357/MGP_BALBcJ_G0027024/MGP_BALBc…	53	MGP_BALBcJ_G0029357/MGP_BALBcJ_G0029139/MGP_BALBcJ_G0029724/MGP_BALBcJ_G0017706/MGP_BALBcJ_G0018763/MGP_BALBcJ_G0016337/MGP_BALBcJ_G0018797/MGP_BALBcJ_G0029705/MGP_BALBcJ_G0025005/MGP_BALBcJ_G0018762/MGP_BALBcJ_G0019025/MGP_BALBcJ_G0018761/MGP_BALBcJ_G0016390/MGP_BALBcJ_G0017922/MGP_BALBcJ_G0025319/MGP_BALBcJ_G0025320/MGP_BALBcJ_G0033943/MGP_BALBcJ_G0028476/MGP_BALBcJ_G0032976/MGP_BALBcJ_G0017705…
PG-1 vs PBS	mmu04061	Environmental Information Processing	Signaling molecules and interaction	Viral protein interaction with cytokine and cytokine receptor	32/857	83/8975	1.08897e-12	1.73691e-10	MGP_BALBcJ_G0029357/MGP_BALBcJ_G0029724/MGP_BALBcJ_G0018763/MGP_BALBcJ_G0018797/MGP_BALBcJ_G0029705/MGP_BALBcJ_G0035406/MGP_BALBcJ_G0018762/MGP_BALBcJ_G0019025/MGP_BALBcJ_G0018761/MGP_BALBcJ_G0024441/MGP_BALBcJ_G0016390/MGP_BALBcJ_G0025319/MGP_BALBcJ_G0033943/MGP_BALBcJ_G0035462/MGP_BALBcJ_G0018796/MGP_BALBcJ_G0016079/MGP_BALBcJ_G0033942/MGP_BALBcJ_G0035466/MGP_BALBcJ_G0018792/MGP_BALBcJ_G0029702…	Il6/Cxcl9/Ccl11/Ccl4/Cxcl3/Cx3cr1/Ccl7/Ccr7/Ccl2/Csf1r/Il10/Il2ra/Cx3cl1/Xcr1/Ccl3/Cxcr2/Ccl22/Ccr2/Ccl5/Cxcl5/Cxcl2/Xcl1/Ccl6/Cxcl13/Cxcr3/Cxcl14/Ccr3/Ccl17/Il20rb/Cxcl1/Ccr8/Cxcl11	mmu:16193/mmu:17329/mmu:20292/mmu:20303/mmu:330122/mmu:13051/mmu:20306/mmu:12775/mmu:20296/mmu:12978/mmu:16153/mmu:16184/mmu:20312/mmu:23832/mmu:20302/mmu:12765/mmu:20299/mmu:12772/mmu:20304/mmu:20311/mmu:20310/mmu:16963/mmu:20305/mmu:55985/mmu:12766/mmu:57266/mmu:12771/mmu:20295/mmu:213208/mmu:14825/mmu:12776/mmu:56066	32	9	MGP_BALBcJ_G0035406/MGP_BALBcJ_G0024441/MGP_BALBcJ_G0035462/MGP_BALBcJ_G0016079/MGP_BALBcJ_G0035466/MGP_BALBcJ_G0016629/MGP_BALBcJ_G0018794/MGP_BALBcJ_G0035933/MGP_BALBcJ_G0035465	23	MGP_BALBcJ_G0029357/MGP_BALBcJ_G0029724/MGP_BALBcJ_G0018763/MGP_BALBcJ_G0018797/MGP_BALBcJ_G0029705/MGP_BALBcJ_G0018762/MGP_BALBcJ_G0019025/MGP_BALBcJ_G0018761/MGP_BALBcJ_G0016390/MGP_BALBcJ_G0025319/MGP_BALBcJ_G0033943/MGP_BALBcJ_G0018796/MGP_BALBcJ_G0033942/MGP_BALBcJ_G0018792/MGP_BALBcJ_G0029702/MGP_BALBcJ_G0029708/MGP_BALBcJ_G0029738/MGP_BALBcJ_G0020566/MGP_BALBcJ_G0033944/MGP_BALBcJ_G0035150…
PG-1 vs PBS	mmu04148	Cellular Processes	Transport and catabolism	Efferocytosis	42/857	176/8975	1.43637e-08	1.52734e-06	MGP_BALBcJ_G0016515/MGP_BALBcJ_G0019373/MGP_BALBcJ_G0035406/MGP_BALBcJ_G0033228/MGP_BALBcJ_G0017558/MGP_BALBcJ_G0033363/MGP_BALBcJ_G0025218/MGP_BALBcJ_G0016390/MGP_BALBcJ_G0015929/MGP_BALBcJ_G0019778/MGP_BALBcJ_G0033943/MGP_BALBcJ_G0028670/MGP_BALBcJ_G0016400/MGP_BALBcJ_G0022726/MGP_BALBcJ_G0031128/MGP_BALBcJ_G0019563/novel.1660/MGP_BALBcJ_G0019816/MGP_BALBcJ_G0034439/MGP_BALBcJ_G0025032/MGP_BALB…	MGP_BALBcJ_G0016515/Sphk1/Cx3cr1/Dusp8/Stab2/Gas6/Dusp5/Il10/Gulp1/Hif1a/Cx3cl1/Slc2a1/Rab7b/Itgb5/Pparg/Odc1/-/Arg2/Epor/Lipa/Adgrb1/Rxra/Stab1/Camk2a/Timd4/Nfatc2/Dusp2/Cebpb/Cd24a/Nr1h3/Havcr2/Ch25h/P2ry2/Dusp16/MGP_BALBcJ_G0027056/Gm9733/Alox5/-/Gm16268/Ano5/-/Arg1	mmu:19225/mmu:20698/mmu:13051/mmu:18218/mmu:192188/mmu:14456/mmu:240672/mmu:16153/mmu:70676/mmu:15251/mmu:20312/mmu:20525/mmu:226421/mmu:16419/mmu:19016/mmu:18263/mmu:18263/mmu:11847/mmu:13857/mmu:16889/mmu:107831/mmu:20181/mmu:192187/mmu:12322/mmu:276891/mmu:18019/mmu:13537/mmu:12608/mmu:12484/mmu:22259/mmu:171285/mmu:12642/mmu:18442/mmu:70686/mmu:320832/mmu:751864/mmu:11689/mmu:100038947/mmu:19…	42	22	MGP_BALBcJ_G0035406/MGP_BALBcJ_G0017558/MGP_BALBcJ_G0033363/MGP_BALBcJ_G0015929/MGP_BALBcJ_G0016400/MGP_BALBcJ_G0022726/MGP_BALBcJ_G0031128/MGP_BALBcJ_G0025032/MGP_BALBcJ_G0021893/MGP_BALBcJ_G0025489/MGP_BALBcJ_G0024437/MGP_BALBcJ_G0018142/MGP_BALBcJ_G0026903/MGP_BALBcJ_G0026114/MGP_BALBcJ_G0018136/MGP_BALBcJ_G0027056/MGP_BALBcJ_G0027053/MGP_BALBcJ_G0031147/novel.1447/MGP_BALBcJ_G0002853/MGP_BALB…	20	MGP_BALBcJ_G0016515/MGP_BALBcJ_G0019373/MGP_BALBcJ_G0033228/MGP_BALBcJ_G0025218/MGP_BALBcJ_G0016390/MGP_BALBcJ_G0019778/MGP_BALBcJ_G0033943/MGP_BALBcJ_G0028670/MGP_BALBcJ_G0019563/novel.1660/MGP_BALBcJ_G0019816/MGP_BALBcJ_G0034439/MGP_BALBcJ_G0021072/MGP_BALBcJ_G0026432/MGP_BALBcJ_G0026894/MGP_BALBcJ_G0017134/MGP_BALBcJ_G0025031/MGP_BALBcJ_G0032565/MGP_BALBcJ_G0031389/MGP_BALBcJ_G0017036
PG-1 vs PBS	mmu04668	Environmental Information Processing	Signal transduction	TNF signaling pathway	33/857	123/8975	2.53151e-08	2.01888e-06	MGP_BALBcJ_G0029357/MGP_BALBcJ_G0016515/MGP_BALBcJ_G0020444/MGP_BALBcJ_G0029705/MGP_BALBcJ_G0028437/MGP_BALBcJ_G0018761/MGP_BALBcJ_G0017922/MGP_BALBcJ_G0033943/MGP_BALBcJ_G0034292/MGP_BALBcJ_G0033860/MGP_BALBcJ_G0019402/MGP_BALBcJ_G0018792/MGP_BALBcJ_G0029702/MGP_BALBcJ_G0026859/MGP_BALBcJ_G0035854/MGP_BALBcJ_G0025030/MGP_BALBcJ_G0019898/MGP_BALBcJ_G0016979/MGP_BALBcJ_G0036218/MGP_BALBcJ_G0029708…	Il6/MGP_BALBcJ_G0016515/Edn1/Cxcl3/Jun/Ccl2/Lif/Cx3cl1/Mmp3/Junb/Socs3/Ccl5/Cxcl5/Mmp9/MGP_BALBcJ_G0035854/Fas/Fos/Tnfaip3/Vegfd/Cxcl2/Map3k8/Cebpb/Irf1/Nfkbia/Bcl3/Pik3r3/Gm17334/Map2k6/Il1b/Ifi47/9430076C15Rik/Vegfc/Cxcl1	mmu:16193/mmu:19225/mmu:13614/mmu:330122/mmu:16476/mmu:20296/mmu:16878/mmu:20312/mmu:17392/mmu:16477/mmu:12702/mmu:20304/mmu:20311/mmu:17395/mmu:66724/mmu:14102/mmu:14281/mmu:21929/mmu:14205/mmu:20310/mmu:26410/mmu:12608/mmu:16362/mmu:18035/mmu:12051/mmu:18710/mmu:16362/mmu:26399/mmu:16176/mmu:15953/mmu:231991/mmu:22341/mmu:14825	33	5	MGP_BALBcJ_G0026859/MGP_BALBcJ_G0036218/MGP_BALBcJ_G0028605/MGP_BALBcJ_G0019287/MGP_BALBcJ_G0033589	28	MGP_BALBcJ_G0029357/MGP_BALBcJ_G0016515/MGP_BALBcJ_G0020444/MGP_BALBcJ_G0029705/MGP_BALBcJ_G0028437/MGP_BALBcJ_G0018761/MGP_BALBcJ_G0017922/MGP_BALBcJ_G0033943/MGP_BALBcJ_G0034292/MGP_BALBcJ_G0033860/MGP_BALBcJ_G0019402/MGP_BALBcJ_G0018792/MGP_BALBcJ_G0029702/MGP_BALBcJ_G0035854/MGP_BALBcJ_G0025030/MGP_BALBcJ_G0019898/MGP_BALBcJ_G0016979/MGP_BALBcJ_G0029708/MGP_BALBcJ_G0024084/MGP_BALBcJ_G0026894…
PG-1 vs PBS	mmu04657	Organismal Systems	Immune system	IL-17 signaling pathway	27/857	97/8975	2.08537e-07	1.33047e-05	MGP_BALBcJ_G0029357/MGP_BALBcJ_G0017706/MGP_BALBcJ_G0018763/MGP_BALBcJ_G0016515/MGP_BALBcJ_G0029705/MGP_BALBcJ_G0028437/MGP_BALBcJ_G0018762/MGP_BALBcJ_G0018761/MGP_BALBcJ_G0034292/MGP_BALBcJ_G0015807/MGP_BALBcJ_G0033698/MGP_BALBcJ_G0024672/MGP_BALBcJ_G0018704/MGP_BALBcJ_G0029702/MGP_BALBcJ_G0015808/MGP_BALBcJ_G0026859/MGP_BALBcJ_G0019011/MGP_BALBcJ_G0035854/MGP_BALBcJ_G0019898/MGP_BALBcJ_G0016979…	Il6/Ifng/Ccl11/MGP_BALBcJ_G0016515/Cxcl3/Jun/Ccl7/Ccl2/Mmp3/Il17a/Jund/Fosl1/Traf4/Cxcl5/Il17f/Mmp9/Csf3/MGP_BALBcJ_G0035854/Fos/Tnfaip3/Lcn2/Cxcl2/Cebpb/Nfkbia/Ccl17/Il1b/Cxcl1	mmu:16193/mmu:15978/mmu:20292/mmu:19225/mmu:330122/mmu:16476/mmu:20306/mmu:20296/mmu:17392/mmu:16171/mmu:16478/mmu:14283/mmu:22032/mmu:20311/mmu:257630/mmu:17395/mmu:12985/mmu:66724/mmu:14281/mmu:21929/mmu:16819/mmu:20310/mmu:12608/mmu:18035/mmu:20295/mmu:16176/mmu:14825	27	1	MGP_BALBcJ_G0026859	26	MGP_BALBcJ_G0029357/MGP_BALBcJ_G0017706/MGP_BALBcJ_G0018763/MGP_BALBcJ_G0016515/MGP_BALBcJ_G0029705/MGP_BALBcJ_G0028437/MGP_BALBcJ_G0018762/MGP_BALBcJ_G0018761/MGP_BALBcJ_G0034292/MGP_BALBcJ_G0015807/MGP_BALBcJ_G0033698/MGP_BALBcJ_G0024672/MGP_BALBcJ_G0018704/MGP_BALBcJ_G0029702/MGP_BALBcJ_G0015808/MGP_BALBcJ_G0019011/MGP_BALBcJ_G0035854/MGP_BALBcJ_G0019898/MGP_BALBcJ_G0016979/MGP_BALBcJ_G0025579…
PG-1 vs PBS	mmu04630	Environmental Information Processing	Signal transduction	JAK-STAT signaling pathway	36/857	163/8975	1.17113e-06	6.22652e-05	MGP_BALBcJ_G0029357/MGP_BALBcJ_G0017706/MGP_BALBcJ_G0023420/MGP_BALBcJ_G0016390/MGP_BALBcJ_G0017922/MGP_BALBcJ_G0022477/MGP_BALBcJ_G0023428/MGP_BALBcJ_G0025319/MGP_BALBcJ_G0025320/MGP_BALBcJ_G0028476/MGP_BALBcJ_G0032976/MGP_BALBcJ_G0017705/MGP_BALBcJ_G0026653/MGP_BALBcJ_G0035710/MGP_BALBcJ_G0019402/MGP_BALBcJ_G0015944/MGP_BALBcJ_G0033707/MGP_BALBcJ_G0019011/MGP_BALBcJ_G0019115/MGP_BALBcJ_G0034439…	Il6/Ifng/Cdkn1a/Il10/Lif/Socs1/Pim1/Il2ra/Il15ra/Lepr/Il27/Il22/Bcl2l1/Fhl1/Socs3/Stat4/Il12rb1/Csf3/Stat3/Epor/Pdgfra/Gfap/Pdgfa/Aox1/Il5ra/Pik3r3/Cntfr/Il11/Il7/Il9r/Il13ra2/Ghr/Ifnlr1/Il20rb/Il12rb2/Il12b	mmu:16193/mmu:15978/mmu:12575/mmu:16153/mmu:16878/mmu:12703/mmu:18712/mmu:16184/mmu:16169/mmu:16847/mmu:246779/mmu:50929/mmu:12048/mmu:14199/mmu:12702/mmu:20849/mmu:16161/mmu:12985/mmu:20848/mmu:13857/mmu:18595/mmu:14580/mmu:18590/mmu:11761/mmu:16192/mmu:18710/mmu:12804/mmu:16156/mmu:16196/mmu:16199/mmu:16165/mmu:14600/mmu:242700/mmu:213208/mmu:16162/mmu:16160	36	11	MGP_BALBcJ_G0035710/MGP_BALBcJ_G0029614/MGP_BALBcJ_G0015983/MGP_BALBcJ_G0031074/MGP_BALBcJ_G0028605/MGP_BALBcJ_G0028137/MGP_BALBcJ_G0027024/MGP_BALBcJ_G0018068/MGP_BALBcJ_G0036132/MGP_BALBcJ_G0021649/MGP_BALBcJ_G0028930	25	MGP_BALBcJ_G0029357/MGP_BALBcJ_G0017706/MGP_BALBcJ_G0023420/MGP_BALBcJ_G0016390/MGP_BALBcJ_G0017922/MGP_BALBcJ_G0022477/MGP_BALBcJ_G0023428/MGP_BALBcJ_G0025319/MGP_BALBcJ_G0025320/MGP_BALBcJ_G0028476/MGP_BALBcJ_G0032976/MGP_BALBcJ_G0017705/MGP_BALBcJ_G0026653/MGP_BALBcJ_G0019402/MGP_BALBcJ_G0015944/MGP_BALBcJ_G0033707/MGP_BALBcJ_G0019011/MGP_BALBcJ_G0019115/MGP_BALBcJ_G0034439/MGP_BALBcJ_G0019191…
PG-1 vs PBS	mmu04512	Environmental Information Processing	Signaling molecules and interaction	ECM-receptor interaction	24/857	93/8975	4.28439e-06	0.000195246	MGP_BALBcJ_G0028356/MGP_BALBcJ_G0023553/MGP_BALBcJ_G0022726/MGP_BALBcJ_G0017045/MGP_BALBcJ_G0017326/MGP_BALBcJ_G0025323/MGP_BALBcJ_G0027180/MGP_BALBcJ_G0017325/MGP_BALBcJ_G0023133/MGP_BALBcJ_G0016582/MGP_BALBcJ_G0030409/MGP_BALBcJ_G0026826/MGP_BALBcJ_G0019530/MGP_BALBcJ_G0022406/MGP_BALBcJ_G0018903/MGP_BALBcJ_G0018911/MGP_BALBcJ_G0028382/MGP_BALBcJ_G0022370/MGP_BALBcJ_G0016233/MGP_BALBcJ_G0033332…	Tnc/Tnxb/Itgb5/Lama2/Col6a1/Itga8/Frem2/Col6a2/Thbs2/Tnn/Col1a2/Sdc4/Sdc1/Itga5/Chad/Col1a1/Frem1/Itgb7/Col6a3/Col4a1/Fras1/Npnt/Tnr/Spp1	mmu:21923/mmu:81877/mmu:16419/mmu:16773/mmu:12833/mmu:241226/mmu:242022/mmu:12834/mmu:21826/mmu:329278/mmu:12843/mmu:20971/mmu:20969/mmu:16402/mmu:12643/mmu:12842/mmu:329872/mmu:16421/mmu:12835/mmu:12826/mmu:231470/mmu:114249/mmu:21960/mmu:20750	24	18	MGP_BALBcJ_G0023553/MGP_BALBcJ_G0022726/MGP_BALBcJ_G0017045/MGP_BALBcJ_G0017326/MGP_BALBcJ_G0025323/MGP_BALBcJ_G0027180/MGP_BALBcJ_G0017325/MGP_BALBcJ_G0023133/MGP_BALBcJ_G0030409/MGP_BALBcJ_G0018903/MGP_BALBcJ_G0018911/MGP_BALBcJ_G0028382/MGP_BALBcJ_G0022370/MGP_BALBcJ_G0016233/MGP_BALBcJ_G0029741/MGP_BALBcJ_G0027865/MGP_BALBcJ_G0016580/MGP_BALBcJ_G0029790	6	MGP_BALBcJ_G0028356/MGP_BALBcJ_G0016582/MGP_BALBcJ_G0026826/MGP_BALBcJ_G0019530/MGP_BALBcJ_G0022406/MGP_BALBcJ_G0033332
PG-1 vs PBS	mmu04640	Organismal Systems	Immune system	Hematopoietic cell lineage	25/857	102/8975	7.37167e-06	0.000265707	MGP_BALBcJ_G0029357/MGP_BALBcJ_G0033299/MGP_BALBcJ_G0027234/MGP_BALBcJ_G0024441/MGP_BALBcJ_G0025319/MGP_BALBcJ_G0016906/MGP_BALBcJ_G0022709/MGP_BALBcJ_G0017632/MGP_BALBcJ_G0019477/MGP_BALBcJ_G0019011/MGP_BALBcJ_G0034439/MGP_BALBcJ_G0002698/MGP_BALBcJ_G0029615/MGP_BALBcJ_G0026463/MGP_BALBcJ_G0017134/MGP_BALBcJ_G0031074/MGP_BALBcJ_G0022406/MGP_BALBcJ_G0031542/MGP_BALBcJ_G0027024/MGP_BALBcJ_G0018068…	Il6/Fcer2a/Mme/Csf1r/Il2ra/Cr2/Tfrc/Kitl/Cd7/Csf3/Epor/Gm15674/Kit/Il1a/Cd24a/Il5ra/Itga5/Il11/Il7/Il9r/Gypa/MGP_BALBcJ_G0027330/Il1b/Ms4a1/Gm14023	mmu:16193/mmu:14128/mmu:17380/mmu:12978/mmu:16184/mmu:12902/mmu:22042/mmu:17311/mmu:12516/mmu:12985/mmu:13857/mmu:13137/mmu:16590/mmu:16175/mmu:12484/mmu:16192/mmu:16402/mmu:16156/mmu:16196/mmu:16199/mmu:14934/mmu:12480/mmu:16176/mmu:12482/mmu:16175	25	11	MGP_BALBcJ_G0033299/MGP_BALBcJ_G0027234/MGP_BALBcJ_G0024441/MGP_BALBcJ_G0016906/MGP_BALBcJ_G0017632/MGP_BALBcJ_G0019477/MGP_BALBcJ_G0002698/MGP_BALBcJ_G0031074/MGP_BALBcJ_G0027024/MGP_BALBcJ_G0018068/MGP_BALBcJ_G0024841	14	MGP_BALBcJ_G0029357/MGP_BALBcJ_G0025319/MGP_BALBcJ_G0022709/MGP_BALBcJ_G0019011/MGP_BALBcJ_G0034439/MGP_BALBcJ_G0029615/MGP_BALBcJ_G0026463/MGP_BALBcJ_G0017134/MGP_BALBcJ_G0022406/MGP_BALBcJ_G0031542/MGP_BALBcJ_G0033793/MGP_BALBcJ_G0027330/MGP_BALBcJ_G0026464/MGP_BALBcJ_G0015409
PG-1 vs PBS	mmu04062	Organismal Systems	Immune system	Chemokine signaling pathway	38/857	190/8975	7.49643e-06	0.000265707	MGP_BALBcJ_G0029724/MGP_BALBcJ_G0018763/MGP_BALBcJ_G0018797/MGP_BALBcJ_G0029705/MGP_BALBcJ_G0035406/MGP_BALBcJ_G0018762/MGP_BALBcJ_G0019025/MGP_BALBcJ_G0018761/MGP_BALBcJ_G0033943/MGP_BALBcJ_G0024729/MGP_BALBcJ_G0035462/MGP_BALBcJ_G0018796/MGP_BALBcJ_G0016079/MGP_BALBcJ_G0033942/MGP_BALBcJ_G0035466/MGP_BALBcJ_G0018792/MGP_BALBcJ_G0029702/MGP_BALBcJ_G0018133/MGP_BALBcJ_G0032516/MGP_BALBcJ_G0019115…	Cxcl9/Ccl11/Ccl4/Cxcl3/Cx3cr1/Ccl7/Ccr7/Ccl2/Cx3cl1/Rasgrp2/Xcr1/Ccl3/Cxcr2/Ccl22/Ccr2/Ccl5/Cxcl5/Itk/Pak1/Stat3/Adcy5/Gng4/Cxcl2/Xcl1/Ccl6/Cxcl13/Nfkbia/Cxcr3/Cxcl14/Pik3r3/Gng7/Adcy1/Ccr3/Ccl17/Gnai1/Cxcl1/Ccr8/Cxcl11	mmu:17329/mmu:20292/mmu:20303/mmu:330122/mmu:13051/mmu:20306/mmu:12775/mmu:20296/mmu:20312/mmu:19395/mmu:23832/mmu:20302/mmu:12765/mmu:20299/mmu:12772/mmu:20304/mmu:20311/mmu:16428/mmu:18479/mmu:20848/mmu:224129/mmu:14706/mmu:20310/mmu:16963/mmu:20305/mmu:55985/mmu:18035/mmu:12766/mmu:57266/mmu:18710/mmu:14708/mmu:432530/mmu:12771/mmu:20295/mmu:14677/mmu:14825/mmu:12776/mmu:56066	38	14	MGP_BALBcJ_G0035406/MGP_BALBcJ_G0024729/MGP_BALBcJ_G0035462/MGP_BALBcJ_G0016079/MGP_BALBcJ_G0035466/MGP_BALBcJ_G0032516/MGP_BALBcJ_G0022733/MGP_BALBcJ_G0016629/MGP_BALBcJ_G0018794/MGP_BALBcJ_G0035933/MGP_BALBcJ_G0028605/MGP_BALBcJ_G0017470/MGP_BALBcJ_G0017973/MGP_BALBcJ_G0035465	24	MGP_BALBcJ_G0029724/MGP_BALBcJ_G0018763/MGP_BALBcJ_G0018797/MGP_BALBcJ_G0029705/MGP_BALBcJ_G0018762/MGP_BALBcJ_G0019025/MGP_BALBcJ_G0018761/MGP_BALBcJ_G0033943/MGP_BALBcJ_G0018796/MGP_BALBcJ_G0033942/MGP_BALBcJ_G0018792/MGP_BALBcJ_G0029702/MGP_BALBcJ_G0018133/MGP_BALBcJ_G0019115/MGP_BALBcJ_G0020181/MGP_BALBcJ_G0029708/MGP_BALBcJ_G0029738/MGP_BALBcJ_G0019688/MGP_BALBcJ_G0020566/MGP_BALBcJ_G0033944…
PG-1 vs PBS	mmu05323	Human Diseases	Immune disease	Rheumatoid arthritis	23/857	91/8975	9.84801e-06	0.000287988	MGP_BALBcJ_G0029357/MGP_BALBcJ_G0017706/MGP_BALBcJ_G0029705/MGP_BALBcJ_G0016018/MGP_BALBcJ_G0028437/MGP_BALBcJ_G0018761/MGP_BALBcJ_G0028434/MGP_BALBcJ_G0034292/MGP_BALBcJ_G0015807/MGP_BALBcJ_G0018796/MGP_BALBcJ_G0018792/MGP_BALBcJ_G0022782/MGP_BALBcJ_G0029702/MGP_BALBcJ_G0019898/MGP_BALBcJ_G0026463/MGP_BALBcJ_G0029708/MGP_BALBcJ_G0031542/novel.357/MGP_BALBcJ_G0028360/MGP_BALBcJ_G0018489/MGP_BALBc…	Il6/Ifng/Cxcl3/Ctla4/Jun/Ccl2/Tek/Mmp3/Il17a/Ccl3/Ccl5/Cd80/Cxcl5/Fos/Il1a/Cxcl2/Il11/-/Tlr4/Tnfsf13/Il1b/Cxcl1/Gm14023	mmu:16193/mmu:15978/mmu:330122/mmu:12477/mmu:16476/mmu:20296/mmu:21687/mmu:17392/mmu:16171/mmu:20302/mmu:20304/mmu:12519/mmu:20311/mmu:14281/mmu:16175/mmu:20310/mmu:16156/mmu:24099/mmu:21898/mmu:69583/mmu:16176/mmu:14825/mmu:16175	23	4	MGP_BALBcJ_G0028434/novel.357/MGP_BALBcJ_G0028360/MGP_BALBcJ_G0018489	19	MGP_BALBcJ_G0029357/MGP_BALBcJ_G0017706/MGP_BALBcJ_G0029705/MGP_BALBcJ_G0016018/MGP_BALBcJ_G0028437/MGP_BALBcJ_G0018761/MGP_BALBcJ_G0034292/MGP_BALBcJ_G0015807/MGP_BALBcJ_G0018796/MGP_BALBcJ_G0018792/MGP_BALBcJ_G0022782/MGP_BALBcJ_G0029702/MGP_BALBcJ_G0019898/MGP_BALBcJ_G0026463/MGP_BALBcJ_G0029708/MGP_BALBcJ_G0031542/MGP_BALBcJ_G0026464/MGP_BALBcJ_G0029707/MGP_BALBcJ_G0015409
PG-1 vs PBS	mmu04151	Environmental Information Processing	Signal transduction	PI3K-Akt signaling pathway	62/857	375/8975	9.93063e-06	0.000287988	MGP_BALBcJ_G0029357/MGP_BALBcJ_G0017562/MGP_BALBcJ_G0023420/MGP_BALBcJ_G0033385/MGP_BALBcJ_G0028356/MGP_BALBcJ_G0024441/MGP_BALBcJ_G0029429/MGP_BALBcJ_G0023553/MGP_BALBcJ_G0025319/MGP_BALBcJ_G0020537/MGP_BALBcJ_G0028434/MGP_BALBcJ_G0026447/MGP_BALBcJ_G0029616/MGP_BALBcJ_G0022726/MGP_BALBcJ_G0026653/MGP_BALBcJ_G0017632/MGP_BALBcJ_G0017045/MGP_BALBcJ_G0016310/MGP_BALBcJ_G0031289/MGP_BALBcJ_G0017326…	Il6/Igf1/Cdkn1a/Angpt2/Tnc/Csf1r/Fgfr3/Tnxb/Il2ra/Fgfr4/Tek/Bcl2l11/Kdr/Itgb5/Bcl2l1/Kitl/Lama2/Phlpp1/Fgf23/Col6a1/Ngfr/Itga8/Csf3/Epor/Col6a2/Rxra/Thbs2/Kit/Tnn/Gng4/Vegfd/Pdgfra/Col1a2/Pdgfa/Nr4a1/Pck2/Pik3r3/Itga5/Gng7/Tlr4/Ereg/Il7/Chad/MGP_BALBcJ_G0020586/Col1a1/Itgb7/Col6a3/Col4a1/Pdgfc/Ghr/Irs1/9430076C15Rik/Fgf1/Vegfc/Chrm2/Tnr/Fgf18/Spp1/Prkaa2/Ppp2r2b/Bdnf/Ins1	mmu:16193/mmu:16000/mmu:12575/mmu:11601/mmu:21923/mmu:12978/mmu:14184/mmu:81877/mmu:16184/mmu:14186/mmu:21687/mmu:12125/mmu:16542/mmu:16419/mmu:12048/mmu:17311/mmu:16773/mmu:98432/mmu:64654/mmu:12833/mmu:18053/mmu:241226/mmu:12985/mmu:13857/mmu:12834/mmu:20181/mmu:21826/mmu:16590/mmu:329278/mmu:14706/mmu:14205/mmu:18595/mmu:12843/mmu:18590/mmu:15370/mmu:74551/mmu:18710/mmu:16402/mmu:14708/mmu:218…	62	39	MGP_BALBcJ_G0017562/MGP_BALBcJ_G0024441/MGP_BALBcJ_G0029429/MGP_BALBcJ_G0023553/MGP_BALBcJ_G0020537/MGP_BALBcJ_G0028434/MGP_BALBcJ_G0029616/MGP_BALBcJ_G0022726/MGP_BALBcJ_G0017632/MGP_BALBcJ_G0017045/MGP_BALBcJ_G0017326/MGP_BALBcJ_G0018926/MGP_BALBcJ_G0025323/MGP_BALBcJ_G0017325/MGP_BALBcJ_G0025489/MGP_BALBcJ_G0023133/MGP_BALBcJ_G0036218/MGP_BALBcJ_G0029614/MGP_BALBcJ_G0030409/MGP_BALBcJ_G0028605…	23	MGP_BALBcJ_G0029357/MGP_BALBcJ_G0023420/MGP_BALBcJ_G0033385/MGP_BALBcJ_G0028356/MGP_BALBcJ_G0025319/MGP_BALBcJ_G0026447/MGP_BALBcJ_G0026653/MGP_BALBcJ_G0016310/MGP_BALBcJ_G0031289/MGP_BALBcJ_G0019011/MGP_BALBcJ_G0034439/MGP_BALBcJ_G0029615/MGP_BALBcJ_G0016582/MGP_BALBcJ_G0020181/MGP_BALBcJ_G0030260/MGP_BALBcJ_G0022334/MGP_BALBcJ_G0021310/MGP_BALBcJ_G0022406/MGP_BALBcJ_G0029711/MGP_BALBcJ_G0020586…
PG-1 vs PBS	mmu04010	Environmental Information Processing	Signal transduction	MAPK signaling pathway	55/857	322/8975	1.2158e-05	0.000323199	MGP_BALBcJ_G0033228/MGP_BALBcJ_G0017562/MGP_BALBcJ_G0033385/MGP_BALBcJ_G0025218/MGP_BALBcJ_G0028437/MGP_BALBcJ_G0024441/MGP_BALBcJ_G0029429/MGP_BALBcJ_G0020537/MGP_BALBcJ_G0028434/MGP_BALBcJ_G0024729/MGP_BALBcJ_G0030824/MGP_BALBcJ_G0029616/MGP_BALBcJ_G0033698/MGP_BALBcJ_G0017469/MGP_BALBcJ_G0017632/MGP_BALBcJ_G0022269/MGP_BALBcJ_G0031289/MGP_BALBcJ_G0031956/MGP_BALBcJ_G0020505/MGP_BALBcJ_G0018926…	Dusp8/Igf1/Angpt2/Dusp5/Jun/Csf1r/Fgfr3/Fgfr4/Tek/Rasgrp2/Gadd45a/Kdr/Jund/Gadd45b/Kitl/Cacnb3/Fgf23/Rasgrp4/Gadd45g/Ngfr/Pak1/Fas/Fos/Kit/Vegfd/Cacna1i/Pdgfra/Il1a/Pdgfa/Dusp2/Map3k8/Flnb/Cdc25b/Nr4a1/Cacnb1/Dusp1/Ereg/MGP_BALBcJ_G0020586/Map3k6/Mapk8ip1/Map2k6/Il1b/Dusp16/Cacna1c/Cacna1e/Pdgfc/Fgf1/Rps6ka6/Vegfc/Fgf18/Cacna1g/Gm14023/Cacna1b/Bdnf/Ins1	mmu:18218/mmu:16000/mmu:11601/mmu:240672/mmu:16476/mmu:12978/mmu:14184/mmu:14186/mmu:21687/mmu:19395/mmu:13197/mmu:16542/mmu:16478/mmu:17873/mmu:17311/mmu:12297/mmu:64654/mmu:233046/mmu:23882/mmu:18053/mmu:18479/mmu:14102/mmu:14281/mmu:16590/mmu:14205/mmu:239556/mmu:18595/mmu:16175/mmu:18590/mmu:13537/mmu:26410/mmu:286940/mmu:12531/mmu:15370/mmu:12295/mmu:19252/mmu:13874/mmu:18212/mmu:53608/mmu:1…	55	25	MGP_BALBcJ_G0017562/MGP_BALBcJ_G0024441/MGP_BALBcJ_G0029429/MGP_BALBcJ_G0020537/MGP_BALBcJ_G0028434/MGP_BALBcJ_G0024729/MGP_BALBcJ_G0029616/MGP_BALBcJ_G0017632/MGP_BALBcJ_G0031956/MGP_BALBcJ_G0018926/MGP_BALBcJ_G0032516/MGP_BALBcJ_G0036218/MGP_BALBcJ_G0022066/MGP_BALBcJ_G0029614/MGP_BALBcJ_G0018988/MGP_BALBcJ_G0026137/MGP_BALBcJ_G0019287/MGP_BALBcJ_G0016550/MGP_BALBcJ_G0027294/MGP_BALBcJ_G0024334…	30	MGP_BALBcJ_G0033228/MGP_BALBcJ_G0033385/MGP_BALBcJ_G0025218/MGP_BALBcJ_G0028437/MGP_BALBcJ_G0030824/MGP_BALBcJ_G0033698/MGP_BALBcJ_G0017469/MGP_BALBcJ_G0022269/MGP_BALBcJ_G0031289/MGP_BALBcJ_G0020505/MGP_BALBcJ_G0025030/MGP_BALBcJ_G0019898/MGP_BALBcJ_G0029615/MGP_BALBcJ_G0026463/MGP_BALBcJ_G0030260/MGP_BALBcJ_G0026432/MGP_BALBcJ_G0024084/MGP_BALBcJ_G0020934/MGP_BALBcJ_G0026502/MGP_BALBcJ_G0022334…
PG-1 vs PBS	mmu05321	Human Diseases	Immune disease	Inflammatory bowel disease	19/857	69/8975	1.55933e-05	0.000382636	MGP_BALBcJ_G0029357/MGP_BALBcJ_G0017706/MGP_BALBcJ_G0028437/MGP_BALBcJ_G0016390/MGP_BALBcJ_G0017705/MGP_BALBcJ_G0015807/MGP_BALBcJ_G0034136/MGP_BALBcJ_G0015808/MGP_BALBcJ_G0015944/MGP_BALBcJ_G0033707/MGP_BALBcJ_G0019115/MGP_BALBcJ_G0016836/MGP_BALBcJ_G0026463/MGP_BALBcJ_G0028360/MGP_BALBcJ_G0026464/MGP_BALBcJ_G0027517/MGP_BALBcJ_G0030826/MGP_BALBcJ_G0015409/MGP_BALBcJ_G0018121	Il6/Ifng/Jun/Il10/Il22/Il17a/Maf/Il17f/Stat4/Il12rb1/Stat3/Tlr5/Il1a/Tlr4/Il1b/Rorc/Il12rb2/Gm14023/Il12b	mmu:16193/mmu:15978/mmu:16476/mmu:16153/mmu:50929/mmu:16171/mmu:17132/mmu:257630/mmu:20849/mmu:16161/mmu:20848/mmu:53791/mmu:16175/mmu:21898/mmu:16176/mmu:19885/mmu:16162/mmu:16175/mmu:16160	19	4	MGP_BALBcJ_G0034136/MGP_BALBcJ_G0016836/MGP_BALBcJ_G0028360/MGP_BALBcJ_G0027517	15	MGP_BALBcJ_G0029357/MGP_BALBcJ_G0017706/MGP_BALBcJ_G0028437/MGP_BALBcJ_G0016390/MGP_BALBcJ_G0017705/MGP_BALBcJ_G0015807/MGP_BALBcJ_G0015808/MGP_BALBcJ_G0015944/MGP_BALBcJ_G0033707/MGP_BALBcJ_G0019115/MGP_BALBcJ_G0026463/MGP_BALBcJ_G0026464/MGP_BALBcJ_G0030826/MGP_BALBcJ_G0015409/MGP_BALBcJ_G0018121
PG-1 vs PBS	mmu05144	Human Diseases	Infectious disease: parasitic	Malaria	16/857	55/8975	3.46126e-05	0.000788673	MGP_BALBcJ_G0029357/MGP_BALBcJ_G0017706/MGP_BALBcJ_G0018761/MGP_BALBcJ_G0016390/MGP_BALBcJ_G0024194/MGP_BALBcJ_G0019011/MGP_BALBcJ_G0023133/MGP_BALBcJ_G0031317/MGP_BALBcJ_G0016744/MGP_BALBcJ_G0019530/MGP_BALBcJ_G0026862/MGP_BALBcJ_G0021739/MGP_BALBcJ_G0028360/MGP_BALBcJ_G0033793/MGP_BALBcJ_G0031309/MGP_BALBcJ_G0026464	Il6/Ifng/Ccl2/Il10/Gypc/Csf3/Thbs2/Klrb1f/Ackr1/Sdc1/Cd40/Sdc2/Tlr4/Gypa/MGP_BALBcJ_G0031309/Il1b	mmu:16193/mmu:15978/mmu:20296/mmu:16153/mmu:71683/mmu:12985/mmu:21826/mmu:232408/mmu:13349/mmu:20969/mmu:21939/mmu:15529/mmu:21898/mmu:14934/mmu:80782/mmu:16176	16	5	MGP_BALBcJ_G0023133/MGP_BALBcJ_G0031317/MGP_BALBcJ_G0021739/MGP_BALBcJ_G0028360/MGP_BALBcJ_G0031309	11	MGP_BALBcJ_G0029357/MGP_BALBcJ_G0017706/MGP_BALBcJ_G0018761/MGP_BALBcJ_G0016390/MGP_BALBcJ_G0024194/MGP_BALBcJ_G0019011/MGP_BALBcJ_G0016744/MGP_BALBcJ_G0019530/MGP_BALBcJ_G0026862/MGP_BALBcJ_G0033793/MGP_BALBcJ_G0026464
PG-1 vs PBS	mmu04380	Organismal Systems	Development and regeneration	Osteoclast differentiation	29/857	140/8975	4.53983e-05	0.000943287	MGP_BALBcJ_G0017706/MGP_BALBcJ_G0028437/novel.1125/MGP_BALBcJ_G0024441/MGP_BALBcJ_G0022477/MGP_BALBcJ_G0039819/MGP_BALBcJ_G0033860/MGP_BALBcJ_G0033698/MGP_BALBcJ_G0024672/MGP_BALBcJ_G0019402/MGP_BALBcJ_G0016680/MGP_BALBcJ_G0031128/novel.1168/MGP_BALBcJ_G0019898/MGP_BALBcJ_G0031523/MGP_BALBcJ_G0032001/MGP_BALBcJ_G0029410/MGP_BALBcJ_G0026463/MGP_BALBcJ_G0026903/MGP_BALBcJ_G0019688/MGP_BALBcJ_G00286…	Ifng/Jun/-/Csf1r/Socs1/MGP_BALBcJ_G0039819/Junb/Jund/Fosl1/Socs3/Fcgr4/Pparg/-/Fos/Lilra5/Tyrobp/Fosl2/Il1a/Nfatc2/Nfkbia/Pik3r3/Map2k6/Il1b/MGP_BALBcJ_G0027056/Calcr/Gm9733/-/-/Gm14023	mmu:15978/mmu:16476/mmu:18729/mmu:12978/mmu:12703/mmu:18726/mmu:16477/mmu:16478/mmu:14283/mmu:12702/mmu:246256/mmu:19016/mmu:18724/mmu:14281/mmu:232801/mmu:22177/mmu:14284/mmu:16175/mmu:18019/mmu:18035/mmu:18710/mmu:26399/mmu:16176/mmu:320832/mmu:12311/mmu:751864/mmu:100038947/mmu:320832/mmu:16175	29	14	novel.1125/MGP_BALBcJ_G0024441/MGP_BALBcJ_G0039819/MGP_BALBcJ_G0031128/novel.1168/MGP_BALBcJ_G0031523/MGP_BALBcJ_G0032001/MGP_BALBcJ_G0026903/MGP_BALBcJ_G0028605/MGP_BALBcJ_G0019287/MGP_BALBcJ_G0027056/MGP_BALBcJ_G0027053/novel.1447/novel.853	15	MGP_BALBcJ_G0017706/MGP_BALBcJ_G0028437/MGP_BALBcJ_G0022477/MGP_BALBcJ_G0033860/MGP_BALBcJ_G0033698/MGP_BALBcJ_G0024672/MGP_BALBcJ_G0019402/MGP_BALBcJ_G0016680/MGP_BALBcJ_G0019898/MGP_BALBcJ_G0029410/MGP_BALBcJ_G0026463/MGP_BALBcJ_G0019688/MGP_BALBcJ_G0026464/MGP_BALBcJ_G0030404/MGP_BALBcJ_G0015409
PG-1 vs PBS	mmu05202	Human Diseases	Cancer: overview	Transcriptional misregulation in cancer	37/857	198/8975	4.73122e-05	0.000943287	MGP_BALBcJ_G0029357/MGP_BALBcJ_G0025156/MGP_BALBcJ_G0033434/MGP_BALBcJ_G0017562/MGP_BALBcJ_G0023420/MGP_BALBcJ_G0024441/MGP_BALBcJ_G0034292/MGP_BALBcJ_G0030824/MGP_BALBcJ_G0034136/MGP_BALBcJ_G0026653/MGP_BALBcJ_G0017469/MGP_BALBcJ_G0028249/MGP_BALBcJ_G0031128/MGP_BALBcJ_G0019094/MGP_BALBcJ_G0020505/MGP_BALBcJ_G0018926/MGP_BALBcJ_G0026859/MGP_BALBcJ_G0035534/MGP_BALBcJ_G0033597/MGP_BALBcJ_G0035641…	Il6/Tlx1/Plat/Igf1/Cdkn1a/Csf1r/Mmp3/Gadd45a/Maf/Bcl2l1/Gadd45b/Nr4a3/Pparg/Jup/Gadd45g/Ngfr/Mmp9/Tspan7/Hpgd/Gria3/Mpo/Rxra/Cdk14/Etv5/-/Pdgfa/Cebpb/Cd40/Arnt2/Meis1/Etv1/Rxrg/Elane/Cdkn2c/Plau/Itgb7/Prom1	mmu:16193/mmu:21908/mmu:18791/mmu:16000/mmu:12575/mmu:12978/mmu:17392/mmu:13197/mmu:17132/mmu:12048/mmu:17873/mmu:18124/mmu:19016/mmu:16480/mmu:23882/mmu:18053/mmu:17395/mmu:21912/mmu:15446/mmu:53623/mmu:17523/mmu:20181/mmu:18647/mmu:104156/mmu:80859/mmu:18590/mmu:12608/mmu:21939/mmu:11864/mmu:17268/mmu:14009/mmu:20183/mmu:50701/mmu:12580/mmu:18792/mmu:16421/mmu:19126	37	23	MGP_BALBcJ_G0025156/MGP_BALBcJ_G0017562/MGP_BALBcJ_G0024441/MGP_BALBcJ_G0034136/MGP_BALBcJ_G0031128/MGP_BALBcJ_G0019094/MGP_BALBcJ_G0018926/MGP_BALBcJ_G0026859/MGP_BALBcJ_G0035534/MGP_BALBcJ_G0033597/MGP_BALBcJ_G0035641/MGP_BALBcJ_G0018852/MGP_BALBcJ_G0025489/MGP_BALBcJ_G0029251/MGP_BALBcJ_G0022635/MGP_BALBcJ_G0032448/MGP_BALBcJ_G0018002/MGP_BALBcJ_G0019642/MGP_BALBcJ_G0016657/MGP_BALBcJ_G0017406…	14	MGP_BALBcJ_G0029357/MGP_BALBcJ_G0033434/MGP_BALBcJ_G0023420/MGP_BALBcJ_G0034292/MGP_BALBcJ_G0030824/MGP_BALBcJ_G0026653/MGP_BALBcJ_G0017469/MGP_BALBcJ_G0028249/MGP_BALBcJ_G0020505/novel.561/MGP_BALBcJ_G0030260/MGP_BALBcJ_G0026894/MGP_BALBcJ_G0026862/MGP_BALBcJ_G0028555
PG-1 vs PBS	mmu04066	Environmental Information Processing	Signal transduction	HIF-1 signaling pathway	29/857	144/8975	7.77383e-05	0.00145874	MGP_BALBcJ_G0029357/MGP_BALBcJ_G0017706/MGP_BALBcJ_G0018731/MGP_BALBcJ_G0020444/MGP_BALBcJ_G0017562/MGP_BALBcJ_G0023420/MGP_BALBcJ_G0033385/MGP_BALBcJ_G0017353/MGP_BALBcJ_G0035569/MGP_BALBcJ_G0019675/MGP_BALBcJ_G0025316/MGP_BALBcJ_G0019778/MGP_BALBcJ_G0031244/MGP_BALBcJ_G0028434/MGP_BALBcJ_G0028670/MGP_BALBcJ_G0030194/MGP_BALBcJ_G0022709/MGP_BALBcJ_G0017233/MGP_BALBcJ_G0020154/MGP_BALBcJ_G0032265…	Il6/Ifng/Nos2/Edn1/Igf1/Cdkn1a/Angpt2/Pfkl/Timp1/Egln3/Pfkfb3/Hif1a/Eno2/Tek/Slc2a1/Serpine1/Tfrc/Hk1/Pfkp/Ldha/1300017J02Rik/Stat3/Hk2/Egln2/Camk2a/Pik3r3/Tlr4/MGP_BALBcJ_G0014266/Ins1	mmu:16193/mmu:15978/mmu:18126/mmu:13614/mmu:16000/mmu:12575/mmu:11601/mmu:18641/mmu:21857/mmu:112407/mmu:170768/mmu:15251/mmu:13807/mmu:21687/mmu:20525/mmu:18787/mmu:22042/mmu:15275/mmu:56421/mmu:16828/mmu:71775/mmu:20848/mmu:15277/mmu:112406/mmu:12322/mmu:18710/mmu:21898/mmu:67673/mmu:16333	29	6	MGP_BALBcJ_G0017562/MGP_BALBcJ_G0028434/MGP_BALBcJ_G0024437/MGP_BALBcJ_G0028605/MGP_BALBcJ_G0028360/MGP_BALBcJ_G0025212	23	MGP_BALBcJ_G0029357/MGP_BALBcJ_G0017706/MGP_BALBcJ_G0018731/MGP_BALBcJ_G0020444/MGP_BALBcJ_G0023420/MGP_BALBcJ_G0033385/MGP_BALBcJ_G0017353/MGP_BALBcJ_G0035569/MGP_BALBcJ_G0019675/MGP_BALBcJ_G0025316/MGP_BALBcJ_G0019778/MGP_BALBcJ_G0031244/MGP_BALBcJ_G0028670/MGP_BALBcJ_G0030194/MGP_BALBcJ_G0022709/MGP_BALBcJ_G0017233/MGP_BALBcJ_G0020154/MGP_BALBcJ_G0032265/MGP_BALBcJ_G0035170/MGP_BALBcJ_G0019115…
PG-1 vs PBS	mmu05146	Human Diseases	Infectious disease: parasitic	Amoebiasis	23/857	105/8975	0.000112416	0.00199226	MGP_BALBcJ_G0029357/MGP_BALBcJ_G0017706/MGP_BALBcJ_G0018731/MGP_BALBcJ_G0029705/MGP_BALBcJ_G0016390/MGP_BALBcJ_G0016400/MGP_BALBcJ_G0017045/MGP_BALBcJ_G0020381/MGP_BALBcJ_G0019816/MGP_BALBcJ_G0020380/MGP_BALBcJ_G0029708/MGP_BALBcJ_G0030409/MGP_BALBcJ_G0021346/MGP_BALBcJ_G0028605/MGP_BALBcJ_G0017973/MGP_BALBcJ_G0028360/MGP_BALBcJ_G0018911/MGP_BALBcJ_G0027330/MGP_BALBcJ_G0026464/MGP_BALBcJ_G0033332…	Il6/Ifng/Nos2/Cxcl3/Il10/Rab7b/Lama2/Serpinb9/Arg2/Serpinb6b/Cxcl2/Col1a2/Ctsg/Pik3r3/Adcy1/Tlr4/Col1a1/MGP_BALBcJ_G0027330/Il1b/Col4a1/Arg1/Cxcl1/Il12b	mmu:16193/mmu:15978/mmu:18126/mmu:330122/mmu:16153/mmu:226421/mmu:16773/mmu:20723/mmu:11847/mmu:20708/mmu:20310/mmu:12843/mmu:13035/mmu:18710/mmu:432530/mmu:21898/mmu:12842/mmu:12480/mmu:16176/mmu:12826/mmu:11846/mmu:14825/mmu:16160	23	8	MGP_BALBcJ_G0016400/MGP_BALBcJ_G0017045/MGP_BALBcJ_G0030409/MGP_BALBcJ_G0021346/MGP_BALBcJ_G0028605/MGP_BALBcJ_G0017973/MGP_BALBcJ_G0028360/MGP_BALBcJ_G0018911	15	MGP_BALBcJ_G0029357/MGP_BALBcJ_G0017706/MGP_BALBcJ_G0018731/MGP_BALBcJ_G0029705/MGP_BALBcJ_G0016390/MGP_BALBcJ_G0020381/MGP_BALBcJ_G0019816/MGP_BALBcJ_G0020380/MGP_BALBcJ_G0029708/MGP_BALBcJ_G0027330/MGP_BALBcJ_G0026464/MGP_BALBcJ_G0033332/MGP_BALBcJ_G0017036/MGP_BALBcJ_G0029707/MGP_BALBcJ_G0018121
PG-1 vs PBS	mmu04620	Organismal Systems	Immune system	Toll-like receptor signaling pathway	22/857	103/8975	0.000231334	0.00388397	MGP_BALBcJ_G0029357/MGP_BALBcJ_G0029724/MGP_BALBcJ_G0018797/MGP_BALBcJ_G0028437/MGP_BALBcJ_G0018796/MGP_BALBcJ_G0018792/MGP_BALBcJ_G0022782/MGP_BALBcJ_G0019898/MGP_BALBcJ_G0036234/MGP_BALBcJ_G0016836/MGP_BALBcJ_G0024084/MGP_BALBcJ_G0019688/MGP_BALBcJ_G0026862/MGP_BALBcJ_G0028605/MGP_BALBcJ_G0024375/MGP_BALBcJ_G0026767/MGP_BALBcJ_G0028360/MGP_BALBcJ_G0019287/MGP_BALBcJ_G0026464/MGP_BALBcJ_G0029790…	Il6/Cxcl9/Ccl4/Jun/Ccl3/Ccl5/Cd80/Fos/Tlr8/Tlr5/Map3k8/Nfkbia/Cd40/Pik3r3/Ticam2/Lbp/Tlr4/Map2k6/Il1b/Spp1/Cxcl11/Il12b	mmu:16193/mmu:17329/mmu:20303/mmu:16476/mmu:20302/mmu:20304/mmu:12519/mmu:14281/mmu:170744/mmu:53791/mmu:26410/mmu:18035/mmu:21939/mmu:18710/mmu:225471/mmu:16803/mmu:21898/mmu:26399/mmu:16176/mmu:20750/mmu:56066/mmu:16160	22	8	MGP_BALBcJ_G0036234/MGP_BALBcJ_G0016836/MGP_BALBcJ_G0028605/MGP_BALBcJ_G0024375/MGP_BALBcJ_G0026767/MGP_BALBcJ_G0028360/MGP_BALBcJ_G0019287/MGP_BALBcJ_G0029790	14	MGP_BALBcJ_G0029357/MGP_BALBcJ_G0029724/MGP_BALBcJ_G0018797/MGP_BALBcJ_G0028437/MGP_BALBcJ_G0018796/MGP_BALBcJ_G0018792/MGP_BALBcJ_G0022782/MGP_BALBcJ_G0019898/MGP_BALBcJ_G0024084/MGP_BALBcJ_G0019688/MGP_BALBcJ_G0026862/MGP_BALBcJ_G0026464/MGP_BALBcJ_G0009913/MGP_BALBcJ_G0018121
PG-1 vs PBS	mmu04974	Organismal Systems	Digestive system	Protein digestion and absorption	22/857	108/8975	0.00046714	0.00713199	MGP_BALBcJ_G0016724/MGP_BALBcJ_G0027234/MGP_BALBcJ_G0017326/MGP_BALBcJ_G0017325/MGP_BALBcJ_G0031837/MGP_BALBcJ_G0030409/MGP_BALBcJ_G0028759/MGP_BALBcJ_G0021822/MGP_BALBcJ_G0018911/MGP_BALBcJ_G0018267/MGP_BALBcJ_G0016233/MGP_BALBcJ_G0033332/MGP_BALBcJ_G0028344/MGP_BALBcJ_G0027771/MGP_BALBcJ_G0022867/MGP_BALBcJ_G0031811/MGP_BALBcJ_G0028245/MGP_BALBcJ_G0034041/MGP_BALBcJ_G0030522/MGP_BALBcJ_G0017227…	Atp1a2/Mme/Col6a1/Col6a2/Atp1a3/Col1a2/Col8a2/Col14a1/Col1a1/Slc36a2/Col6a3/Col4a1/Col27a1/Col11a1/Col8a1/Kcnn4/Col15a1/Ctrl/Cpa2/Col13a1/Cpb1/Col17a1	mmu:98660/mmu:17380/mmu:12833/mmu:12834/mmu:232975/mmu:12843/mmu:329941/mmu:12818/mmu:12842/mmu:246049/mmu:12835/mmu:12826/mmu:373864/mmu:12814/mmu:12837/mmu:16534/mmu:12819/mmu:109660/mmu:232680/mmu:12817/mmu:76703/mmu:12821	22	18	MGP_BALBcJ_G0016724/MGP_BALBcJ_G0027234/MGP_BALBcJ_G0017326/MGP_BALBcJ_G0017325/MGP_BALBcJ_G0031837/MGP_BALBcJ_G0030409/MGP_BALBcJ_G0028759/MGP_BALBcJ_G0021822/MGP_BALBcJ_G0018911/MGP_BALBcJ_G0018267/MGP_BALBcJ_G0016233/MGP_BALBcJ_G0028344/MGP_BALBcJ_G0022867/MGP_BALBcJ_G0028245/MGP_BALBcJ_G0034041/MGP_BALBcJ_G0030522/MGP_BALBcJ_G0027074/MGP_BALBcJ_G0025203	4	MGP_BALBcJ_G0033332/MGP_BALBcJ_G0027771/MGP_BALBcJ_G0031811/MGP_BALBcJ_G0017227
PG-1 vs PBS	mmu04923	Organismal Systems	Endocrine system	Regulation of lipolysis in adipocytes	15/857	61/8975	0.000469504	0.00713199	MGP_BALBcJ_G0016515/MGP_BALBcJ_G0025637/MGP_BALBcJ_G0027036/MGP_BALBcJ_G0025238/MGP_BALBcJ_G0022733/MGP_BALBcJ_G0033215/MGP_BALBcJ_G0032870/MGP_BALBcJ_G0028605/MGP_BALBcJ_G0024761/MGP_BALBcJ_G0017973/MGP_BALBcJ_G0000990/MGP_BALBcJ_G0016151/MGP_BALBcJ_G0029285/MGP_BALBcJ_G0033632/MGP_BALBcJ_G0025212	MGP_BALBcJ_G0016515/Ptgs1/Fabp4/Adrb1/Adcy5/Pnpla2/Pde3b/Pik3r3/Pla2g16/Adcy1/MGP_BALBcJ_G0000990/Irs1/Gnai1/Npy1r/Ins1	mmu:19225/mmu:19224/mmu:11770/mmu:11554/mmu:224129/mmu:66853/mmu:18576/mmu:18710/mmu:225845/mmu:432530/mmu:19224/mmu:16367/mmu:14677/mmu:18166/mmu:16333	15	9	MGP_BALBcJ_G0025637/MGP_BALBcJ_G0025238/MGP_BALBcJ_G0022733/MGP_BALBcJ_G0028605/MGP_BALBcJ_G0017973/MGP_BALBcJ_G0000990/MGP_BALBcJ_G0016151/MGP_BALBcJ_G0033632/MGP_BALBcJ_G0025212	6	MGP_BALBcJ_G0016515/MGP_BALBcJ_G0027036/MGP_BALBcJ_G0033215/MGP_BALBcJ_G0032870/MGP_BALBcJ_G0024761/MGP_BALBcJ_G0029285
PG-1 vs PBS	mmu04360	Organismal Systems	Development and regeneration	Axon guidance	32/857	187/8975	0.000769658	0.01116	MGP_BALBcJ_G0034854/MGP_BALBcJ_G0034272/MGP_BALBcJ_G0035903/MGP_BALBcJ_G0035300/MGP_BALBcJ_G0035789/MGP_BALBcJ_G0021738/MGP_BALBcJ_G0032516/MGP_BALBcJ_G0031090/novel.890/MGP_BALBcJ_G0024437/MGP_BALBcJ_G0024383/MGP_BALBcJ_G0026742/MGP_BALBcJ_G0025511/MGP_BALBcJ_G0026903/MGP_BALBcJ_G0015866/MGP_BALBcJ_G0026396/MGP_BALBcJ_G0026925/MGP_BALBcJ_G0028605/MGP_BALBcJ_G0029274/MGP_BALBcJ_G0022271/MGP_BALBc…	Sema7a/Nrp1/Efnb1/Plxnb1/L1cam/Sema5a/Pak1/Srgap3/-/Camk2a/Sema6a/Myl9/Ntng2/Nfatc2/Sema4c/Sema6d/Bmp7/Pik3r3/Sema3d/Rnd1/MGP_BALBcJ_G0018096/Robo2/Ephb2/Dpysl5/Wnt5a/Ephb3/Epha7/Epha3/Efnb2/Plxna4/Gnai1/-	mmu:20361/mmu:18186/mmu:13641/mmu:235611/mmu:16728/mmu:20356/mmu:18479/mmu:259302/mmu:50780/mmu:12322/mmu:20358/mmu:98932/mmu:171171/mmu:18019/mmu:20353/mmu:214968/mmu:12162/mmu:18710/mmu:108151/mmu:223881/mmu:20564/mmu:268902/mmu:13844/mmu:65254/mmu:22418/mmu:13845/mmu:13841/mmu:13837/mmu:13642/mmu:243743/mmu:14677/mmu:50780	32	26	MGP_BALBcJ_G0034272/MGP_BALBcJ_G0035903/MGP_BALBcJ_G0035300/MGP_BALBcJ_G0035789/MGP_BALBcJ_G0021738/MGP_BALBcJ_G0032516/MGP_BALBcJ_G0031090/novel.890/MGP_BALBcJ_G0024437/MGP_BALBcJ_G0024383/MGP_BALBcJ_G0026742/MGP_BALBcJ_G0026903/MGP_BALBcJ_G0026396/MGP_BALBcJ_G0026925/MGP_BALBcJ_G0028605/MGP_BALBcJ_G0029274/MGP_BALBcJ_G0018096/MGP_BALBcJ_G0022921/MGP_BALBcJ_G0028955/MGP_BALBcJ_G0021047/MGP_BALBc…	6	MGP_BALBcJ_G0034854/MGP_BALBcJ_G0025511/MGP_BALBcJ_G0015866/MGP_BALBcJ_G0022271/MGP_BALBcJ_G0029372/MGP_BALBcJ_G0029285
PG-1 vs PBS	mmu04978	Organismal Systems	Digestive system	Mineral absorption	13/857	53/8975	0.00113217	0.0157027	MGP_BALBcJ_G0022246/MGP_BALBcJ_G0016724/MGP_BALBcJ_G0035170/MGP_BALBcJ_G0031837/MGP_BALBcJ_G0016436/MGP_BALBcJ_G0018720/MGP_BALBcJ_G0022619/MGP_BALBcJ_G0015934/MGP_BALBcJ_G0025791/MGP_BALBcJ_G0033932/MGP_BALBcJ_G0029256/MGP_BALBcJ_G0035895/MGP_BALBcJ_G0029257	Vdr/Atp1a2/1300017J02Rik/Atp1a3/Atp2b4/Slc46a1/Clcn2/Slc40a1/Cybrd1/Mt1/Steap2/Heph/Steap1	mmu:22337/mmu:98660/mmu:71775/mmu:232975/mmu:381290/mmu:52466/mmu:12724/mmu:53945/mmu:73649/mmu:17748/mmu:74051/mmu:15203/mmu:70358	13	6	MGP_BALBcJ_G0016724/MGP_BALBcJ_G0031837/MGP_BALBcJ_G0018720/MGP_BALBcJ_G0015934/MGP_BALBcJ_G0025791/MGP_BALBcJ_G0035895	7	MGP_BALBcJ_G0022246/MGP_BALBcJ_G0035170/MGP_BALBcJ_G0016436/MGP_BALBcJ_G0022619/MGP_BALBcJ_G0033932/MGP_BALBcJ_G0029256/MGP_BALBcJ_G0029257
PG-1 vs PBS	mmu04020	Environmental Information Processing	Signal transduction	Calcium signaling pathway	41/857	266/8975	0.00134379	0.0178612	MGP_BALBcJ_G0018731/MGP_BALBcJ_G0019373/MGP_BALBcJ_G0029429/MGP_BALBcJ_G0020537/MGP_BALBcJ_G0017728/MGP_BALBcJ_G0029616/MGP_BALBcJ_G0031289/MGP_BALBcJ_G0025067/MGP_BALBcJ_G0025042/MGP_BALBcJ_G0031887/MGP_BALBcJ_G0017290/MGP_BALBcJ_G0025238/MGP_BALBcJ_G0036218/MGP_BALBcJ_G0016436/MGP_BALBcJ_G0022066/MGP_BALBcJ_G0029614/MGP_BALBcJ_G0024437/MGP_BALBcJ_G0026903/MGP_BALBcJ_G0030260/MGP_BALBcJ_G0035245…	Nos2/Sphk1/Fgfr3/Fgfr4/Avpr1a/Kdr/Fgf23/Plce1/Htr7/Itpkc/Adora2a/Adrb1/Vegfd/Atp2b4/Cacna1i/Pdgfra/Camk2a/Nfatc2/Pdgfa/Mst1r/Ryr3/Adcy1/Adra1b/MGP_BALBcJ_G0020586/Cysltr1/Cacna1c/Cacna1e/Pdgfc/Tacr1/Mylk3/Adora2b/Mcoln3/Pln/Fgf1/Vegfc/Chrm2/Grin3a/Fgf18/Cacna1g/Adra1d/Cacna1b	mmu:18126/mmu:20698/mmu:14184/mmu:14186/mmu:54140/mmu:16542/mmu:64654/mmu:74055/mmu:15566/mmu:233011/mmu:11540/mmu:11554/mmu:14205/mmu:381290/mmu:239556/mmu:18595/mmu:12322/mmu:18019/mmu:18590/mmu:19882/mmu:20192/mmu:432530/mmu:11548/mmu:18212/mmu:58861/mmu:12288/mmu:12290/mmu:54635/mmu:21336/mmu:213435/mmu:11541/mmu:171166/mmu:18821/mmu:14164/mmu:22341/mmu:243764/mmu:242443/mmu:14172/mmu:12291/m…	41	24	MGP_BALBcJ_G0029429/MGP_BALBcJ_G0020537/MGP_BALBcJ_G0029616/MGP_BALBcJ_G0025067/MGP_BALBcJ_G0025238/MGP_BALBcJ_G0036218/MGP_BALBcJ_G0022066/MGP_BALBcJ_G0029614/MGP_BALBcJ_G0024437/MGP_BALBcJ_G0026903/MGP_BALBcJ_G0026268/MGP_BALBcJ_G0017973/MGP_BALBcJ_G0018120/MGP_BALBcJ_G0035977/MGP_BALBcJ_G0016550/MGP_BALBcJ_G0027294/MGP_BALBcJ_G0030883/MGP_BALBcJ_G0027938/MGP_BALBcJ_G0024334/MGP_BALBcJ_G0033589…	17	MGP_BALBcJ_G0018731/MGP_BALBcJ_G0019373/MGP_BALBcJ_G0017728/MGP_BALBcJ_G0031289/MGP_BALBcJ_G0025042/MGP_BALBcJ_G0031887/MGP_BALBcJ_G0017290/MGP_BALBcJ_G0016436/MGP_BALBcJ_G0030260/MGP_BALBcJ_G0035245/MGP_BALBcJ_G0020586/MGP_BALBcJ_G0031169/MGP_BALBcJ_G0033876/MGP_BALBcJ_G0018390/MGP_BALBcJ_G0017166/MGP_BALBcJ_G0028266/MGP_BALBcJ_G0018897
PG-1 vs PBS	mmu05205	Human Diseases	Cancer: overview	Proteoglycans in cancer	35/857	218/8975	0.00144781	0.0184741	MGP_BALBcJ_G0017562/MGP_BALBcJ_G0023420/MGP_BALBcJ_G0030451/MGP_BALBcJ_G0033437/MGP_BALBcJ_G0019778/MGP_BALBcJ_G0029616/MGP_BALBcJ_G0022726/MGP_BALBcJ_G0025067/MGP_BALBcJ_G0026859/MGP_BALBcJ_G0032516/MGP_BALBcJ_G0019115/MGP_BALBcJ_G0025030/MGP_BALBcJ_G0031814/MGP_BALBcJ_G0019622/MGP_BALBcJ_G0030450/MGP_BALBcJ_G0016004/MGP_BALBcJ_G0024437/MGP_BALBcJ_G0024099/MGP_BALBcJ_G0030409/MGP_BALBcJ_G0026826…	Igf1/Cdkn1a/Cav1/Ank1/Hif1a/Kdr/Itgb5/Plce1/Mmp9/Pak1/Stat3/Fas/Plaur/Twist1/Cav2/Fzd7/Camk2a/Fzd8/Col1a2/Sdc4/Flnb/Sdc1/Timp3/Sdc2/Pik3r3/Hbegf/Itga5/Tlr4/Plau/Col1a1/Wnt5a/Fzd9/Wnt8b/Wnt7a/Il12b	mmu:16000/mmu:12575/mmu:12389/mmu:11733/mmu:15251/mmu:16542/mmu:16419/mmu:74055/mmu:17395/mmu:18479/mmu:20848/mmu:14102/mmu:18793/mmu:22160/mmu:12390/mmu:14369/mmu:12322/mmu:14370/mmu:12843/mmu:20971/mmu:286940/mmu:20969/mmu:21859/mmu:15529/mmu:18710/mmu:15200/mmu:16402/mmu:21898/mmu:18792/mmu:12842/mmu:22418/mmu:14371/mmu:22423/mmu:22421/mmu:16160	35	18	MGP_BALBcJ_G0017562/MGP_BALBcJ_G0030451/MGP_BALBcJ_G0029616/MGP_BALBcJ_G0022726/MGP_BALBcJ_G0025067/MGP_BALBcJ_G0026859/MGP_BALBcJ_G0032516/MGP_BALBcJ_G0030450/MGP_BALBcJ_G0024437/MGP_BALBcJ_G0024099/MGP_BALBcJ_G0030409/MGP_BALBcJ_G0021739/MGP_BALBcJ_G0028605/MGP_BALBcJ_G0028360/MGP_BALBcJ_G0021000/MGP_BALBcJ_G0018911/MGP_BALBcJ_G0021047/MGP_BALBcJ_G0031025	17	MGP_BALBcJ_G0023420/MGP_BALBcJ_G0033437/MGP_BALBcJ_G0019778/MGP_BALBcJ_G0019115/MGP_BALBcJ_G0025030/MGP_BALBcJ_G0031814/MGP_BALBcJ_G0019622/MGP_BALBcJ_G0016004/MGP_BALBcJ_G0026826/MGP_BALBcJ_G0020934/MGP_BALBcJ_G0019530/MGP_BALBcJ_G0017552/MGP_BALBcJ_G0024244/MGP_BALBcJ_G0022406/MGP_BALBcJ_G0030156/MGP_BALBcJ_G0025142/MGP_BALBcJ_G0018121
PG-1 vs PBS	mmu00860	Metabolism	Metabolism of cofactors and vitamins	Porphyrin metabolism	10/857	36/8975	0.00151401	0.0185757	MGP_BALBcJ_G0034675/MGP_BALBcJ_G0022872/MGP_BALBcJ_G0028621/MGP_BALBcJ_G0016214/MGP_BALBcJ_G0033106/MGP_BALBcJ_G0028337/MGP_BALBcJ_G0016693/MGP_BALBcJ_G0031895/MGP_BALBcJ_G0014107/MGP_BALBcJ_G0035895	Hmbs/Cpox/Urod/MGP_BALBcJ_G0016214/Uros/Alad/Ppox/Blvrb/MGP_BALBcJ_G0014107/Heph	mmu:15288/mmu:12892/mmu:22275/mmu:394432/mmu:22276/mmu:17025/mmu:19044/mmu:233016/mmu:15288/mmu:15203	10	2	MGP_BALBcJ_G0016214/MGP_BALBcJ_G0035895	8	MGP_BALBcJ_G0034675/MGP_BALBcJ_G0022872/MGP_BALBcJ_G0028621/MGP_BALBcJ_G0033106/MGP_BALBcJ_G0028337/MGP_BALBcJ_G0016693/MGP_BALBcJ_G0031895/MGP_BALBcJ_G0014107
PG-1 vs PBS	mmu04964	Organismal Systems	Excretory system	Proximal tubule bicarbonate reclamation	8/857	25/8975	0.00165146	0.0195117	MGP_BALBcJ_G0016724/MGP_BALBcJ_G0018817/MGP_BALBcJ_G0030753/MGP_BALBcJ_G0029690/MGP_BALBcJ_G0031837/MGP_BALBcJ_G0021310/MGP_BALBcJ_G0035239/MGP_BALBcJ_G0027052	Atp1a2/Car4/Aqp1/Slc4a4/Atp1a3/Pck2/Slc38a3/Car2	mmu:98660/mmu:12351/mmu:11826/mmu:54403/mmu:232975/mmu:74551/mmu:76257/mmu:12349	8	3	MGP_BALBcJ_G0016724/MGP_BALBcJ_G0031837/MGP_BALBcJ_G0035239	5	MGP_BALBcJ_G0018817/MGP_BALBcJ_G0030753/MGP_BALBcJ_G0029690/MGP_BALBcJ_G0021310/MGP_BALBcJ_G0027052
PG-1 vs PBS	mmu04930	Human Diseases	Endocrine and metabolic disease	Type II diabetes mellitus	12/857	50/8975	0.00212262	0.0241827	MGP_BALBcJ_G0022477/MGP_BALBcJ_G0018511/MGP_BALBcJ_G0017233/MGP_BALBcJ_G0019402/MGP_BALBcJ_G0030885/MGP_BALBcJ_G0028605/MGP_BALBcJ_G0031169/MGP_BALBcJ_G0016550/MGP_BALBcJ_G0016151/MGP_BALBcJ_G0018897/MGP_BALBcJ_G0025384/MGP_BALBcJ_G0025212	Socs1/Slc2a4/Hk1/Socs3/Hk2/Pik3r3/Cacna1c/Cacna1e/Irs1/Cacna1g/Cacna1b/Ins1	mmu:12703/mmu:20528/mmu:15275/mmu:12702/mmu:15277/mmu:18710/mmu:12288/mmu:12290/mmu:16367/mmu:12291/mmu:12287/mmu:16333	12	5	MGP_BALBcJ_G0028605/MGP_BALBcJ_G0016550/MGP_BALBcJ_G0016151/MGP_BALBcJ_G0025384/MGP_BALBcJ_G0025212	7	MGP_BALBcJ_G0022477/MGP_BALBcJ_G0018511/MGP_BALBcJ_G0017233/MGP_BALBcJ_G0019402/MGP_BALBcJ_G0030885/MGP_BALBcJ_G0031169/MGP_BALBcJ_G0018897
PG-1 vs PBS	mmu05142	Human Diseases	Infectious disease: parasitic	Chagas disease	20/857	107/8975	0.0024934	0.0265131	MGP_BALBcJ_G0029357/MGP_BALBcJ_G0017706/MGP_BALBcJ_G0018731/MGP_BALBcJ_G0028437/MGP_BALBcJ_G0018761/MGP_BALBcJ_G0016390/MGP_BALBcJ_G0018796/MGP_BALBcJ_G0030194/MGP_BALBcJ_G0018792/MGP_BALBcJ_G0019230/MGP_BALBcJ_G0025030/MGP_BALBcJ_G0019898/MGP_BALBcJ_G0019688/MGP_BALBcJ_G0028605/MGP_BALBcJ_G0017973/MGP_BALBcJ_G0028360/MGP_BALBcJ_G0026464/MGP_BALBcJ_G0029285/MGP_BALBcJ_G0024350/MGP_BALBcJ_G0018121	Il6/Ifng/Nos2/Jun/Ccl2/Il10/Ccl3/Serpine1/Ccl5/Ace/Fas/Fos/Nfkbia/Pik3r3/Adcy1/Tlr4/Il1b/Gnai1/Ppp2r2b/Il12b	mmu:16193/mmu:15978/mmu:18126/mmu:16476/mmu:20296/mmu:16153/mmu:20302/mmu:18787/mmu:20304/mmu:11421/mmu:14102/mmu:14281/mmu:18035/mmu:18710/mmu:432530/mmu:21898/mmu:16176/mmu:14677/mmu:72930/mmu:16160	20	5	MGP_BALBcJ_G0019230/MGP_BALBcJ_G0028605/MGP_BALBcJ_G0017973/MGP_BALBcJ_G0028360/MGP_BALBcJ_G0024350	15	MGP_BALBcJ_G0029357/MGP_BALBcJ_G0017706/MGP_BALBcJ_G0018731/MGP_BALBcJ_G0028437/MGP_BALBcJ_G0018761/MGP_BALBcJ_G0016390/MGP_BALBcJ_G0018796/MGP_BALBcJ_G0030194/MGP_BALBcJ_G0018792/MGP_BALBcJ_G0025030/MGP_BALBcJ_G0019898/MGP_BALBcJ_G0019688/MGP_BALBcJ_G0026464/MGP_BALBcJ_G0029285/MGP_BALBcJ_G0018121
PG-1 vs PBS	mmu05410	Human Diseases	Cardiovascular disease	Hypertrophic cardiomyopathy	20/857	107/8975	0.0024934	0.0265131	MGP_BALBcJ_G0029357/MGP_BALBcJ_G0020444/MGP_BALBcJ_G0017562/MGP_BALBcJ_G0022726/MGP_BALBcJ_G0017045/MGP_BALBcJ_G0031467/MGP_BALBcJ_G0022269/MGP_BALBcJ_G0019230/MGP_BALBcJ_G0025323/MGP_BALBcJ_G0027371/MGP_BALBcJ_G0025842/MGP_BALBcJ_G0018988/MGP_BALBcJ_G0022406/MGP_BALBcJ_G0035851/MGP_BALBcJ_G0026689/MGP_BALBcJ_G0022370/MGP_BALBcJ_G0031169/MGP_BALBcJ_G0028187/MGP_BALBcJ_G0024157/MGP_BALBcJ_G0028496	Il6/Edn1/Igf1/Itgb5/Lama2/Sspn/Cacnb3/Ace/Itga8/Lmna/Ttn/Cacnb1/Itga5/Dmd/Snta1/Itgb7/Cacna1c/Tpm2/MGP_BALBcJ_G0024157/Prkaa2	mmu:16193/mmu:13614/mmu:16000/mmu:16419/mmu:16773/mmu:16651/mmu:12297/mmu:11421/mmu:241226/mmu:16905/mmu:22138/mmu:12295/mmu:16402/mmu:13405/mmu:20648/mmu:16421/mmu:12288/mmu:22004/mmu:13527/mmu:108079	20	14	MGP_BALBcJ_G0017562/MGP_BALBcJ_G0022726/MGP_BALBcJ_G0017045/MGP_BALBcJ_G0031467/MGP_BALBcJ_G0019230/MGP_BALBcJ_G0025323/MGP_BALBcJ_G0025842/MGP_BALBcJ_G0018988/MGP_BALBcJ_G0035851/MGP_BALBcJ_G0026689/MGP_BALBcJ_G0022370/MGP_BALBcJ_G0028187/MGP_BALBcJ_G0024157/MGP_BALBcJ_G0028496	6	MGP_BALBcJ_G0029357/MGP_BALBcJ_G0020444/MGP_BALBcJ_G0022269/MGP_BALBcJ_G0027371/MGP_BALBcJ_G0022406/MGP_BALBcJ_G0031169
PG-1 vs PBS	mmu04510	Cellular Processes	Cellular community - eukaryotes	Focal adhesion	34/857	218/8975	0.00274917	0.0274152	MGP_BALBcJ_G0017562/MGP_BALBcJ_G0028356/MGP_BALBcJ_G0028437/MGP_BALBcJ_G0030451/MGP_BALBcJ_G0023553/MGP_BALBcJ_G0029616/MGP_BALBcJ_G0022726/MGP_BALBcJ_G0017045/MGP_BALBcJ_G0017326/MGP_BALBcJ_G0025323/MGP_BALBcJ_G0032516/MGP_BALBcJ_G0017325/MGP_BALBcJ_G0023133/MGP_BALBcJ_G0016582/MGP_BALBcJ_G0036218/MGP_BALBcJ_G0030450/MGP_BALBcJ_G0029614/MGP_BALBcJ_G0026742/MGP_BALBcJ_G0030409/MGP_BALBcJ_G0030260…	Igf1/Tnc/Jun/Cav1/Tnxb/Kdr/Itgb5/Lama2/Col6a1/Itga8/Pak1/Col6a2/Thbs2/Tnn/Vegfd/Cav2/Pdgfra/Myl9/Col1a2/Pdgfa/Flnb/Pik3r3/Itga5/Chad/Col1a1/Itgb7/Col6a3/Tln2/Col4a1/Pdgfc/Mylk3/Vegfc/Tnr/Spp1	mmu:16000/mmu:21923/mmu:16476/mmu:12389/mmu:81877/mmu:16542/mmu:16419/mmu:16773/mmu:12833/mmu:241226/mmu:18479/mmu:12834/mmu:21826/mmu:329278/mmu:14205/mmu:12390/mmu:18595/mmu:98932/mmu:12843/mmu:18590/mmu:286940/mmu:18710/mmu:16402/mmu:12643/mmu:12842/mmu:16421/mmu:12835/mmu:70549/mmu:12826/mmu:54635/mmu:213435/mmu:22341/mmu:21960/mmu:20750	34	26	MGP_BALBcJ_G0017562/MGP_BALBcJ_G0030451/MGP_BALBcJ_G0023553/MGP_BALBcJ_G0029616/MGP_BALBcJ_G0022726/MGP_BALBcJ_G0017045/MGP_BALBcJ_G0017326/MGP_BALBcJ_G0025323/MGP_BALBcJ_G0032516/MGP_BALBcJ_G0017325/MGP_BALBcJ_G0023133/MGP_BALBcJ_G0036218/MGP_BALBcJ_G0030450/MGP_BALBcJ_G0029614/MGP_BALBcJ_G0026742/MGP_BALBcJ_G0030409/MGP_BALBcJ_G0028605/MGP_BALBcJ_G0018903/MGP_BALBcJ_G0018911/MGP_BALBcJ_G0022370…	8	MGP_BALBcJ_G0028356/MGP_BALBcJ_G0028437/MGP_BALBcJ_G0016582/MGP_BALBcJ_G0030260/MGP_BALBcJ_G0020934/MGP_BALBcJ_G0022406/MGP_BALBcJ_G0033332/MGP_BALBcJ_G0033876
PG-1 vs PBS	mmu04064	Environmental Information Processing	Signal transduction	NF-kappa B signaling pathway	20/857	108/8975	0.00279321	0.0274152	MGP_BALBcJ_G0016515/MGP_BALBcJ_G0018797/MGP_BALBcJ_G0029705/MGP_BALBcJ_G0030824/MGP_BALBcJ_G0026653/MGP_BALBcJ_G0017469/MGP_BALBcJ_G0020505/MGP_BALBcJ_G0035854/MGP_BALBcJ_G0016979/MGP_BALBcJ_G0029708/MGP_BALBcJ_G0019688/MGP_BALBcJ_G0026862/MGP_BALBcJ_G0024375/MGP_BALBcJ_G0026767/novel.357/MGP_BALBcJ_G0028360/MGP_BALBcJ_G0021000/MGP_BALBcJ_G0026464/MGP_BALBcJ_G0022019/MGP_BALBcJ_G0029707	MGP_BALBcJ_G0016515/Ccl4/Cxcl3/Gadd45a/Bcl2l1/Gadd45b/Gadd45g/MGP_BALBcJ_G0035854/Tnfaip3/Cxcl2/Nfkbia/Cd40/Ticam2/Lbp/-/Tlr4/Plau/Il1b/Card10/Cxcl1	mmu:19225/mmu:20303/mmu:330122/mmu:13197/mmu:12048/mmu:17873/mmu:23882/mmu:66724/mmu:21929/mmu:20310/mmu:18035/mmu:21939/mmu:225471/mmu:16803/mmu:24099/mmu:21898/mmu:18792/mmu:16176/mmu:105844/mmu:14825	20	6	MGP_BALBcJ_G0024375/MGP_BALBcJ_G0026767/novel.357/MGP_BALBcJ_G0028360/MGP_BALBcJ_G0021000/MGP_BALBcJ_G0022019	14	MGP_BALBcJ_G0016515/MGP_BALBcJ_G0018797/MGP_BALBcJ_G0029705/MGP_BALBcJ_G0030824/MGP_BALBcJ_G0026653/MGP_BALBcJ_G0017469/MGP_BALBcJ_G0020505/MGP_BALBcJ_G0035854/MGP_BALBcJ_G0016979/MGP_BALBcJ_G0029708/MGP_BALBcJ_G0019688/MGP_BALBcJ_G0026862/MGP_BALBcJ_G0026464/MGP_BALBcJ_G0029707
PG-1 vs PBS	mmu05133	Human Diseases	Infectious disease: bacterial	Pertussis	16/857	79/8975	0.00283606	0.0274152	MGP_BALBcJ_G0029357/MGP_BALBcJ_G0018731/MGP_BALBcJ_G0028437/MGP_BALBcJ_G0016390/MGP_BALBcJ_G0029702/MGP_BALBcJ_G0019898/MGP_BALBcJ_G0026463/MGP_BALBcJ_G0018244/MGP_BALBcJ_G0022406/MGP_BALBcJ_G0024375/MGP_BALBcJ_G0018245/MGP_BALBcJ_G0028360/MGP_BALBcJ_G0026464/MGP_BALBcJ_G0029285/MGP_BALBcJ_G0015409/MGP_BALBcJ_G0018121	Il6/Nos2/Jun/Il10/Cxcl5/Fos/Il1a/Irf1/Itga5/Ticam2/Gm17334/Tlr4/Il1b/Gnai1/Gm14023/Il12b	mmu:16193/mmu:18126/mmu:16476/mmu:16153/mmu:20311/mmu:14281/mmu:16175/mmu:16362/mmu:16402/mmu:225471/mmu:16362/mmu:21898/mmu:16176/mmu:14677/mmu:16175/mmu:16160	16	2	MGP_BALBcJ_G0024375/MGP_BALBcJ_G0028360	14	MGP_BALBcJ_G0029357/MGP_BALBcJ_G0018731/MGP_BALBcJ_G0028437/MGP_BALBcJ_G0016390/MGP_BALBcJ_G0029702/MGP_BALBcJ_G0019898/MGP_BALBcJ_G0026463/MGP_BALBcJ_G0018244/MGP_BALBcJ_G0022406/MGP_BALBcJ_G0018245/MGP_BALBcJ_G0026464/MGP_BALBcJ_G0029285/MGP_BALBcJ_G0015409/MGP_BALBcJ_G0018121
PG-1 vs PBS	mmu05418	Human Diseases	Cardiovascular disease	Fluid shear stress and atherosclerosis	27/857	163/8975	0.0031	0.0284611	MGP_BALBcJ_G0017706/MGP_BALBcJ_G0020444/MGP_BALBcJ_G0033434/MGP_BALBcJ_G0028437/MGP_BALBcJ_G0030451/MGP_BALBcJ_G0018761/MGP_BALBcJ_G0029616/MGP_BALBcJ_G0025559/MGP_BALBcJ_G0026859/MGP_BALBcJ_G0016655/MGP_BALBcJ_G0019898/MGP_BALBcJ_G0030450/MGP_BALBcJ_G0026463/MGP_BALBcJ_G0033974/MGP_BALBcJ_G0027734/MGP_BALBcJ_G0026826/MGP_BALBcJ_G0030260/MGP_BALBcJ_G0019530/MGP_BALBcJ_G0021739/MGP_BALBcJ_G0028605…	Ifng/Edn1/Plat/Jun/Cav1/Ccl2/Kdr/MGP_BALBcJ_G0025559/Mmp9/Mgst3/Fos/Cav2/Il1a/Cdh5/Gstm1/Sdc4/Pdgfa/Sdc1/Sdc2/Pik3r3/Dusp1/Map2k6/Il1b/Gstt1/Prkaa2/Gm14023/BC021614	mmu:15978/mmu:13614/mmu:18791/mmu:16476/mmu:12389/mmu:20296/mmu:16542/mmu:11898/mmu:17395/mmu:66447/mmu:14281/mmu:12390/mmu:16175/mmu:12562/mmu:14862/mmu:20971/mmu:18590/mmu:20969/mmu:15529/mmu:18710/mmu:19252/mmu:26399/mmu:16176/mmu:14871/mmu:108079/mmu:16175/mmu:225884	27	10	MGP_BALBcJ_G0030451/MGP_BALBcJ_G0029616/MGP_BALBcJ_G0026859/MGP_BALBcJ_G0030450/MGP_BALBcJ_G0027734/MGP_BALBcJ_G0021739/MGP_BALBcJ_G0028605/MGP_BALBcJ_G0019287/MGP_BALBcJ_G0017302/MGP_BALBcJ_G0028496	17	MGP_BALBcJ_G0017706/MGP_BALBcJ_G0020444/MGP_BALBcJ_G0033434/MGP_BALBcJ_G0028437/MGP_BALBcJ_G0018761/MGP_BALBcJ_G0025559/MGP_BALBcJ_G0016655/MGP_BALBcJ_G0019898/MGP_BALBcJ_G0026463/MGP_BALBcJ_G0033974/MGP_BALBcJ_G0026826/MGP_BALBcJ_G0030260/MGP_BALBcJ_G0019530/MGP_BALBcJ_G0023365/MGP_BALBcJ_G0026464/MGP_BALBcJ_G0015409/MGP_BALBcJ_G0024609
PG-1 vs PBS	mmu05414	Human Diseases	Cardiovascular disease	Dilated cardiomyopathy	20/857	109/8975	0.00312269	0.0284611	MGP_BALBcJ_G0017562/MGP_BALBcJ_G0022726/MGP_BALBcJ_G0017045/MGP_BALBcJ_G0031467/MGP_BALBcJ_G0022269/MGP_BALBcJ_G0025323/MGP_BALBcJ_G0025238/MGP_BALBcJ_G0022733/MGP_BALBcJ_G0027371/MGP_BALBcJ_G0025842/MGP_BALBcJ_G0018988/MGP_BALBcJ_G0022406/MGP_BALBcJ_G0035851/MGP_BALBcJ_G0026689/MGP_BALBcJ_G0017973/MGP_BALBcJ_G0022370/MGP_BALBcJ_G0031169/MGP_BALBcJ_G0028187/MGP_BALBcJ_G0024157/MGP_BALBcJ_G0017166	Igf1/Itgb5/Lama2/Sspn/Cacnb3/Itga8/Adrb1/Adcy5/Lmna/Ttn/Cacnb1/Itga5/Dmd/Snta1/Adcy1/Itgb7/Cacna1c/Tpm2/MGP_BALBcJ_G0024157/Pln	mmu:16000/mmu:16419/mmu:16773/mmu:16651/mmu:12297/mmu:241226/mmu:11554/mmu:224129/mmu:16905/mmu:22138/mmu:12295/mmu:16402/mmu:13405/mmu:20648/mmu:432530/mmu:16421/mmu:12288/mmu:22004/mmu:13527/mmu:18821	20	15	MGP_BALBcJ_G0017562/MGP_BALBcJ_G0022726/MGP_BALBcJ_G0017045/MGP_BALBcJ_G0031467/MGP_BALBcJ_G0025323/MGP_BALBcJ_G0025238/MGP_BALBcJ_G0022733/MGP_BALBcJ_G0025842/MGP_BALBcJ_G0018988/MGP_BALBcJ_G0035851/MGP_BALBcJ_G0026689/MGP_BALBcJ_G0017973/MGP_BALBcJ_G0022370/MGP_BALBcJ_G0028187/MGP_BALBcJ_G0024157	5	MGP_BALBcJ_G0022269/MGP_BALBcJ_G0027371/MGP_BALBcJ_G0022406/MGP_BALBcJ_G0031169/MGP_BALBcJ_G0017166
PG-1 vs PBS	mmu00480	Metabolism	Metabolism of other amino acids	Glutathione metabolism	15/857	74/8975	0.00375839	0.0333035	MGP_BALBcJ_G0016046/MGP_BALBcJ_G0019563/novel.1660/MGP_BALBcJ_G0027807/MGP_BALBcJ_G0016655/MGP_BALBcJ_G0016593/MGP_BALBcJ_G0018062/MGP_BALBcJ_G0017296/MGP_BALBcJ_G0017295/MGP_BALBcJ_G0027734/MGP_BALBcJ_G0030626/MGP_BALBcJ_G0035266/MGP_BALBcJ_G0017302/MGP_BALBcJ_G0026316/MGP_BALBcJ_G0024609	Idh1/Odc1/-/Gclm/Mgst3/Prdx6/Chac2/Ggt5/Ggt1/Gstm1/Gstk1/Gpx1/Gstt1/Chac1/BC021614	mmu:15926/mmu:18263/mmu:18263/mmu:14630/mmu:66447/mmu:11758/mmu:68044/mmu:23887/mmu:14598/mmu:14862/mmu:76263/mmu:14775/mmu:14871/mmu:69065/mmu:225884	15	6	MGP_BALBcJ_G0016046/MGP_BALBcJ_G0017296/MGP_BALBcJ_G0017295/MGP_BALBcJ_G0027734/MGP_BALBcJ_G0030626/MGP_BALBcJ_G0017302	9	MGP_BALBcJ_G0019563/novel.1660/MGP_BALBcJ_G0027807/MGP_BALBcJ_G0016655/MGP_BALBcJ_G0016593/MGP_BALBcJ_G0018062/MGP_BALBcJ_G0035266/MGP_BALBcJ_G0026316/MGP_BALBcJ_G0024609
PG-1 vs PBS	mmu04024	Environmental Information Processing	Signal transduction	cAMP signaling pathway	35/857	232/8975	0.00418354	0.035309	MGP_BALBcJ_G0020444/MGP_BALBcJ_G0016724/MGP_BALBcJ_G0028437/MGP_BALBcJ_G0025067/MGP_BALBcJ_G0032516/MGP_BALBcJ_G0017290/MGP_BALBcJ_G0035641/MGP_BALBcJ_G0019898/MGP_BALBcJ_G0025238/MGP_BALBcJ_G0022733/MGP_BALBcJ_G0031837/MGP_BALBcJ_G0016436/MGP_BALBcJ_G0020877/MGP_BALBcJ_G0032870/MGP_BALBcJ_G0024437/MGP_BALBcJ_G0028482/MGP_BALBcJ_G0026742/MGP_BALBcJ_G0019688/MGP_BALBcJ_G0022779/MGP_BALBcJ_G0028605…	Edn1/Atp1a2/Jun/Plce1/Pak1/Adora2a/Gria3/Fos/Adrb1/Adcy5/Atp1a3/Atp2b4/Pde4d/Pde3b/Camk2a/Pde4b/Myl9/Nfkbia/Popdc2/Pik3r3/Crhr1/Adcy1/Hcar2/Sucnr1/Cacna1c/Htr1b/Edn3/Gnai1/9430076C15Rik/Pln/Npy1r/Vipr2/Chrm2/Grin3a/Bdnf	mmu:13614/mmu:98660/mmu:16476/mmu:74055/mmu:18479/mmu:11540/mmu:53623/mmu:14281/mmu:11554/mmu:224129/mmu:232975/mmu:381290/mmu:238871/mmu:18576/mmu:12322/mmu:18578/mmu:98932/mmu:18035/mmu:64082/mmu:18710/mmu:12921/mmu:432530/mmu:80885/mmu:84112/mmu:12288/mmu:15551/mmu:13616/mmu:14677/mmu:231991/mmu:18821/mmu:18166/mmu:22355/mmu:243764/mmu:242443/mmu:12064	35	17	MGP_BALBcJ_G0016724/MGP_BALBcJ_G0025067/MGP_BALBcJ_G0032516/MGP_BALBcJ_G0035641/MGP_BALBcJ_G0025238/MGP_BALBcJ_G0022733/MGP_BALBcJ_G0031837/MGP_BALBcJ_G0024437/MGP_BALBcJ_G0026742/MGP_BALBcJ_G0028605/MGP_BALBcJ_G0019214/MGP_BALBcJ_G0017973/MGP_BALBcJ_G0027226/MGP_BALBcJ_G0026948/MGP_BALBcJ_G0033632/MGP_BALBcJ_G0020118/MGP_BALBcJ_G0030556	18	MGP_BALBcJ_G0020444/MGP_BALBcJ_G0028437/MGP_BALBcJ_G0017290/MGP_BALBcJ_G0019898/MGP_BALBcJ_G0016436/MGP_BALBcJ_G0020877/MGP_BALBcJ_G0032870/MGP_BALBcJ_G0028482/MGP_BALBcJ_G0019688/MGP_BALBcJ_G0022779/MGP_BALBcJ_G0030056/MGP_BALBcJ_G0031169/MGP_BALBcJ_G0035050/MGP_BALBcJ_G0029285/MGP_BALBcJ_G0030736/MGP_BALBcJ_G0017166/MGP_BALBcJ_G0028266/MGP_BALBcJ_G0026210
PG-1 vs PBS	mmu02010	Environmental Information Processing	Membrane transport	ABC transporters	12/857	54/8975	0.00420609	0.035309	MGP_BALBcJ_G0029795/MGP_BALBcJ_G0019284/MGP_BALBcJ_G0018896/MGP_BALBcJ_G0019283/MGP_BALBcJ_G0029268/MGP_BALBcJ_G0034670/MGP_BALBcJ_G0034239/MGP_BALBcJ_G0030794/MGP_BALBcJ_G0022211/MGP_BALBcJ_G0025419/MGP_BALBcJ_G0016112/MGP_BALBcJ_G0019282	Abcg3/Abca9/Abcc3/Abca8a/Abcb4/Abcg4/Abcb10/Abcg2/Abcd2/Abca2/Abcb6/Abca8b	mmu:27405/mmu:217262/mmu:76408/mmu:217258/mmu:18670/mmu:192663/mmu:56199/mmu:26357/mmu:26874/mmu:11305/mmu:74104/mmu:27404	12	7	MGP_BALBcJ_G0029795/MGP_BALBcJ_G0019284/MGP_BALBcJ_G0018896/MGP_BALBcJ_G0019283/MGP_BALBcJ_G0022211/MGP_BALBcJ_G0025419/MGP_BALBcJ_G0019282	5	MGP_BALBcJ_G0029268/MGP_BALBcJ_G0034670/MGP_BALBcJ_G0034239/MGP_BALBcJ_G0030794/MGP_BALBcJ_G0016112
PG-1 vs PBS	mmu04976	Organismal Systems	Digestive system	Bile secretion	16/857	84/8975	0.00535223	0.0437785	MGP_BALBcJ_G0016724/MGP_BALBcJ_G0018896/MGP_BALBcJ_G0028670/MGP_BALBcJ_G0029268/MGP_BALBcJ_G0030753/MGP_BALBcJ_G0030794/MGP_BALBcJ_G0029690/MGP_BALBcJ_G0016214/MGP_BALBcJ_G0025489/MGP_BALBcJ_G0022733/MGP_BALBcJ_G0031837/MGP_BALBcJ_G0034979/MGP_BALBcJ_G0017973/MGP_BALBcJ_G0027052/MGP_BALBcJ_G0017578/MGP_BALBcJ_G0024133	Atp1a2/Abcc3/Slc2a1/Abcb4/Aqp1/Abcg2/Slc4a4/MGP_BALBcJ_G0016214/Rxra/Adcy5/Atp1a3/Aqp9/Adcy1/Car2/Nr1h4/Aqp4	mmu:98660/mmu:76408/mmu:20525/mmu:18670/mmu:11826/mmu:26357/mmu:54403/mmu:394432/mmu:20181/mmu:224129/mmu:232975/mmu:64008/mmu:432530/mmu:12349/mmu:20186/mmu:11829	16	8	MGP_BALBcJ_G0016724/MGP_BALBcJ_G0018896/MGP_BALBcJ_G0016214/MGP_BALBcJ_G0025489/MGP_BALBcJ_G0022733/MGP_BALBcJ_G0031837/MGP_BALBcJ_G0017973/MGP_BALBcJ_G0024133	8	MGP_BALBcJ_G0028670/MGP_BALBcJ_G0029268/MGP_BALBcJ_G0030753/MGP_BALBcJ_G0030794/MGP_BALBcJ_G0029690/MGP_BALBcJ_G0034979/MGP_BALBcJ_G0027052/MGP_BALBcJ_G0017578
Note: The pathway marked in orange is specifically enriched in the PG-1 vs PBS group compared to the TET vs PBS group.

## Sheet: TET vs PBS
Table S4
Group	KEGG ID	ROOT	Second	Description	GeneRatio	BgRatio	pvalue	padj	geneID	geneName	keggID	Count	Up	Up_Gene_id	Down	Down_Gene_id
TET vs PBS	mmu04060	Environmental Information Processing	Signaling molecules and interaction	Cytokine-cytokine receptor interaction	49/461	269/9004	2.8824e-15	8.50309e-13	MGP_BALBcJ_G0029139/MGP_BALBcJ_G0019011/MGP_BALBcJ_G0032976/MGP_BALBcJ_G0029705/MGP_BALBcJ_G0018763/MGP_BALBcJ_G0029702/MGP_BALBcJ_G0029708/MGP_BALBcJ_G0017705/MGP_BALBcJ_G0015807/MGP_BALBcJ_G0021111/MGP_BALBcJ_G0026527/MGP_BALBcJ_G0029707/MGP_BALBcJ_G0026862/MGP_BALBcJ_G0025005/MGP_BALBcJ_G0016337/MGP_BALBcJ_G0019025/MGP_BALBcJ_G0029357/MGP_BALBcJ_G0028137/MGP_BALBcJ_G0024441/MGP_BALBcJ_G0018797…	Tnfrsf9/Csf3/Il27/Cxcl3/Ccl11/Cxcl5/Cxcl2/Il22/Il17a/Gdf10/Bmp2/Cxcl1/Cd40/Il33/Inhbb/Ccr7/Il6/Cntfr/Csf1r/Ccl4/Il1rl1/Ccl2/Ccl22/Lif/Ccl3/Ccl5/Il10/Cxcl10/Cxcl11/Cxcr3/Ccl7/Bmp6/Cx3cr1/Il15ra/Ngfr/Ifng/Tnfsf9/Gdf6/MGP_BALBcJ_G0017826/Il12rb2/Cxcl9/Il15/Cxcl14/Tnfsf12/Il1f9/Il7/Il11/Tnfrsf8/Xcr1	mmu:21942/mmu:12985/mmu:246779/mmu:330122/mmu:20292/mmu:20311/mmu:20310/mmu:50929/mmu:16171/mmu:14560/mmu:12156/mmu:14825/mmu:21939/mmu:77125/mmu:16324/mmu:12775/mmu:16193/mmu:12804/mmu:12978/mmu:20303/mmu:17082/mmu:20296/mmu:20299/mmu:16878/mmu:20302/mmu:20304/mmu:16153/mmu:15945/mmu:56066/mmu:12766/mmu:20306/mmu:12161/mmu:13051/mmu:16169/mmu:18053/mmu:15978/mmu:21950/mmu:242316/mmu:14561/mmu:16…	49	13	MGP_BALBcJ_G0021111/MGP_BALBcJ_G0026527/MGP_BALBcJ_G0028137/MGP_BALBcJ_G0024441/MGP_BALBcJ_G0035933/MGP_BALBcJ_G0020422/MGP_BALBcJ_G0035406/MGP_BALBcJ_G0018926/MGP_BALBcJ_G0028013/MGP_BALBcJ_G0017826/MGP_BALBcJ_G0018490/MGP_BALBcJ_G0027024/MGP_BALBcJ_G0035462	36	MGP_BALBcJ_G0029139/MGP_BALBcJ_G0019011/MGP_BALBcJ_G0032976/MGP_BALBcJ_G0029705/MGP_BALBcJ_G0018763/MGP_BALBcJ_G0029702/MGP_BALBcJ_G0029708/MGP_BALBcJ_G0017705/MGP_BALBcJ_G0015807/MGP_BALBcJ_G0029707/MGP_BALBcJ_G0026862/MGP_BALBcJ_G0025005/MGP_BALBcJ_G0016337/MGP_BALBcJ_G0019025/MGP_BALBcJ_G0029357/MGP_BALBcJ_G0018797/MGP_BALBcJ_G0015905/MGP_BALBcJ_G0018761/MGP_BALBcJ_G0033942/MGP_BALBcJ_G0017922…
TET vs PBS	mmu04061	Environmental Information Processing	Signaling molecules and interaction	Viral protein interaction with cytokine and cytokine receptor	22/461	83/9004	9.22856e-11	1.36121e-08	MGP_BALBcJ_G0029705/MGP_BALBcJ_G0018763/MGP_BALBcJ_G0029702/MGP_BALBcJ_G0029708/MGP_BALBcJ_G0029707/MGP_BALBcJ_G0019025/MGP_BALBcJ_G0029357/MGP_BALBcJ_G0024441/MGP_BALBcJ_G0018797/MGP_BALBcJ_G0018761/MGP_BALBcJ_G0033942/MGP_BALBcJ_G0018796/MGP_BALBcJ_G0018792/MGP_BALBcJ_G0016390/MGP_BALBcJ_G0029726/MGP_BALBcJ_G0009913/MGP_BALBcJ_G0035933/MGP_BALBcJ_G0018762/MGP_BALBcJ_G0035406/MGP_BALBcJ_G0029724…	Cxcl3/Ccl11/Cxcl5/Cxcl2/Cxcl1/Ccr7/Il6/Csf1r/Ccl4/Ccl2/Ccl22/Ccl3/Ccl5/Il10/Cxcl10/Cxcl11/Cxcr3/Ccl7/Cx3cr1/Cxcl9/Cxcl14/Xcr1	mmu:330122/mmu:20292/mmu:20311/mmu:20310/mmu:14825/mmu:12775/mmu:16193/mmu:12978/mmu:20303/mmu:20296/mmu:20299/mmu:20302/mmu:20304/mmu:16153/mmu:15945/mmu:56066/mmu:12766/mmu:20306/mmu:13051/mmu:17329/mmu:57266/mmu:23832	22	4	MGP_BALBcJ_G0024441/MGP_BALBcJ_G0035933/MGP_BALBcJ_G0035406/MGP_BALBcJ_G0035462	18	MGP_BALBcJ_G0029705/MGP_BALBcJ_G0018763/MGP_BALBcJ_G0029702/MGP_BALBcJ_G0029708/MGP_BALBcJ_G0029707/MGP_BALBcJ_G0019025/MGP_BALBcJ_G0029357/MGP_BALBcJ_G0018797/MGP_BALBcJ_G0018761/MGP_BALBcJ_G0033942/MGP_BALBcJ_G0018796/MGP_BALBcJ_G0018792/MGP_BALBcJ_G0016390/MGP_BALBcJ_G0029726/MGP_BALBcJ_G0009913/MGP_BALBcJ_G0018762/MGP_BALBcJ_G0029724/MGP_BALBcJ_G0020566
TET vs PBS	mmu04657	Organismal Systems	Immune system	IL-17 signaling pathway	21/461	99/9004	1.94973e-08	1.91723e-06	MGP_BALBcJ_G0019011/MGP_BALBcJ_G0029705/MGP_BALBcJ_G0018763/MGP_BALBcJ_G0029702/MGP_BALBcJ_G0029708/MGP_BALBcJ_G0034292/MGP_BALBcJ_G0015807/MGP_BALBcJ_G0029707/MGP_BALBcJ_G0016515/MGP_BALBcJ_G0029357/MGP_BALBcJ_G0024672/MGP_BALBcJ_G0034290/MGP_BALBcJ_G0028437/MGP_BALBcJ_G0018761/MGP_BALBcJ_G0035854/MGP_BALBcJ_G0029726/MGP_BALBcJ_G0018704/MGP_BALBcJ_G0018762/MGP_BALBcJ_G0033570/MGP_BALBcJ_G0017706…	Csf3/Cxcl3/Ccl11/Cxcl5/Cxcl2/Mmp3/Il17a/Cxcl1/MGP_BALBcJ_G0016515/Il6/Fosl1/Mmp13/Jun/Ccl2/MGP_BALBcJ_G0035854/Cxcl10/Traf4/Ccl7/Casp3/Ifng/Fos	mmu:12985/mmu:330122/mmu:20292/mmu:20311/mmu:20310/mmu:17392/mmu:16171/mmu:14825/mmu:19225/mmu:16193/mmu:14283/mmu:17386/mmu:16476/mmu:20296/mmu:66724/mmu:15945/mmu:22032/mmu:20306/mmu:12367/mmu:15978/mmu:14281	21	0		21	MGP_BALBcJ_G0019011/MGP_BALBcJ_G0029705/MGP_BALBcJ_G0018763/MGP_BALBcJ_G0029702/MGP_BALBcJ_G0029708/MGP_BALBcJ_G0034292/MGP_BALBcJ_G0015807/MGP_BALBcJ_G0029707/MGP_BALBcJ_G0016515/MGP_BALBcJ_G0029357/MGP_BALBcJ_G0024672/MGP_BALBcJ_G0034290/MGP_BALBcJ_G0028437/MGP_BALBcJ_G0018761/MGP_BALBcJ_G0035854/MGP_BALBcJ_G0029726/MGP_BALBcJ_G0018704/MGP_BALBcJ_G0018762/MGP_BALBcJ_G0033570/MGP_BALBcJ_G0017706…
TET vs PBS	mmu04668	Environmental Information Processing	Signal transduction	TNF signaling pathway	23/461	123/9004	5.07323e-08	3.67021e-06	MGP_BALBcJ_G0029705/MGP_BALBcJ_G0029702/MGP_BALBcJ_G0020444/MGP_BALBcJ_G0019402/MGP_BALBcJ_G0029708/MGP_BALBcJ_G0034292/MGP_BALBcJ_G0029707/MGP_BALBcJ_G0016515/MGP_BALBcJ_G0029357/MGP_BALBcJ_G0028437/MGP_BALBcJ_G0033860/MGP_BALBcJ_G0018761/MGP_BALBcJ_G0017922/MGP_BALBcJ_G0035854/MGP_BALBcJ_G0018792/MGP_BALBcJ_G0029726/MGP_BALBcJ_G0033570/MGP_BALBcJ_G0018155/MGP_BALBcJ_G0019287/MGP_BALBcJ_G0019898…	Cxcl3/Cxcl5/Edn1/Socs3/Cxcl2/Mmp3/Cxcl1/MGP_BALBcJ_G0016515/Il6/Jun/Junb/Ccl2/Lif/MGP_BALBcJ_G0035854/Ccl5/Cxcl10/Casp3/Ifi47/Map2k6/Fos/9430076C15Rik/Il15/Vegfd	mmu:330122/mmu:20311/mmu:13614/mmu:12702/mmu:20310/mmu:17392/mmu:14825/mmu:19225/mmu:16193/mmu:16476/mmu:16477/mmu:20296/mmu:16878/mmu:66724/mmu:20304/mmu:15945/mmu:12367/mmu:15953/mmu:26399/mmu:14281/mmu:231991/mmu:16168/mmu:14205	23	2	MGP_BALBcJ_G0019287/MGP_BALBcJ_G0036218	21	MGP_BALBcJ_G0029705/MGP_BALBcJ_G0029702/MGP_BALBcJ_G0020444/MGP_BALBcJ_G0019402/MGP_BALBcJ_G0029708/MGP_BALBcJ_G0034292/MGP_BALBcJ_G0029707/MGP_BALBcJ_G0016515/MGP_BALBcJ_G0029357/MGP_BALBcJ_G0028437/MGP_BALBcJ_G0033860/MGP_BALBcJ_G0018761/MGP_BALBcJ_G0017922/MGP_BALBcJ_G0035854/MGP_BALBcJ_G0018792/MGP_BALBcJ_G0029726/MGP_BALBcJ_G0033570/MGP_BALBcJ_G0018155/MGP_BALBcJ_G0019898/MGP_BALBcJ_G0030736…
TET vs PBS	mmu05144	Human Diseases	Infectious disease: parasitic	Malaria	15/461	55/9004	6.22069e-08	3.67021e-06	MGP_BALBcJ_G0019011/MGP_BALBcJ_G0026862/MGP_BALBcJ_G0029357/MGP_BALBcJ_G0024194/MGP_BALBcJ_G0018761/MGP_BALBcJ_G0016390/MGP_BALBcJ_G0017706/MGP_BALBcJ_G0031317/MGP_BALBcJ_G0026285/MGP_BALBcJ_G0032665/MGP_BALBcJ_G0016744/MGP_BALBcJ_G0031309/MGP_BALBcJ_G0029279/MGP_BALBcJ_G0033793/MGP_BALBcJ_G0032666	Csf3/Cd40/Il6/Gypc/Ccl2/Il10/Ifng/Klrb1f/Thbs1/MGP_BALBcJ_G0032665/Ackr1/MGP_BALBcJ_G0031309/Hgf/Gypa/MGP_BALBcJ_G0032666	mmu:12985/mmu:21939/mmu:16193/mmu:71683/mmu:20296/mmu:16153/mmu:15978/mmu:232408/mmu:21825/mmu:15129/mmu:13349/mmu:80782/mmu:15234/mmu:14934/mmu:15129	15	2	MGP_BALBcJ_G0031317/MGP_BALBcJ_G0031309	13	MGP_BALBcJ_G0019011/MGP_BALBcJ_G0026862/MGP_BALBcJ_G0029357/MGP_BALBcJ_G0024194/MGP_BALBcJ_G0018761/MGP_BALBcJ_G0016390/MGP_BALBcJ_G0017706/MGP_BALBcJ_G0026285/MGP_BALBcJ_G0032665/MGP_BALBcJ_G0016744/MGP_BALBcJ_G0029279/MGP_BALBcJ_G0033793/MGP_BALBcJ_G0032666
TET vs PBS	mmu05323	Human Diseases	Immune disease	Rheumatoid arthritis	19/461	91/9004	1.21638e-07	5.98054e-06	MGP_BALBcJ_G0029705/MGP_BALBcJ_G0029702/MGP_BALBcJ_G0029708/MGP_BALBcJ_G0034292/MGP_BALBcJ_G0022756/MGP_BALBcJ_G0015807/MGP_BALBcJ_G0029707/MGP_BALBcJ_G0029357/MGP_BALBcJ_G0022782/MGP_BALBcJ_G0028437/MGP_BALBcJ_G0018761/MGP_BALBcJ_G0028434/MGP_BALBcJ_G0018796/MGP_BALBcJ_G0018792/MGP_BALBcJ_G0016018/MGP_BALBcJ_G0017706/MGP_BALBcJ_G0019898/MGP_BALBcJ_G0033799/MGP_BALBcJ_G0031542	Cxcl3/Cxcl5/Cxcl2/Mmp3/Cd86/Il17a/Cxcl1/Il6/Cd80/Jun/Ccl2/Tek/Ccl3/Ccl5/Ctla4/Ifng/Fos/Il15/Il11	mmu:330122/mmu:20311/mmu:20310/mmu:17392/mmu:12524/mmu:16171/mmu:14825/mmu:16193/mmu:12519/mmu:16476/mmu:20296/mmu:21687/mmu:20302/mmu:20304/mmu:12477/mmu:15978/mmu:14281/mmu:16168/mmu:16156	19	1	MGP_BALBcJ_G0028434	18	MGP_BALBcJ_G0029705/MGP_BALBcJ_G0029702/MGP_BALBcJ_G0029708/MGP_BALBcJ_G0034292/MGP_BALBcJ_G0022756/MGP_BALBcJ_G0015807/MGP_BALBcJ_G0029707/MGP_BALBcJ_G0029357/MGP_BALBcJ_G0022782/MGP_BALBcJ_G0028437/MGP_BALBcJ_G0018761/MGP_BALBcJ_G0018796/MGP_BALBcJ_G0018792/MGP_BALBcJ_G0016018/MGP_BALBcJ_G0017706/MGP_BALBcJ_G0019898/MGP_BALBcJ_G0033799/MGP_BALBcJ_G0031542
TET vs PBS	mmu04066	Environmental Information Processing	Signal transduction	HIF-1 signaling pathway	20/461	144/9004	4.16669e-05	0.00175596	MGP_BALBcJ_G0018731/MGP_BALBcJ_G0030194/MGP_BALBcJ_G0033385/MGP_BALBcJ_G0019675/MGP_BALBcJ_G0020444/MGP_BALBcJ_G0035569/MGP_BALBcJ_G0017353/MGP_BALBcJ_G0023420/MGP_BALBcJ_G0028670/MGP_BALBcJ_G0029357/MGP_BALBcJ_G0031244/MGP_BALBcJ_G0019778/MGP_BALBcJ_G0028434/MGP_BALBcJ_G0017562/MGP_BALBcJ_G0030885/MGP_BALBcJ_G0020533/MGP_BALBcJ_G0017706/MGP_BALBcJ_G0022709/MGP_BALBcJ_G0015168/MGP_BALBcJ_G0027855	Nos2/Serpine1/Angpt2/Egln3/Edn1/Timp1/Pfkl/Cdkn1a/Slc2a1/Il6/Eno2/Hif1a/Tek/Igf1/Hk2/Hk3/Ifng/Tfrc/Gm15283/MGP_BALBcJ_G0027855	mmu:18126/mmu:18787/mmu:11601/mmu:112407/mmu:13614/mmu:21857/mmu:18641/mmu:12575/mmu:20525/mmu:16193/mmu:13807/mmu:15251/mmu:21687/mmu:16000/mmu:15277/mmu:212032/mmu:15978/mmu:22042/mmu:15251/mmu:13806	20	2	MGP_BALBcJ_G0028434/MGP_BALBcJ_G0017562	18	MGP_BALBcJ_G0018731/MGP_BALBcJ_G0030194/MGP_BALBcJ_G0033385/MGP_BALBcJ_G0019675/MGP_BALBcJ_G0020444/MGP_BALBcJ_G0035569/MGP_BALBcJ_G0017353/MGP_BALBcJ_G0023420/MGP_BALBcJ_G0028670/MGP_BALBcJ_G0029357/MGP_BALBcJ_G0031244/MGP_BALBcJ_G0019778/MGP_BALBcJ_G0030885/MGP_BALBcJ_G0020533/MGP_BALBcJ_G0017706/MGP_BALBcJ_G0022709/MGP_BALBcJ_G0015168/MGP_BALBcJ_G0027855
TET vs PBS	mmu04620	Organismal Systems	Immune system	Toll-like receptor signaling pathway	16/461	104/9004	7.04012e-05	0.00230759	MGP_BALBcJ_G0022756/MGP_BALBcJ_G0026862/MGP_BALBcJ_G0029357/MGP_BALBcJ_G0022782/MGP_BALBcJ_G0028437/MGP_BALBcJ_G0018797/MGP_BALBcJ_G0018796/MGP_BALBcJ_G0018792/MGP_BALBcJ_G0029726/MGP_BALBcJ_G0009913/MGP_BALBcJ_G0033202/MGP_BALBcJ_G0024375/MGP_BALBcJ_G0019287/MGP_BALBcJ_G0016836/MGP_BALBcJ_G0019898/MGP_BALBcJ_G0029724	Cd86/Cd40/Il6/Cd80/Jun/Ccl4/Ccl3/Ccl5/Cxcl10/Cxcl11/Irf7/Ticam2/Map2k6/Tlr5/Fos/Cxcl9	mmu:12524/mmu:21939/mmu:16193/mmu:12519/mmu:16476/mmu:20303/mmu:20302/mmu:20304/mmu:15945/mmu:56066/mmu:54123/mmu:225471/mmu:26399/mmu:53791/mmu:14281/mmu:17329	16	3	MGP_BALBcJ_G0024375/MGP_BALBcJ_G0019287/MGP_BALBcJ_G0016836	13	MGP_BALBcJ_G0022756/MGP_BALBcJ_G0026862/MGP_BALBcJ_G0029357/MGP_BALBcJ_G0022782/MGP_BALBcJ_G0028437/MGP_BALBcJ_G0018797/MGP_BALBcJ_G0018796/MGP_BALBcJ_G0018792/MGP_BALBcJ_G0029726/MGP_BALBcJ_G0009913/MGP_BALBcJ_G0033202/MGP_BALBcJ_G0019898/MGP_BALBcJ_G0029724
TET vs PBS	mmu05146	Human Diseases	Infectious disease: parasitic	Amoebiasis	16/461	104/9004	7.04012e-05	0.00230759	MGP_BALBcJ_G0018731/MGP_BALBcJ_G0029705/MGP_BALBcJ_G0029708/MGP_BALBcJ_G0020380/MGP_BALBcJ_G0029707/MGP_BALBcJ_G0029357/MGP_BALBcJ_G0020381/MGP_BALBcJ_G0019816/MGP_BALBcJ_G0016390/MGP_BALBcJ_G0016400/MGP_BALBcJ_G0033570/MGP_BALBcJ_G0017706/MGP_BALBcJ_G0017036/MGP_BALBcJ_G0017045/MGP_BALBcJ_G0025566/MGP_BALBcJ_G0023951	Nos2/Cxcl3/Cxcl2/Serpinb6b/Cxcl1/Il6/Serpinb9/Arg2/Il10/Rab7b/Casp3/Ifng/Arg1/Lama2/Lamc3/Lama1	mmu:18126/mmu:330122/mmu:20310/mmu:20708/mmu:14825/mmu:16193/mmu:20723/mmu:11847/mmu:16153/mmu:226421/mmu:12367/mmu:15978/mmu:11846/mmu:16773/mmu:23928/mmu:16772	16	3	MGP_BALBcJ_G0016400/MGP_BALBcJ_G0017045/MGP_BALBcJ_G0025566	13	MGP_BALBcJ_G0018731/MGP_BALBcJ_G0029705/MGP_BALBcJ_G0029708/MGP_BALBcJ_G0020380/MGP_BALBcJ_G0029707/MGP_BALBcJ_G0029357/MGP_BALBcJ_G0020381/MGP_BALBcJ_G0019816/MGP_BALBcJ_G0016390/MGP_BALBcJ_G0033570/MGP_BALBcJ_G0017706/MGP_BALBcJ_G0017036/MGP_BALBcJ_G0023951
TET vs PBS	mmu04630	Environmental Information Processing	Signal transduction	JAK-STAT signaling pathway	21/461	165/9004	9.90011e-05	0.00271746	MGP_BALBcJ_G0019011/MGP_BALBcJ_G0032976/MGP_BALBcJ_G0019402/MGP_BALBcJ_G0017705/MGP_BALBcJ_G0023428/MGP_BALBcJ_G0023420/MGP_BALBcJ_G0029357/MGP_BALBcJ_G0028137/MGP_BALBcJ_G0029614/MGP_BALBcJ_G0017922/MGP_BALBcJ_G0026653/MGP_BALBcJ_G0016390/MGP_BALBcJ_G0015944/MGP_BALBcJ_G0022477/MGP_BALBcJ_G0025320/MGP_BALBcJ_G0017706/MGP_BALBcJ_G0015983/MGP_BALBcJ_G0030826/MGP_BALBcJ_G0033799/MGP_BALBcJ_G0027024…	Csf3/Il27/Socs3/Il22/Pim1/Cdkn1a/Il6/Cntfr/Pdgfra/Lif/Bcl2l1/Il10/Stat4/Socs1/Il15ra/Ifng/Aox1/Il12rb2/Il15/Il7/Il11	mmu:12985/mmu:246779/mmu:12702/mmu:50929/mmu:18712/mmu:12575/mmu:16193/mmu:12804/mmu:18595/mmu:16878/mmu:12048/mmu:16153/mmu:20849/mmu:12703/mmu:16169/mmu:15978/mmu:11761/mmu:16162/mmu:16168/mmu:16196/mmu:16156	21	4	MGP_BALBcJ_G0028137/MGP_BALBcJ_G0029614/MGP_BALBcJ_G0015983/MGP_BALBcJ_G0027024	17	MGP_BALBcJ_G0019011/MGP_BALBcJ_G0032976/MGP_BALBcJ_G0019402/MGP_BALBcJ_G0017705/MGP_BALBcJ_G0023428/MGP_BALBcJ_G0023420/MGP_BALBcJ_G0029357/MGP_BALBcJ_G0017922/MGP_BALBcJ_G0026653/MGP_BALBcJ_G0016390/MGP_BALBcJ_G0015944/MGP_BALBcJ_G0022477/MGP_BALBcJ_G0025320/MGP_BALBcJ_G0017706/MGP_BALBcJ_G0030826/MGP_BALBcJ_G0033799/MGP_BALBcJ_G0031542
TET vs PBS	mmu04148	Cellular Processes	Transport and catabolism	Efferocytosis	22/461	178/9004	0.000105632	0.00271746	MGP_BALBcJ_G0033363/MGP_BALBcJ_G0025218/MGP_BALBcJ_G0028670/MGP_BALBcJ_G0016515/MGP_BALBcJ_G0019373/MGP_BALBcJ_G0017558/MGP_BALBcJ_G0026114/MGP_BALBcJ_G0019778/MGP_BALBcJ_G0033228/MGP_BALBcJ_G0019816/MGP_BALBcJ_G0016390/MGP_BALBcJ_G0016400/MGP_BALBcJ_G0033570/MGP_BALBcJ_G0015929/MGP_BALBcJ_G0017134/MGP_BALBcJ_G0035406/MGP_BALBcJ_G0032565/MGP_BALBcJ_G0018532/MGP_BALBcJ_G0015168/MGP_BALBcJ_G0026285…	Gas6/Dusp5/Slc2a1/MGP_BALBcJ_G0016515/Sphk1/Stab2/Nr1h3/Hif1a/Dusp8/Arg2/Il10/Rab7b/Casp3/Gulp1/Cd24a/Cx3cr1/P2ry2/Alox15/Gm15283/Thbs1/Arg1/Adgrb1	mmu:14456/mmu:240672/mmu:20525/mmu:19225/mmu:20698/mmu:192188/mmu:22259/mmu:15251/mmu:18218/mmu:11847/mmu:16153/mmu:226421/mmu:12367/mmu:70676/mmu:12484/mmu:13051/mmu:18442/mmu:11687/mmu:15251/mmu:21825/mmu:11846/mmu:107831	22	7	MGP_BALBcJ_G0033363/MGP_BALBcJ_G0017558/MGP_BALBcJ_G0026114/MGP_BALBcJ_G0016400/MGP_BALBcJ_G0015929/MGP_BALBcJ_G0035406/MGP_BALBcJ_G0021893	15	MGP_BALBcJ_G0025218/MGP_BALBcJ_G0028670/MGP_BALBcJ_G0016515/MGP_BALBcJ_G0019373/MGP_BALBcJ_G0019778/MGP_BALBcJ_G0033228/MGP_BALBcJ_G0019816/MGP_BALBcJ_G0016390/MGP_BALBcJ_G0033570/MGP_BALBcJ_G0017134/MGP_BALBcJ_G0032565/MGP_BALBcJ_G0018532/MGP_BALBcJ_G0015168/MGP_BALBcJ_G0026285/MGP_BALBcJ_G0017036
TET vs PBS	mmu04062	Organismal Systems	Immune system	Chemokine signaling pathway	23/461	191/9004	0.000110541	0.00271746	MGP_BALBcJ_G0029705/MGP_BALBcJ_G0018763/MGP_BALBcJ_G0029702/MGP_BALBcJ_G0029708/MGP_BALBcJ_G0024729/MGP_BALBcJ_G0029707/MGP_BALBcJ_G0019025/MGP_BALBcJ_G0018797/MGP_BALBcJ_G0018761/MGP_BALBcJ_G0033942/MGP_BALBcJ_G0018796/MGP_BALBcJ_G0018792/MGP_BALBcJ_G0027112/MGP_BALBcJ_G0020181/MGP_BALBcJ_G0029726/MGP_BALBcJ_G0009913/MGP_BALBcJ_G0022733/MGP_BALBcJ_G0035933/MGP_BALBcJ_G0018762/MGP_BALBcJ_G0035406…	Cxcl3/Ccl11/Cxcl5/Cxcl2/Rasgrp2/Cxcl1/Ccr7/Ccl4/Ccl2/Ccl22/Ccl3/Ccl5/Gnb4/Gng4/Cxcl10/Cxcl11/Adcy5/Cxcr3/Ccl7/Cx3cr1/Cxcl9/Cxcl14/Xcr1	mmu:330122/mmu:20292/mmu:20311/mmu:20310/mmu:19395/mmu:14825/mmu:12775/mmu:20303/mmu:20296/mmu:20299/mmu:20302/mmu:20304/mmu:14696/mmu:14706/mmu:15945/mmu:56066/mmu:224129/mmu:12766/mmu:20306/mmu:13051/mmu:17329/mmu:57266/mmu:23832	23	5	MGP_BALBcJ_G0024729/MGP_BALBcJ_G0022733/MGP_BALBcJ_G0035933/MGP_BALBcJ_G0035406/MGP_BALBcJ_G0035462	18	MGP_BALBcJ_G0029705/MGP_BALBcJ_G0018763/MGP_BALBcJ_G0029702/MGP_BALBcJ_G0029708/MGP_BALBcJ_G0029707/MGP_BALBcJ_G0019025/MGP_BALBcJ_G0018797/MGP_BALBcJ_G0018761/MGP_BALBcJ_G0033942/MGP_BALBcJ_G0018796/MGP_BALBcJ_G0018792/MGP_BALBcJ_G0027112/MGP_BALBcJ_G0020181/MGP_BALBcJ_G0029726/MGP_BALBcJ_G0009913/MGP_BALBcJ_G0018762/MGP_BALBcJ_G0029724/MGP_BALBcJ_G0020566
TET vs PBS	mmu04672	Organismal Systems	Immune system	Intestinal immune network for IgA production	9/461	47/9004	0.000534266	0.0121237	MGP_BALBcJ_G0022756/MGP_BALBcJ_G0026862/MGP_BALBcJ_G0029357/MGP_BALBcJ_G0022782/MGP_BALBcJ_G0016390/MGP_BALBcJ_G0022370/MGP_BALBcJ_G0025320/MGP_BALBcJ_G0033799/MGP_BALBcJ_G0031206	Cd86/Cd40/Il6/Cd80/Il10/Itgb7/Il15ra/Il15/Aicda	mmu:12524/mmu:21939/mmu:16193/mmu:12519/mmu:16153/mmu:16421/mmu:16169/mmu:16168/mmu:11628	9	2	MGP_BALBcJ_G0022370/MGP_BALBcJ_G0031206	7	MGP_BALBcJ_G0022756/MGP_BALBcJ_G0026862/MGP_BALBcJ_G0029357/MGP_BALBcJ_G0022782/MGP_BALBcJ_G0016390/MGP_BALBcJ_G0025320/MGP_BALBcJ_G0033799
TET vs PBS	mmu04640	Organismal Systems	Immune system	Hematopoietic cell lineage	14/461	103/9004	0.000726852	0.0153158	MGP_BALBcJ_G0033299/MGP_BALBcJ_G0019011/MGP_BALBcJ_G0029357/MGP_BALBcJ_G0016906/MGP_BALBcJ_G0024441/MGP_BALBcJ_G0019477/MGP_BALBcJ_G0027234/MGP_BALBcJ_G0002698/MGP_BALBcJ_G0017134/MGP_BALBcJ_G0017632/MGP_BALBcJ_G0022709/MGP_BALBcJ_G0027024/MGP_BALBcJ_G0031542/MGP_BALBcJ_G0033793	Fcer2a/Csf3/Il6/Cr2/Csf1r/Cd7/Mme/Gm15674/Cd24a/Kitl/Tfrc/Il7/Il11/Gypa	mmu:14128/mmu:12985/mmu:16193/mmu:12902/mmu:12978/mmu:12516/mmu:17380/mmu:13137/mmu:12484/mmu:17311/mmu:22042/mmu:16196/mmu:16156/mmu:14934	14	8	MGP_BALBcJ_G0033299/MGP_BALBcJ_G0016906/MGP_BALBcJ_G0024441/MGP_BALBcJ_G0019477/MGP_BALBcJ_G0027234/MGP_BALBcJ_G0002698/MGP_BALBcJ_G0017632/MGP_BALBcJ_G0027024	6	MGP_BALBcJ_G0019011/MGP_BALBcJ_G0029357/MGP_BALBcJ_G0017134/MGP_BALBcJ_G0022709/MGP_BALBcJ_G0031542/MGP_BALBcJ_G0033793
TET vs PBS	mmu05410	Human Diseases	Cardiovascular disease	Hypertrophic cardiomyopathy	14/461	106/9004	0.0009706	0.0190885	MGP_BALBcJ_G0020444/MGP_BALBcJ_G0029357/MGP_BALBcJ_G0022269/MGP_BALBcJ_G0018988/MGP_BALBcJ_G0031467/MGP_BALBcJ_G0017562/MGP_BALBcJ_G0026689/MGP_BALBcJ_G0022370/MGP_BALBcJ_G0019230/MGP_BALBcJ_G0035851/MGP_BALBcJ_G0025842/MGP_BALBcJ_G0017045/MGP_BALBcJ_G0031679/MGP_BALBcJ_G0023951	Edn1/Il6/Cacnb3/Cacnb1/Sspn/Igf1/Snta1/Itgb7/Ace/Dmd/Ttn/Lama2/Slc8a2/Lama1	mmu:13614/mmu:16193/mmu:12297/mmu:12295/mmu:16651/mmu:16000/mmu:20648/mmu:16421/mmu:11421/mmu:13405/mmu:22138/mmu:16773/mmu:110891/mmu:16772	14	10	MGP_BALBcJ_G0018988/MGP_BALBcJ_G0031467/MGP_BALBcJ_G0017562/MGP_BALBcJ_G0026689/MGP_BALBcJ_G0022370/MGP_BALBcJ_G0019230/MGP_BALBcJ_G0035851/MGP_BALBcJ_G0025842/MGP_BALBcJ_G0017045/MGP_BALBcJ_G0031679	4	MGP_BALBcJ_G0020444/MGP_BALBcJ_G0029357/MGP_BALBcJ_G0022269/MGP_BALBcJ_G0023951
TET vs PBS	mmu04976	Organismal Systems	Digestive system	Bile secretion	12/461	86/9004	0.00135805	0.024629	MGP_BALBcJ_G0016724/MGP_BALBcJ_G0018896/MGP_BALBcJ_G0028670/MGP_BALBcJ_G0030794/MGP_BALBcJ_G0022733/MGP_BALBcJ_G0029690/MGP_BALBcJ_G0033204/MGP_BALBcJ_G0029268/MGP_BALBcJ_G0034979/MGP_BALBcJ_G0017578/MGP_BALBcJ_G0027052/MGP_BALBcJ_G0024133	Atp1a2/Abcc3/Slc2a1/Abcg2/Adcy5/Slc4a4/Sct/Abcb4/Aqp9/Nr1h4/Car2/Aqp4	mmu:98660/mmu:76408/mmu:20525/mmu:26357/mmu:224129/mmu:54403/mmu:20287/mmu:18670/mmu:64008/mmu:20186/mmu:12349/mmu:11829	12	4	MGP_BALBcJ_G0016724/MGP_BALBcJ_G0018896/MGP_BALBcJ_G0022733/MGP_BALBcJ_G0024133	8	MGP_BALBcJ_G0028670/MGP_BALBcJ_G0030794/MGP_BALBcJ_G0029690/MGP_BALBcJ_G0033204/MGP_BALBcJ_G0029268/MGP_BALBcJ_G0034979/MGP_BALBcJ_G0017578/MGP_BALBcJ_G0027052
TET vs PBS	mmu00860	Metabolism	Metabolism of cofactors and vitamins	Porphyrin metabolism	7/461	34/9004	0.0014193	0.024629	MGP_BALBcJ_G0022872/MGP_BALBcJ_G0034675/MGP_BALBcJ_G0036136/MGP_BALBcJ_G0028621/MGP_BALBcJ_G0024469/MGP_BALBcJ_G0031895/MGP_BALBcJ_G0028337	Cpox/Hmbs/Alas2/Urod/Fech/Blvrb/Alad	mmu:12892/mmu:15288/mmu:11656/mmu:22275/mmu:14151/mmu:233016/mmu:17025	7	0		7	MGP_BALBcJ_G0022872/MGP_BALBcJ_G0034675/MGP_BALBcJ_G0036136/MGP_BALBcJ_G0028621/MGP_BALBcJ_G0024469/MGP_BALBcJ_G0031895/MGP_BALBcJ_G0028337
TET vs PBS	mmu02010	Environmental Information Processing	Membrane transport	ABC transporters	9/461	54/9004	0.0015175	0.0248702	MGP_BALBcJ_G0018896/MGP_BALBcJ_G0029795/MGP_BALBcJ_G0019283/MGP_BALBcJ_G0030794/MGP_BALBcJ_G0019284/MGP_BALBcJ_G0034239/MGP_BALBcJ_G0029268/MGP_BALBcJ_G0034670/MGP_BALBcJ_G0016112	Abcc3/Abcg3/Abca8a/Abcg2/Abca9/Abcb10/Abcb4/Abcg4/Abcb6	mmu:76408/mmu:27405/mmu:217258/mmu:26357/mmu:217262/mmu:56199/mmu:18670/mmu:192663/mmu:74104	9	4	MGP_BALBcJ_G0018896/MGP_BALBcJ_G0029795/MGP_BALBcJ_G0019283/MGP_BALBcJ_G0019284	5	MGP_BALBcJ_G0030794/MGP_BALBcJ_G0034239/MGP_BALBcJ_G0029268/MGP_BALBcJ_G0034670/MGP_BALBcJ_G0016112
TET vs PBS	mmu05222	Human Diseases	Cancer: specific types	Small cell lung cancer	14/461	112/9004	0.00166739	0.0258885	MGP_BALBcJ_G0018731/MGP_BALBcJ_G0023420/MGP_BALBcJ_G0016515/MGP_BALBcJ_G0026653/MGP_BALBcJ_G0030824/MGP_BALBcJ_G0020505/MGP_BALBcJ_G0018704/MGP_BALBcJ_G0033570/MGP_BALBcJ_G0028018/MGP_BALBcJ_G0016657/MGP_BALBcJ_G0028944/MGP_BALBcJ_G0017045/MGP_BALBcJ_G0025566/MGP_BALBcJ_G0023951	Nos2/Cdkn1a/MGP_BALBcJ_G0016515/Bcl2l1/Gadd45a/Gadd45g/Traf4/Casp3/Ccne2/Rxrg/E2f2/Lama2/Lamc3/Lama1	mmu:18126/mmu:12575/mmu:19225/mmu:12048/mmu:13197/mmu:23882/mmu:22032/mmu:12367/mmu:12448/mmu:20183/mmu:242705/mmu:16773/mmu:23928/mmu:16772	14	3	MGP_BALBcJ_G0016657/MGP_BALBcJ_G0017045/MGP_BALBcJ_G0025566	11	MGP_BALBcJ_G0018731/MGP_BALBcJ_G0023420/MGP_BALBcJ_G0016515/MGP_BALBcJ_G0026653/MGP_BALBcJ_G0030824/MGP_BALBcJ_G0020505/MGP_BALBcJ_G0018704/MGP_BALBcJ_G0033570/MGP_BALBcJ_G0028018/MGP_BALBcJ_G0028944/MGP_BALBcJ_G0023951
TET vs PBS	mmu04151	Environmental Information Processing	Signal transduction	PI3K-Akt signaling pathway	33/461	382/9004	0.00213715	0.0311742	MGP_BALBcJ_G0019011/MGP_BALBcJ_G0028356/MGP_BALBcJ_G0033385/MGP_BALBcJ_G0023420/MGP_BALBcJ_G0029357/MGP_BALBcJ_G0029429/MGP_BALBcJ_G0029614/MGP_BALBcJ_G0016310/MGP_BALBcJ_G0024441/MGP_BALBcJ_G0031289/MGP_BALBcJ_G0028434/MGP_BALBcJ_G0017562/MGP_BALBcJ_G0026653/MGP_BALBcJ_G0027112/MGP_BALBcJ_G0020181/MGP_BALBcJ_G0023553/MGP_BALBcJ_G0022370/MGP_BALBcJ_G0020537/MGP_BALBcJ_G0017632/MGP_BALBcJ_G0028018…	Csf3/Tnc/Angpt2/Cdkn1a/Il6/Fgfr3/Pdgfra/Phlpp1/Csf1r/Fgf23/Tek/Igf1/Bcl2l1/Gnb4/Gng4/Tnxb/Itgb7/Fgfr4/Kitl/Ccne2/Ngfr/MGP_BALBcJ_G0020586/Thbs1/Lama2/9430076C15Rik/Lamc3/Irs1/Vegfd/Il7/Lama1/Hgf/Ereg/Tnr	mmu:12985/mmu:21923/mmu:11601/mmu:12575/mmu:16193/mmu:14184/mmu:18595/mmu:98432/mmu:12978/mmu:64654/mmu:21687/mmu:16000/mmu:12048/mmu:14696/mmu:14706/mmu:81877/mmu:16421/mmu:14186/mmu:17311/mmu:12448/mmu:18053/mmu:18212/mmu:21825/mmu:16773/mmu:231991/mmu:23928/mmu:16367/mmu:14205/mmu:16196/mmu:16772/mmu:15234/mmu:13874/mmu:21960	33	16	MGP_BALBcJ_G0029429/MGP_BALBcJ_G0029614/MGP_BALBcJ_G0024441/MGP_BALBcJ_G0028434/MGP_BALBcJ_G0017562/MGP_BALBcJ_G0023553/MGP_BALBcJ_G0022370/MGP_BALBcJ_G0020537/MGP_BALBcJ_G0017632/MGP_BALBcJ_G0018926/MGP_BALBcJ_G0017045/MGP_BALBcJ_G0025566/MGP_BALBcJ_G0016151/MGP_BALBcJ_G0036218/MGP_BALBcJ_G0027024/MGP_BALBcJ_G0016580	17	MGP_BALBcJ_G0019011/MGP_BALBcJ_G0028356/MGP_BALBcJ_G0033385/MGP_BALBcJ_G0023420/MGP_BALBcJ_G0029357/MGP_BALBcJ_G0016310/MGP_BALBcJ_G0031289/MGP_BALBcJ_G0026653/MGP_BALBcJ_G0027112/MGP_BALBcJ_G0020181/MGP_BALBcJ_G0028018/MGP_BALBcJ_G0020586/MGP_BALBcJ_G0026285/MGP_BALBcJ_G0030736/MGP_BALBcJ_G0023951/MGP_BALBcJ_G0029279/MGP_BALBcJ_G0029711
TET vs PBS	mmu05321	Human Diseases	Immune disease	Inflammatory bowel disease	10/461	68/9004	0.00225215	0.0311742	MGP_BALBcJ_G0017705/MGP_BALBcJ_G0015807/MGP_BALBcJ_G0029357/MGP_BALBcJ_G0028437/MGP_BALBcJ_G0016390/MGP_BALBcJ_G0015944/MGP_BALBcJ_G0017706/MGP_BALBcJ_G0016836/MGP_BALBcJ_G0030826/MGP_BALBcJ_G0027517	Il22/Il17a/Il6/Jun/Il10/Stat4/Ifng/Tlr5/Il12rb2/Rorc	mmu:50929/mmu:16171/mmu:16193/mmu:16476/mmu:16153/mmu:20849/mmu:15978/mmu:53791/mmu:16162/mmu:19885	10	2	MGP_BALBcJ_G0016836/MGP_BALBcJ_G0027517	8	MGP_BALBcJ_G0017705/MGP_BALBcJ_G0015807/MGP_BALBcJ_G0029357/MGP_BALBcJ_G0028437/MGP_BALBcJ_G0016390/MGP_BALBcJ_G0015944/MGP_BALBcJ_G0017706/MGP_BALBcJ_G0030826
TET vs PBS	mmu04010	Environmental Information Processing	Signal transduction	MAPK signaling pathway	29/461	324/9004	0.00232485	0.0311742	MGP_BALBcJ_G0033385/MGP_BALBcJ_G0025218/MGP_BALBcJ_G0024729/MGP_BALBcJ_G0023365/MGP_BALBcJ_G0029429/MGP_BALBcJ_G0029614/MGP_BALBcJ_G0028437/MGP_BALBcJ_G0022269/MGP_BALBcJ_G0018988/MGP_BALBcJ_G0024441/MGP_BALBcJ_G0022066/MGP_BALBcJ_G0031289/MGP_BALBcJ_G0033228/MGP_BALBcJ_G0028434/MGP_BALBcJ_G0023505/MGP_BALBcJ_G0017562/MGP_BALBcJ_G0030824/MGP_BALBcJ_G0020505/MGP_BALBcJ_G0020537/MGP_BALBcJ_G0033570…	Angpt2/Dusp5/Rasgrp2/Dusp1/Fgfr3/Pdgfra/Jun/Cacnb3/Cacnb1/Csf1r/Cacna1i/Fgf23/Dusp8/Tek/Daxx/Igf1/Gadd45a/Gadd45g/Fgfr4/Casp3/Kitl/Ngfr/Map2k6/Fos/MGP_BALBcJ_G0020586/Pla2g4c/Vegfd/Hgf/Ereg	mmu:11601/mmu:240672/mmu:19395/mmu:19252/mmu:14184/mmu:18595/mmu:16476/mmu:12297/mmu:12295/mmu:12978/mmu:239556/mmu:64654/mmu:18218/mmu:21687/mmu:13163/mmu:16000/mmu:13197/mmu:23882/mmu:14186/mmu:12367/mmu:17311/mmu:18053/mmu:26399/mmu:14281/mmu:18212/mmu:232889/mmu:14205/mmu:15234/mmu:13874	29	13	MGP_BALBcJ_G0024729/MGP_BALBcJ_G0029429/MGP_BALBcJ_G0029614/MGP_BALBcJ_G0018988/MGP_BALBcJ_G0024441/MGP_BALBcJ_G0022066/MGP_BALBcJ_G0028434/MGP_BALBcJ_G0017562/MGP_BALBcJ_G0020537/MGP_BALBcJ_G0017632/MGP_BALBcJ_G0018926/MGP_BALBcJ_G0019287/MGP_BALBcJ_G0036218	16	MGP_BALBcJ_G0033385/MGP_BALBcJ_G0025218/MGP_BALBcJ_G0023365/MGP_BALBcJ_G0028437/MGP_BALBcJ_G0022269/MGP_BALBcJ_G0031289/MGP_BALBcJ_G0033228/MGP_BALBcJ_G0023505/MGP_BALBcJ_G0030824/MGP_BALBcJ_G0020505/MGP_BALBcJ_G0033570/MGP_BALBcJ_G0019898/MGP_BALBcJ_G0020586/MGP_BALBcJ_G0031651/MGP_BALBcJ_G0029279/MGP_BALBcJ_G0029711
TET vs PBS	mmu05414	Human Diseases	Cardiovascular disease	Dilated cardiomyopathy	13/461	108/9004	0.00337472	0.0432844	MGP_BALBcJ_G0022269/MGP_BALBcJ_G0018988/MGP_BALBcJ_G0031467/MGP_BALBcJ_G0017562/MGP_BALBcJ_G0026689/MGP_BALBcJ_G0022370/MGP_BALBcJ_G0022733/MGP_BALBcJ_G0035851/MGP_BALBcJ_G0017166/MGP_BALBcJ_G0025842/MGP_BALBcJ_G0017045/MGP_BALBcJ_G0031679/MGP_BALBcJ_G0023951	Cacnb3/Cacnb1/Sspn/Igf1/Snta1/Itgb7/Adcy5/Dmd/Pln/Ttn/Lama2/Slc8a2/Lama1	mmu:12297/mmu:12295/mmu:16651/mmu:16000/mmu:20648/mmu:16421/mmu:224129/mmu:13405/mmu:18821/mmu:22138/mmu:16773/mmu:110891/mmu:16772	13	10	MGP_BALBcJ_G0018988/MGP_BALBcJ_G0031467/MGP_BALBcJ_G0017562/MGP_BALBcJ_G0026689/MGP_BALBcJ_G0022370/MGP_BALBcJ_G0022733/MGP_BALBcJ_G0035851/MGP_BALBcJ_G0025842/MGP_BALBcJ_G0017045/MGP_BALBcJ_G0031679	3	MGP_BALBcJ_G0022269/MGP_BALBcJ_G0017166/MGP_BALBcJ_G0023951
