# Supplementary material for: Protegrin-1 Combats Multidrug-Resistant Porcine ExPEC: Potent Bactericidal Activity and Multimodal Immunometabolic Regulation In Vitro and in a Murine Model
Source: Vet Sci. 2025 Oct 23;12(11):1030. doi: 10.3390/vetsci12111030 (PMC12656810; doi:10.3390/vetsci12111030)
Supplement: Supplementary file 1 [file vetsci-12-01030-s001.zip › Table S6. Differential Gene Expression Profile (Log2 Fold Change).xlsx]

## Sheet: Additional File6
Table S6. Differential Gene Expression Profile (Log₂ Fold Change)
Comparison	Regulation	Gene	RT-qPCR (Log₂FC)	RNA-seq (Log₂FC, Mean ± SD)
PBS vs Control	UP	Abca8a	2.36	2.18 ± 0.33
		Cxcl11	4.77	4.76 ± 0.18
		Il27	4.72	4.70 ± 0.25
		Ramp3	3.04	2.87 ± 0.30
		Vdr	5.74	5.63 ± 0.42
	DOWN	Ccr3	-1.2	-0.95 ± 0.44
		Cxcl9	-1.84	-1.49 ± 0.95
		Gdf10	-3.84	-4.16 ± 1.14
		Serpina3a	-1.9	-1.56 ± 0.59
		Tlr5	-2.13	-2.26 ± 0.65
PG-1 vs PBS	UP	Atp1a2	3.36	2.99 ± 0.70
		Kazald1	5.46	5.34 ± 0.61
		Limch1	2.05	2.32 ± 0.47
		Svep1	3.35	2.94 ± 0.68
		Tlx1	2.11	2.49 ± 0.16
	DOWN	Cxcl9	-3.37	-3.37 ± 0.25
		Il6	-2.97	-1.80 ± 0.55
		Il27	-2	-1.65 ± 0.36
		Ramp3	-5.94	-5.99 ± 0.35
			-1.7	-0.58 ± 0.27
TET vs PBS	UP	Atp1a2	1.65	1.61 ± 0.36
		Kazald1	2.1	2.31 ± 0.57
		Limch1	2	1.98 ± 0.27
		Svep1	2.6	2.47 ± 0.23
		Tlx1	1.54	1.53 ± 0.20
	DOWN	Cxcl9	-2.33	-2.59 ± 0.61
		Il6	-2.91	-2.93 ± 0.24
		Il27	-1.2	-1.54 ± 0.20
		Ramp3	-4.03	-4.06 ± 0.38
		Vdr	-1	-1.01 ± 0.16
